# Supplementary material for: 3D chromatin architecture, BRD4, and Mediator have distinct roles in regulating genome-wide transcriptional bursting and gene network
Source: Sci Adv. 2024 Aug 9;10(32):eadl4893. doi: 10.1126/sciadv.adl4893 (PMC11313860; doi:10.1126/sciadv.adl4893)
Supplement: Supplementary file 2 — Data S1 to S8 [file sciadv.adl4893_data_s1_to_s8.zip]

Archive with 8 entries (8 files):
- sciadv.adl4893_data_s1.xls
- sciadv.adl4893_data_s2.xlsx
- sciadv.adl4893_data_s3.xlsx
- sciadv.adl4893_data_s4.csv
- sciadv.adl4893_data_s5.csv
- sciadv.adl4893_data_s6.csv
- sciadv.adl4893_data_s7.xlsx
- sciadv.adl4893_data_s8.csv
