# Supplementary material for: 3D chromatin architecture, BRD4, and Mediator have distinct roles in regulating genome-wide transcriptional bursting and gene network
Source: Sci Adv. 2024 Aug 9;10(32):eadl4893. doi: 10.1126/sciadv.adl4893 (PMC11313860; doi:10.1126/sciadv.adl4893)
Supplement: Supplementary file 2 — Data S1 to S8 [file sciadv.adl4893_data_s1_to_s8.zip › sciadv.adl4893_data_s1.xls]

## Sheet: Winner_rep1
	Gene	AIC_1	WAIC_1	WAIC.SE_1	AIC_2	WAIC_2	WAIC.SE_2	AIC_3	WAIC_3	WAIC.SE_3	Winner	Passed_QC
1	AARS	6824.95	6826.8	7.88033	6720.16	6718.72	6.99269	6724.16	6719.03	6.96444	2	yes
2	AASDHPPT	9045.31	9050.8	5.56731	8855.98	8855.7	4	8859.98	8856.02	3.98387	2	yes
3	AATF	9609.31	9616.6	5.12466	9374.46	9374.3	3.53703	9378.46	9374.68	3.5274	2	yes
4	ABCA7	7328.46	7330.89	7.51692	7148.59	7148.62	5.96209	7152.59	7148.5	5.90877	2	yes
5	ABCC3	7397.18	7399.75	7.62806	7164.52	7163.91	6.42795	7168.52	7163.3	6.39453	2	yes
6	ABCD3	6998.81	7000.94	7.60797	6894.05	6892.69	6.59141	6898.05	6892.82	6.54554	2	yes
7	ABCE1	12375.4	12395.6	4.00149	11443.6	11443.3	2.12808	11447.6	11446.1	2.13111	2	yes
8	ABHD10	10031.1	10039	5.63283	9439.25	9439.04	3.71872	9443.26	9440.03	3.70522	2	yes
9	ABHD11	7513.25	7515.8	6.87713	7436.67	7435.23	5.83331	7440.67	7435.54	5.79214	2	yes
10	ABI2	7759.97	7762.79	6.9608	7614.28	7613.72	5.41463	7618.28	7613.86	5.35481	2	yes
11	ABL2	5654.9	5656.26	10.3465	5428.41	5427.53	13.5577	5432.41	5428.01	13.5774	2	yes
12	ABLIM1	8652.12	8656.35	6.91459	8192.89	8192.07	4.96662	8196.89	8192.06	4.93787	2	yes
13	ACACA	7126.58	7128.65	7.42844	7030.93	7029.53	6.37327	7034.93	7029.93	6.33112	2	yes
14	ACAT2	8916.91	8921.81	5.88839	8694.37	8693.67	4.33122	8698.37	8693.57	4.29325	2	yes
15	ACBD3	8122.13	8125.69	6.33896	8011.97	8011.54	4.88575	8015.97	8012.17	4.83661	2	yes
16	ACIN1	10258.4	10267.3	5.25306	9730.44	9730.27	3.18423	9734.44	9731.14	3.17861	2	yes
17	ACLY	7672.93	7675.72	7.11017	7507.17	7507.63	5.40379	7511.17	7507.31	5.35778	2	yes
18	ACSL3	11108.9	11118.6	5.06916	10275.2	10274.9	2.86006	10279.2	10275.7	2.84983	2	yes
19	ACSL4	7066.9	7068.89	7.65096	6946.69	6946.23	6.47052	6950.69	6945.99	6.40646	2	yes
20	ACTB	36986.8	34612.5	1.28193	19387.2	21167.4	24.0132	19391.2	76302.4	105.177	2	yes
21	ACTG1	62110.3	53907.9	2.41756	22341.2	50974.1	201.228	22345.2	557108	594.906	2	yes
22	ACTN1	8676.24	8680.87	5.96669	8487.74	8487.32	4.46414	8491.74	8487.25	4.42951	2	yes
23	ACTN4	12233.1	12247.9	4.46531	11138.5	11138.4	2.40857	11142.5	11138	2.39532	2	yes
24	ACTR2	10345.4	10354.7	5.119	9845.63	9845.44	3.28853	9849.63	9844.84	3.26873	2	yes
25	ACTR3	11490.5	11505.3	4.55075	10715	10715.2	2.5757	10719	10715.1	2.56732	2	yes
26	ACYP1	8733.52	8737.98	6.24499	8441.46	8440.69	4.54485	8445.46	8440.72	4.51505	2	yes
27	ADAM19	2958.3	2958.79	20.8558	2911.87	2912.1	22.9231	2915.87	2910.44	22.957	2	yes
28	ADAR	8130.7	8134	6.68753	7938.5	7937.64	5.10414	7942.5	7937.89	5.06336	2	yes
29	ADH5	11373	11396.6	3.68557	11057	11057.7	2.42595	11061	11057.3	2.41806	2	yes
30	ADM	4745.85	4747.21	13.9026	4450.58	4451.16	19.5123	4454.58	4452.11	19.5418	2	yes
31	ADNP	7496.48	7499	7.32275	7344.94	7344.23	5.82925	7348.94	7344.97	5.78559	2	yes
32	ADORA2B	8095.73	8098.73	6.8761	7870.33	7870.03	4.96892	7874.33	7870.39	4.92003	2	yes
33	ADRA2C	6043.95	6045.28	8.46957	5975.28	5974.55	8.42095	5979.28	5974.92	8.41107	2	yes
34	ADRM1	13450.1	13479.7	3.55756	12270.8	12270.4	1.80975	12274.8	12285.9	1.85013	2	yes
35	ADSL	9714.65	9722.91	4.92088	9514.23	9514.26	3.48546	9518.23	9514.27	3.4738	2	yes
36	ADSS	8023.97	8027.15	6.66578	7871.78	7871.86	4.9341	7875.78	7871.65	4.87978	2	yes
37	AFF4	5926.07	5927.59	9.10321	5801.82	5801.14	10.0726	5805.82	5801.37	10.0649	2	yes
38	AFG3L2	8351.94	8355.53	6.65313	8109.07	8108.52	4.86341	8113.07	8108.69	4.8269	2	yes
39	AGL	6908.89	6911.01	7.79855	6798.56	6797.18	6.83828	6802.56	6797.45	6.80771	2	yes
40	AGO3	5398.32	5399.43	10.2381	5306.04	5304.79	11.9288	5310.04	5305.13	11.9395	2	yes
41	AGPAT2	8750.62	8755.32	5.87474	8587.18	8586.11	4.50995	8591.18	8586.25	4.47729	2	yes
42	AGPAT5	12255	12268.7	5.00799	10797	10795.8	2.63423	10801	10797.2	2.62341	2	yes
43	AGPAT9	6537.55	6539.48	8.52137	6317.36	6316.61	8.84044	6321.37	6316.99	8.83942	2	yes
44	AHCTF1	8950.34	8954.99	6.77578	8423.2	8422.41	4.68731	8427.2	8423.02	4.66136	2	yes
45	AHCYL1	8121.3	8124.45	6.6774	7954.9	7955.4	5.09638	7958.7	7954.74	5.02573	2	yes
46	AHNAK2	5264.59	5266.21	12.0344	4933.13	4932.02	17.3314	4937.13	4932.36	17.3601	2	yes
47	AHSA1	11451.3	11469.1	4.18306	10884.2	10883.8	2.42495	10888.2	10885	2.42323	2	yes
48	AIMP1	9738.61	9747.24	4.84405	9559.65	9559.28	3.52078	9563.65	9559.58	3.50283	2	yes
49	AK2	8718.83	8723.63	5.72962	8586.29	8585.08	4.49805	8590.29	8584.78	4.47954	2	yes
50	AKAP12	80368.1	66493.5	5.32238	23048.4	107705	748.779	23053.8	409698	2304.65	2	yes
51	AKAP9	9841.97	9848.2	6.15809	9163.58	9163.41	3.71983	9166.65	9163.55	3.6896	2	yes
52	AKIRIN1	7982.38	7985.84	6.79498	7819.59	7818.63	5.38924	7823.59	7819.3	5.35769	2	yes
53	AKIRIN2	5672.76	5673.96	9.4086	5594.2	5593.21	10.1565	5598.2	5594.11	10.1445	2	yes
54	AKR1A1	9295.47	9302.54	5.11971	9147.39	9147.42	3.79691	9151.39	9147.18	3.77837	2	yes
55	ALCAM	8094.56	8097.87	7.21371	7740.82	7739.71	5.55919	7744.81	7740	5.53153	2	yes
56	ALDH1A3	13939	13951	5.82512	10332.1	10332.6	3.96614	10336.1	10332.7	3.96577	2	yes
57	ALG3	7468.83	7471.39	6.94391	7391.39	7390.62	5.87399	7395.4	7391.2	5.8393	2	yes
58	ALKBH2	7588.86	7591.65	7.188	7438.12	7437.06	5.78671	7442.12	7437.76	5.74214	2	yes
59	ALKBH7	8505.2	8509.43	5.78907	8414.11	8413.94	4.50927	8418.11	8413.84	4.48507	2	yes
60	ALYREF	15777.2	15783.7	3.01195	13591.6	13597.6	1.30098	13595.6	13594.2	1.27919	2	yes
61	AMD1	9903.1	9910.41	5.36634	9481.07	9480.29	3.59524	9485.07	9481.67	3.58048	2	yes
62	AMOTL2	7209.89	7212.14	7.72626	6992.66	6992.45	6.51105	6996.65	6992.9	6.4651	2	yes
63	ANGPT2	3246.47	3247.24	20.0927	3112.71	3111.99	23.6572	3116.71	3112.57	23.6809	2	yes
64	ANGPTL4	3380.87	3381.91	19.5916	3155.94	3155.85	24.0732	3159.95	3156.42	24.0996	2	yes
65	ANKRD1	696.856	697.912	13.5555	592.121	591.362	13.8939	596.125	591.613	13.9021	2	yes
66	ANKRD11	17366.8	17357.1	3.50205	13437.6	13441.9	1.30071	13441.6	13481.2	1.71309	2	yes
67	ANKRD12	7902.16	7905.14	7.41694	7572.71	7571.64	5.84803	7576.71	7572.13	5.82104	2	yes
68	ANKRD17	7462.1	7464.61	7.32107	7276.43	7276.3	5.70244	7280.29	7276.6	5.65147	2	yes
69	ANKRD28	5094.11	5095.19	11.4674	4971.34	4970	14.3254	4975.34	4970.29	14.35	2	yes
70	ANLN	10655.4	10663.3	6.76999	9065.56	9064.68	4.84283	9069.56	9064.82	4.83596	2	yes
71	ANP32A	12611.6	12639.8	3.56971	11831.2	11830.9	1.90457	11835.2	11834.3	1.90723	2	yes
72	ANP32B	17347.6	17236.7	2.65721	14388.6	14392	1.01474	14392.6	14518	2.42971	2	yes
73	ANP32E	13328.5	13350.3	3.77436	12022.8	12022.7	1.77366	12026.8	12025.3	1.779	2	yes
74	ANXA11	9927.83	9936.72	4.81456	9708.71	9709.7	3.40397	9712.67	9708.95	3.3854	2	yes
75	ANXA3	15658.7	15666.5	3.40624	13142.7	13144	1.39508	13146.7	13147.4	1.40953	2	yes
76	AP1AR	6233.17	6234.76	8.63638	6125.88	6124.52	8.55946	6129.88	6124.56	8.54351	2	yes
77	AP1G1	6290.56	6292.02	8.4338	6182.03	6180.79	8.29784	6186.03	6181.35	8.27365	2	yes
78	AP1S3	8544.85	8548.9	6.72641	8201.59	8200.79	4.87487	8205.59	8200.87	4.84225	2	yes
79	AP2B1	10629.3	10641.6	4.78189	10182	10182.6	2.86898	10186	10182.3	2.86925	2	yes
80	AP3S1	18948.9	18943.8	3.08187	14214.9	14215.6	1.13263	14219	14260.7	1.85756	2	yes
81	APC	5847.62	5849.01	9.22771	5746.09	5745.13	9.93379	5750.09	5745.6	9.91949	2	yes
82	APEX1	11601	11619.6	3.85771	11103.8	11103.2	2.3492	11107.8	11106.2	2.34881	2	yes
83	APOA1BP	10127	10138.6	4.45212	9919.38	9919.57	3.11485	9923.38	9919.49	3.10628	2	yes
84	ARF1	12092.2	12116.1	3.72717	11479.9	11479.5	2.13881	11483.9	11481.2	2.13662	2	yes
85	ARF4	9868.34	9878.19	4.57799	9700.5	9699.92	3.36368	9704.5	9700.2	3.3491	2	yes
86	ARF6	8383.92	8388.23	6.06733	8259.78	8259.07	4.67055	8263.78	8260.02	4.63445	2	yes
87	ARGLU1	11424	11438.3	4.44607	10755.8	10755.8	2.51649	10759.8	10759	2.51744	2	yes
88	ARHGAP11A	8379.92	8383.88	7.92986	7436.86	7436.7	8.31976	7440.88	7437.18	8.32556	2	yes
89	ARHGAP11B	5015.25	5016.58	13.1964	4727.79	4727.91	18.6881	4731.77	4727.7	18.7254	2	yes
90	ARHGAP12	7742.48	7745.68	7.44102	7445.53	7444.9	6.04407	7449.53	7445.6	6.01754	2	yes
91	ARHGAP18	15820.9	15834.9	4.00309	12576.5	12575.6	1.68596	12580.5	12585	1.72916	2	yes
92	ARHGAP21	6407.03	6408.83	8.57996	6203.58	6203.16	9.13476	6207.59	6203.73	9.13298	2	yes
93	ARHGAP29	24508.9	24048.3	2.66863	15602.7	15674.2	2.22791	15606.7	15921.4	6.03995	2	yes
94	ARHGAP5	6516.81	6518.63	8.54625	6311.23	6310.5	8.75437	6315.24	6311.08	8.74946	2	yes
95	ARHGDIA	11736.5	11756.4	4.14941	11071.4	11071.2	2.38593	11075.4	11071.9	2.38187	2	yes
96	ARHGEF10	5840.84	5842.19	9.38559	5687.9	5687.17	10.8019	5691.9	5687.15	10.8135	2	yes
97	ARHGEF39	4763.37	4764.51	13.5523	4550.29	4549.16	18.2428	4554.29	4549.5	18.2711	2	yes
98	ARID1A	6627.14	6629	8.37672	6427.12	6426.4	8.34246	6431.12	6427.02	8.32552	2	yes
99	ARID4A	4281.62	4282.41	14.934	4201.03	4199.98	18.062	4205.03	4200.44	18.0883	2	yes
100	ARID4B	8809.4	8814.36	5.93273	8616.24	8615.91	4.32757	8619.59	8616.82	4.2906	2	yes
101	ARIH2	7511.39	7513.96	7.24644	7366.18	7364.7	5.97672	7370.18	7365.04	5.93822	2	yes
102	ARL3	9954.86	9964.48	4.70471	9735.94	9737.34	3.34779	9739.94	9735.83	3.32561	2	yes
103	ARL4A	7874.21	7877.39	7.25815	7566.94	7567.53	5.77756	7570.94	7568.59	5.75568	2	yes
104	ARL4C	2992.9	2993.71	20.9517	2827.48	2826.46	24.4751	2831.48	2826.87	24.4989	2	yes
105	ARL5A	9835.98	9843.73	4.98342	9567.16	9566.85	3.27528	9571.16	9567.16	3.27442	2	yes
106	ARL6IP1	11897.8	11907.1	6.4346	9483.21	9483.88	4.57013	9487.21	9484.4	4.56951	2	yes
107	ARMC1	8184.35	8187.75	6.56869	8027.96	8027.94	4.78973	8031.91	8027.96	4.73935	2	yes
108	ARPC5	12007	12027.4	3.84528	11357.2	11356.8	2.23295	11361.2	11359	2.22852	2	yes
109	ARPC5L	11248.8	11263.6	4.20863	10746	10745.6	2.52597	10750	10747.7	2.52464	2	yes
110	ARPP19	9270.6	9277.43	5.12556	9118.47	9117.1	3.9092	9122.47	9117.64	3.89541	2	yes
111	ARTN	4262.49	4263.33	15.3574	4142.53	4141.49	19.1631	4146.53	4141.81	19.1944	2	yes
112	ASAP1	6773.68	6775.55	8.1232	6579.77	6578.99	7.69864	6583.77	6579.33	7.66731	2	yes
113	ASCC3	8866.41	8871.23	6.29553	8532.39	8532.11	4.3463	8536.39	8532.19	4.31503	2	yes
114	ASF1B	7293.71	7296.16	7.83167	7049.38	7049.24	6.52991	7053.38	7049.16	6.49789	2	yes
115	ASH1L	7934.24	7937.26	7.43124	7599	7598.22	5.79454	7603	7598.71	5.76586	2	yes
116	ASNS	11055.3	11062.7	6.63694	9225.51	9225.88	4.76221	9229.51	9225.38	4.76022	2	yes
117	ASPM	12732.5	12742.5	6.81467	9168.22	9169.17	7.35982	9172.3	9170.57	7.37036	2	yes
118	ASXL1	6961.56	6963.51	7.52253	6885.81	6884.83	6.45738	6889.81	6885.75	6.39286	2	yes
119	ATAD2	18751.2	18742.3	4.02016	12979.5	12979.7	1.34412	12983.5	12991.5	1.42364	2	yes
120	ATAD3B	6251.57	6253.11	8.61154	6144.27	6143.57	8.52293	6148.27	6143.42	8.49787	2	yes
121	ATAD5	6850.11	6852.34	8.60083	6516.79	6516.23	9.26009	6520.79	6516.6	9.2585	2	yes
122	ATF3	7185.11	7188.63	8.9778	6059.53	6060.96	15.6116	6063.6	6061.61	15.6304	2	yes
123	ATF4	12165.2	12178.7	4.90922	10783.4	10783.3	2.65571	10787.5	10785.8	2.65128	2	yes
124	ATF5	6450.53	6452.51	8.93325	6132.67	6131.3	10.597	6136.67	6131.54	10.6082	2	yes
125	ATG12	14722.5	14742.3	4.20458	12093.2	12092.9	1.94035	12097.2	12098.7	1.94998	2	yes
126	ATG3	8694.59	8699.44	6.0046	8512.25	8511.61	4.44338	8516.25	8511.85	4.41736	2	yes
127	ATL2	5413.57	5414.68	10.2119	5325.08	5324.05	11.8217	5329.08	5324.54	11.8259	2	yes
128	ATP13A3	6780.73	6782.67	8.23984	6583.53	6582.24	7.81965	6587.53	6582.68	7.80075	2	yes
129	ATP1A1	8848.24	8852.91	6.1417	8582.71	8585.98	4.34731	8586.71	8582.92	4.31364	2	yes
130	ATP1B1	8860.21	8865.14	6.26231	8544.69	8543.8	4.43459	8548.69	8544.32	4.40818	2	yes
131	ATP1B3	11244.4	11260.4	4.08292	10810	10809.8	2.48116	10814	10811.3	2.48375	2	yes
132	ATP2A2	8571.81	8575.62	6.88734	8165.83	8164.67	4.99859	8169.83	8164.98	4.95811	2	yes
133	ATP5D	19562.9	19466.4	2.18717	15578	35347.2	18.1324	15582	15730.5	2.86053	2	yes
134	ATP5G2	14928.6	14952	2.74927	13487.3	13509.8	1.40753	13491.3	13491.2	1.38467	2	yes
135	ATP5O	13138.1	13168.4	3.19936	12329.4	12334.1	1.75919	12333.4	12330.5	1.75267	2	yes
136	ATP6V0B	12453.6	12476.3	3.74094	11664.8	11664.4	2.06222	11668.8	11668.3	2.06419	2	yes
137	ATP6V0E1	10296.8	10309.2	4.30304	10086.1	10086.5	3.06002	10090.1	10086.1	3.04719	2	yes
138	ATP6V1F	11624	11645.5	3.87528	11133.1	11132.9	2.33922	11137.1	11133.3	2.33164	2	yes
139	ATPIF1	14693.6	14733.4	2.79888	13375.5	13375.6	1.35623	13379.5	13416.9	1.60912	2	yes
140	ATRX	10470.8	10479.4	5.35478	9806.78	9806.13	3.23665	9810.78	9806.75	3.21841	2	yes
141	ATXN1	3833.47	3834.16	17.137	3758.09	3757.52	20.1962	3762.1	3758.39	20.2248	2	yes
142	AUP1	8817.02	8821.77	5.67559	8676.51	8675.24	4.39465	8680.51	8675.74	4.36632	2	yes
143	AURKA	15524.1	15536.5	6.2628	9467.67	9469.44	9.23838	9471.7	9471.75	9.25315	2	yes
144	AURKAIP1	15189	15225.6	2.89544	13480.6	13481.3	1.25506	13484.6	13523.5	1.51361	2	yes
145	AURKB	9607.38	9613.12	7.1362	8422.24	8422.24	5.88151	8425.89	8422.3	5.8815	2	yes
146	AZIN1	7964.65	7967.69	6.71518	7797.15	7795.87	5.37057	7801.15	7796.16	5.34253	2	yes
147	B4GALT5	7377.63	7380.02	7.56349	7183.36	7182.87	6.09514	7187.36	7183.13	6.04458	2	yes
148	BAG1	8367.27	8371.38	6.24399	8205.96	8205.16	4.78319	8209.96	8205.3	4.74602	2	yes
149	BAG2	8731.8	8736.21	5.81948	8585.86	8585.1	4.47668	8589.65	8585.92	4.44154	2	yes
150	BAG3	7755.66	7758.48	7.22499	7544.71	7543.97	5.73543	7548.72	7544.6	5.70519	2	yes
151	BAG5	7594.08	7596.68	7.25939	7427.54	7427	5.63757	7431.54	7427.87	5.57269	2	yes
152	BAIAP2	7084.21	7086.29	7.43913	7002.88	7002.01	6.449	7006.88	7002.82	6.41245	2	yes
153	BANF1	13695.2	13730.1	3.10611	12687.5	12687.5	1.59337	12691.5	12692.7	1.60486	2	yes
154	BARD1	8017.09	8020.14	7.53913	7525.37	7525.34	6.10277	7529.37	7525.61	6.09962	2	yes
155	BAX	9954.86	9962.51	5.24784	9545.63	9545.34	3.60641	9549.66	9546.18	3.5928	2	yes
156	BAZ1A	8746.81	8751.52	6.33465	8457.63	8457.04	4.49536	8461.63	8457.45	4.45749	2	yes
157	BAZ1B	11400.4	11413.4	4.89778	10498.6	10498.2	2.7386	10502.6	10500	2.72482	2	yes
158	BAZ2B	4758.09	4759	12.5505	4676.21	4675.02	15.2378	4680.21	4675.45	15.2627	2	yes
159	BBC3	3377.48	3378.27	19.6612	3232.74	3232.04	23.4532	3236.74	3232.55	23.4808	2	yes
160	BBX	8996.96	9001.83	5.95744	8721.75	8721.33	4.17968	8725.75	8721.59	4.14748	2	yes
161	BCAM	5620.93	5622.12	9.84716	5504.76	5504.33	11.3918	5508.76	5503.86	11.4026	2	yes
162	BCAS2	9009.89	9015.82	5.07168	8916.98	8915.78	4.09295	8920.98	8916.57	4.07663	2	yes
163	BCCIP	11185.2	11200.4	4.24349	10691.7	10691.4	2.58866	10695.7	10691.7	2.58091	2	yes
164	BCL10	7765.98	7769.07	7.15537	7568.43	7568.68	5.695	7572.41	7569.7	5.6686	2	yes
165	BCL2L1	8600.88	8604.99	6.50412	8302.25	8301.08	4.76437	8306.25	8301.58	4.72964	2	yes
166	BCL2L12	9433.84	9439.97	5.50731	9127.25	9127.02	3.62232	9131.25	9127.19	3.61114	2	yes
167	BCLAF1	13281.7	13304.6	4.01616	11841.4	11841	1.95377	11845.4	11847.9	1.96281	2	yes
168	BDP1	9652.26	9658.8	5.9288	9123.8	9122.93	3.88138	9127.8	9123.58	3.85852	2	yes
169	BEX2	8347.36	8351.07	6.46585	8134.42	8133.47	5.02711	8138.42	8133.72	5.01269	2	yes
170	BHLHE40	6438	6440.38	9.33433	5905.35	5906.47	13.2881	5909.44	5907.32	13.3077	2	yes
171	BID	9270.17	9276.6	5.27483	9091.91	9092.13	3.84867	9095.91	9092	3.83635	2	yes
172	BIK	6106.76	6108.26	8.86339	5981.08	5980.13	9.30901	5985.08	5980.74	9.29359	2	yes
173	BIRC5	15682.4	15684.9	4.04381	12589.6	12908.7	1.68724	12577	12585.4	1.64502	3	yes
174	BIRC6	6755.07	6757.02	8.01316	6615.42	6614.57	7.25234	6619.42	6614.98	7.20275	2	yes
175	BLM	6466.75	6468.53	8.64417	6224.88	6224.49	9.66883	6228.88	6224.73	9.66183	2	yes
176	BLVRB	12156.9	12176.3	4.12042	11264.4	11263.5	2.32346	11268.4	11264.7	2.31896	2	yes
177	BMP4	10757.6	10764.9	7.08863	8561.64	8563.05	7.09175	8565.66	8564.37	7.09833	2	yes
178	BMS1	11185.4	11198.3	4.55893	10528.2	10527.8	2.56433	10532.2	10529.1	2.56216	2	yes
179	BNIP2	6958.43	6960.42	7.54784	6868.21	6867.49	6.3792	6872.21	6867.69	6.29045	2	yes
180	BNIP3	6502.35	6503.93	7.98605	6447.59	6446.33	7.30376	6451.59	6446.43	7.2778	2	yes
181	BOD1L1	8867.65	8872.34	6.3467	8548.56	8548.31	4.08565	8552.56	8548.67	4.0674	2	yes
182	BORA	3675.18	3676.19	18.622	3466.4	3465.24	23.2952	3470.4	3465.61	23.3242	2	yes
183	BPTF	12453	12469.7	4.55666	11147.3	11146.7	2.22201	11151.3	11149.8	2.22233	2	yes
184	BRCA1	7433.17	7435.73	7.97886	7014.81	7014.75	7.77621	7018.81	7014.73	7.76786	2	yes
185	BRCA2	6615.01	6617.34	9.08621	6200.2	6199.26	11.4706	6204.2	6199.63	11.4848	2	yes
186	BRD1	5616.99	5618.12	9.50162	5534.16	5533.31	10.4804	5538.16	5534.26	10.4709	2	yes
187	BRD4	7078.48	7080.54	7.69696	6950.16	6949.5	6.39993	6954.16	6950.07	6.32933	2	yes
188	BRD7	10205.8	10215.9	4.69848	9908.29	9908.09	3.12275	9912.29	9908.86	3.11514	2	yes
189	BRD8	5495.79	5497.01	10.4029	5342.24	5340.96	12.8283	5346.24	5341.43	12.8455	2	yes
190	BRI3	11190.5	11208.9	3.9558	10817.6	10817.2	2.51113	10821.6	10818.6	2.50923	2	yes
191	BRIP1	5525.2	5526.63	11.2773	5222.4	5221.92	15.9662	5226.4	5222.02	15.9907	2	yes
192	BRIX1	11571.7	11590.8	4.18556	10970.7	10970.4	2.38955	10974.7	10974.1	2.39237	2	yes
193	BTF3	20302.3	20222.6	1.78773	16345.5	16426.1	2.12542	16349.5	18086.7	14.7271	2	yes
194	BTF3L4	9627.7	9635.94	5.0555	9400.07	9399	3.64956	9404.07	9399.62	3.63172	2	yes
195	BTG3	12067.7	12082.4	4.66112	10954.8	10954.6	2.42115	10958.8	10955.4	2.41534	2	yes
196	BUB1	9637.24	9643.34	7.27524	8277.75	8276.81	6.59978	8281.76	8277.22	6.60032	2	yes
197	BUB1B	9745.63	9751.15	7.10577	8482.38	8482.14	5.89568	8486.38	8482.44	5.89466	2	yes
198	BUB3	14082.1	14103.6	3.83056	12258.5	12258.3	1.83413	12262.5	12265.5	1.84684	2	yes
199	BUD31	11880.6	11901.4	3.90066	11279.7	11279.4	2.24468	11283.7	11282	2.24413	2	yes
200	BZW1	19749	19626.2	2.53496	15072.3	15074.8	0.919352	15076.3	15135.9	1.9105	2	yes
201	BZW2	11383.3	11398.8	4.28398	10773.2	10772.5	2.57942	10777.2	10773.3	2.57111	2	yes
202	C14orf1	7511.19	7513.76	6.95955	7423.75	7424.28	5.94481	7427.75	7422.36	5.92425	2	yes
203	C14orf119	7881.14	7883.97	6.32843	7818.67	7817.87	5.39134	7822.67	7818.81	5.36118	2	yes
204	C14orf166	11764.4	11790.1	3.5031	11369.6	11369.4	2.18234	11373.6	11373.1	2.18582	2	yes
205	C14orf2	13702.8	13745.7	3.04721	12725.9	12726.2	1.56387	12729.9	12731.1	1.57233	2	yes
206	C16orf45	5292.72	5293.74	10.3319	5212.39	5211.43	11.9224	5216.39	5211.83	11.9353	2	yes
207	C16orf52	7994.05	7997.3	7.6786	7481.61	7480.9	6.55063	7485.61	7481.44	6.53485	2	yes
208	C17orf85	7257.42	7259.47	7.23719	7168.35	7167.53	5.95784	7172.35	7168.01	5.89131	2	yes
209	C17orf89	14865.8	14896.4	3.20311	13125.7	13145.6	1.4829	13129.7	13126.3	1.44479	2	yes
210	C19orf10	13451.2	13481.6	3.47005	12283.3	12283.2	1.67294	12287.3	12287.2	1.68158	2	yes
211	C19orf24	10090.5	10100.1	4.76897	9798.16	9797.1	3.28705	9802.16	9798.17	3.27579	2	yes
212	C19orf43	12147.3	12169.2	3.81322	11438.7	11438.2	2.08759	11442.7	11442.1	2.09029	2	yes
213	C19orf48	10739.6	10750	4.96336	10139.1	10139.3	2.82404	10142.8	10141.7	2.82863	2	yes
214	C19orf53	13691.7	13727.4	3.05514	12713.9	12713.2	1.5881	12717.9	12733.2	1.64389	2	yes
215	C19orf60	10151.7	10161.2	4.93078	9810.19	9808.99	3.36114	9814.19	9809.19	3.34456	2	yes
216	C19orf70	11528.3	11547	3.95591	11012.1	11011.1	2.45052	11016.1	11011.5	2.44129	2	yes
217	C1D	8725.51	8730.64	5.58204	8607.37	8605.87	4.47808	8611.37	8606.32	4.45018	2	yes
218	C1orf109	6359.23	6360.72	8.40441	6249.07	6247.95	8.1274	6253.07	6248.42	8.09617	2	yes
219	C1orf116	2225.73	2226.31	22.132	2125.05	2123.67	24.1576	2129.05	2123.69	24.1747	2	yes
220	C1orf122	9183.86	9190.52	5.23567	9037.81	9037	3.98142	9041.81	9037.33	3.95748	2	yes
221	C1orf131	7928.51	7931.83	6.36559	7846.76	7845.64	5.21765	7850.76	7846.35	5.17621	2	yes
222	C1orf35	7665.43	7668.23	6.84506	7572.36	7571.32	5.59182	7576.36	7571.64	5.53146	2	yes
223	C1orf43	10285.4	10297.1	4.37744	10069.3	10068.6	3.1077	10073.3	10068.9	3.0937	2	yes
224	C1orf86	9405.49	9413.33	4.78813	9297.1	9297.1	3.64528	9301.1	9297.09	3.63885	2	yes
225	C20orf24	8734.52	8739.43	5.45875	8634.11	8633.11	4.32947	8638.11	8633.52	4.30484	2	yes
226	C20orf27	10211.2	10220.6	4.89499	9862.43	9863.98	3.27686	9866.3	9862.39	3.25615	2	yes
227	C22orf46	4792.42	4793.35	12.8555	4672.25	4671.57	16.2792	4676.25	4671.39	16.3105	2	yes
228	C3orf58	3741.42	3742.05	17.4623	3671.88	3671.77	20.3825	3675.89	3672.68	20.4073	2	yes
229	C5orf24	7463.73	7465.89	7.16715	7352.37	7351.63	5.71862	7355.65	7352.29	5.61408	2	yes
230	C6orf141	4498.69	4499.76	14.6239	4305.53	4304.73	19.2476	4309.53	4305.1	19.277	2	yes
231	C6orf62	6646.91	6648.57	7.92797	6583.8	6582.7	6.97406	6587.8	6583.13	6.9095	2	yes
232	C7orf50	8535.92	8539.92	5.82829	8415.53	8415.28	4.57155	8419.53	8415.08	4.53213	2	yes
233	C8orf33	10165.9	10174.9	5.07901	9755.55	9755.11	3.28303	9759.55	9755.26	3.26747	2	yes
234	C8orf59	13519.3	13547.3	3.31865	12450.6	12450.5	1.66869	12454.6	12459.9	1.68697	2	yes
235	C8orf82	7966.84	7970.08	6.42546	7864.91	7863.62	5.29135	7868.91	7863.82	5.26007	2	yes
236	C9orf142	9820.56	9829.12	4.97431	9579.12	9579.02	3.37881	9583.12	9579.53	3.37428	2	yes
237	C9orf78	9915.42	9924.5	4.85458	9655.06	9655.97	3.3425	9659.06	9655.24	3.32158	2	yes
238	CACYBP	15312.4	15332	3.00239	13431.1	13431.4	1.2739	13435.1	13466.6	1.50654	2	yes
239	CALCOCO2	9155.67	9161.4	5.53178	8935.91	8935.21	4.02204	8939.92	8935.37	4.00062	2	yes
240	CALD1	11682.5	11698.8	4.26624	10955.1	10954.9	2.30697	10959.1	10955.7	2.30698	2	yes
241	CALM1	16063.7	16042.5	2.6422	14070.1	14071.6	1.19019	14074.1	14157.6	1.96677	2	yes
242	CALM2	19539.9	19502.5	2.69003	14876.1	14890.6	1.17082	14880.2	15133.5	4.8475	2	yes
243	CALR	19677.7	19552	2.37261	15344.3	15353	0.98887	15348.3	15707.7	5.8269	2	yes
244	CALU	10432.4	10442.8	5.0518	9946.71	9946.56	3.1909	9950.71	9946.42	3.17806	2	yes
245	CAMK2D	7063.12	7065.63	8.35149	6652.3	6651.45	8.93164	6656.31	6651.8	8.93537	2	yes
246	CAMK2N1	8290.55	8294.14	6.51398	8052	8051.29	4.84365	8056	8051.54	4.80896	2	yes
247	CAMSAP1	4896.19	4897.05	11.7282	4830.63	4829.28	13.8605	4834.63	4829.95	13.8772	2	yes
248	CAMSAP2	5786.51	5787.87	9.54036	5637.52	5636.9	11.0315	5641.53	5637.51	11.04	2	yes
249	CAMTA1	9386.1	9394	4.97836	9237.37	9236.82	3.73159	9241.37	9237.38	3.71402	2	yes
250	CANX	13727.1	13747	4.17098	11922.8	11923.4	1.91485	11926.8	11923.7	1.90847	2	yes
251	CAPN2	10034.3	10042.6	5.39405	9574.89	9577.57	3.5372	9578.89	9574.18	3.51741	2	yes
252	CAPZA1	9640.5	9649.48	4.80265	9476	9474.52	3.62067	9480	9475.07	3.6053	2	yes
253	CARHSP1	10220.7	10230.4	5.03791	9815.26	9814.5	3.28893	9819.26	9815.1	3.27749	2	yes
254	CASC3	6094.26	6095.65	8.77196	6010.79	6009.66	8.68788	6014.79	6010.15	8.65387	2	yes
255	CASC4	7690.63	7693.59	7.25018	7491.4	7490.69	5.71384	7495.4	7490.75	5.67058	2	yes
256	CASC5	9085.96	9091.1	7.54798	7935.58	7934.95	7.34366	7939.58	7935.11	7.34949	2	yes
257	CASP8	5372.58	5373.59	10.0837	5302.34	5301.16	11.4078	5306.34	5301.82	11.4123	2	yes
258	CAST	11750.5	11769.6	4.00575	11110.4	11110.9	2.33799	11114.4	11110.6	2.32639	2	yes
259	CAV1	24444.4	24109	2.78856	15396.7	15413.6	1.21507	15400.7	15641.3	5.71899	2	yes
260	CAV2	13478	13496.7	4.13355	11835.7	11835	2.01155	11839.7	11838	2.01245	2	yes
261	CBX1	13938.2	13959.6	3.83769	12219.1	12219.3	1.82194	12223.1	12220	1.81892	2	yes
262	CBX3	16975.8	16953.7	2.56436	14420.7	14425.2	1.02149	14424.7	14584.2	2.79691	2	yes
263	CBX4	5404.78	5405.88	10.251	5292.54	5292.04	12.1431	5296.55	5292.82	12.1486	2	yes
264	CBX5	9362.89	9368.84	6.06884	8920.23	8918.93	4.15841	8924.23	8919.52	4.13773	2	yes
265	CBX6	6622.44	6624.1	8.05658	6538.45	6537.29	7.21235	6542.45	6537.72	7.15723	2	yes
266	CCAT1	5851.6	5853.46	10.4138	5474.31	5473.72	15.1666	5478.31	5473.99	15.1947	2	yes
267	CCDC112	6664.52	6666.51	8.31051	6427.6	6426.83	8.57173	6431.59	6426.98	8.56332	2	yes
268	CCDC137	10410.9	10420.3	5.19593	9864.14	9863.64	3.14899	9868.14	9864.15	3.14093	2	yes
269	CCDC14	6738.88	6740.67	7.98769	6630.14	6628.97	7.11653	6634.14	6629.54	7.06797	2	yes
270	CCDC167	8768.01	8772.62	6.35418	8452.59	8452.25	4.48889	8456.59	8452.24	4.45536	2	yes
271	CCDC18	5913.19	5914.74	9.57695	5710.53	5709.21	11.4658	5714.53	5709.53	11.4784	2	yes
272	CCDC43	7617.65	7620.4	6.8193	7537.76	7536.95	5.56699	7541.76	7537.43	5.50406	2	yes
273	CCDC47	11208.9	11223.6	4.53261	10618.8	10618.8	2.602	10622.8	10619.3	2.60092	2	yes
274	CCDC50	7611.71	7614.31	7.13101	7443.39	7443.38	5.5209	7447.39	7443.22	5.46161	2	yes
275	CCDC57	8670.32	8675.23	5.7044	8538.78	8538.68	4.35629	8542.78	8538.32	4.3247	2	yes
276	CCDC58	9297.57	9304.18	5.40398	9079.29	9078.83	3.78537	9083.29	9079.28	3.77208	2	yes
277	CCDC59	10868.2	10880.8	4.54872	10407.8	10407.4	2.74574	10411.8	10409.3	2.74492	2	yes
278	CCDC71L	6377.83	6379.63	8.96156	6087.32	6086.94	10.6022	6091.32	6087.55	10.6115	2	yes
279	CCDC85B	15080.7	15105.5	3.49687	12882.2	12884.1	1.56857	12886.2	12909.9	1.72056	2	yes
280	CCDC88A	6633.77	6635.65	8.28562	6428.29	6427.04	8.31954	6432.29	6427.4	8.30562	2	yes
281	CCNA2	10885.3	10892.7	6.70952	9164.81	9164.75	4.80024	9163.22	9163.94	4.7846	3	yes
282	CCNB1	28423.5	28302.3	3.652	13983.6	13997.8	1.95452	13987.6	14080.4	4.18956	2	yes
283	CCNB2	11527.5	11537.4	5.96723	9904.52	9903.93	3.41564	9908.52	9904.4	3.39897	2	yes
284	CCNC	8985.86	8991.22	5.56242	8816.93	8817.85	4.1264	8820.93	8817.06	4.09914	2	yes
285	CCNE1	6500.4	6502.49	9.28556	6057.82	6057.01	12.5189	6061.82	6057.17	12.5356	2	yes
286	CCNE2	8424.56	8429.53	8.49744	6538.05	6537.83	17.6884	6542.05	6538.13	17.7056	2	yes
287	CCNF	4801.59	4802.78	13.6316	4575.51	4575.29	18.6325	4579.39	4575.46	18.6619	2	yes
288	CCNG1	7573.01	7575.68	7.15147	7428.68	7427.24	5.85824	7432.68	7427.6	5.81845	2	yes
289	CCNI	11794.4	11814.9	3.93639	11218.8	11218.8	2.26648	11222.8	11220.1	2.27272	2	yes
290	CCNK	7475.26	7477.71	7.04941	7373.99	7372.8	5.84344	7377.99	7373.29	5.8025	2	yes
291	CCNL1	7703.89	7706.76	7.02417	7550.44	7550.36	5.5249	7554.24	7551.39	5.46135	2	yes
292	CCNL2	7031.26	7033.52	7.52209	6955.27	6953.78	6.5088	6959.27	6954.16	6.45841	2	yes
293	CCP110	5138.85	5139.87	11.0682	5043.24	5041.88	13.4021	5047.24	5042.16	13.4262	2	yes
294	CCT3	19736.8	19622.5	2.08252	15770.4	15774.3	0.829929	15774.4	16130.7	5.18736	2	yes
295	CCT4	15283	15314.5	2.91087	13508.6	13508.4	1.26701	13512.6	13536.6	1.42244	2	yes
296	CCT5	18068.9	17976.5	2.5535	14754.8	14756	0.961001	14758.8	14894.7	2.75309	2	yes
297	CCT6A	18806.4	18724.4	2.43343	15110.7	15113.6	0.894547	15114.7	15360.6	4.13475	2	yes
298	CCT8	16015.5	16045.5	2.64481	14022.3	14025.5	1.15067	14026.3	14034.2	1.2126	2	yes
299	CD2AP	8369.37	8373.11	6.68049	8123.74	8122.66	4.95093	8127.63	8123.08	4.90774	2	yes
300	CD3EAP	9256.02	9261.29	6.48612	8725.67	8725.37	4.06069	8729.67	8725.8	4.03824	2	yes
301	CD55	5783.58	5784.78	9.07294	5686.34	5689.24	9.79688	5690.34	5685.08	9.80376	2	yes
302	CD58	5974.68	5976.03	8.7772	5879.96	5879.43	9.08131	5883.96	5880.06	9.07267	2	yes
303	CDC20	16185	16198.5	4.46053	12242.4	12242.7	1.72987	12242.1	12249.1	1.75559	3	yes
304	CDC25B	7453.34	7456.03	7.74	7156.96	7156.51	6.63574	7160.96	7157.06	6.61998	2	yes
305	CDC27	10101	10109.4	5.4655	9553.01	9552.59	3.62409	9557.04	9553.55	3.60924	2	yes
306	CDC37	11973.9	11996.5	3.87546	11319.3	11324.9	2.20094	11323.3	11319.5	2.19051	2	yes
307	CDC42	12877.9	12912.7	3.28983	12160.2	12159.6	1.85276	12164.2	12163.1	1.85158	2	yes
308	CDC42BPA	7047.38	7049.53	7.98299	6798.99	6798.42	7.35476	6802.99	6798.89	7.34435	2	yes
309	CDC42BPB	7158.28	7160.52	7.70381	6980.67	6980.43	6.51228	6984.67	6980.24	6.46099	2	yes
310	CDC42EP1	8503.88	8508.05	6.60524	8227.1	8226.3	4.87058	8231.1	8226.98	4.83865	2	yes
311	CDC42EP3	6583.24	6584.88	8.00305	6497.64	6496.76	7.21734	6501.65	6498.01	7.14212	2	yes
312	CDC5L	9717.69	9724.62	5.1907	9443.36	9442.72	3.53904	9447.36	9443.49	3.52879	2	yes
313	CDC6	11606.6	11616.6	5.88194	9973.26	9972.95	2.96424	9977.26	9973.88	2.95939	2	yes
314	CDCA2	9467.84	9473.28	7.52128	7987.2	7987.97	7.74787	7991.22	7988.82	7.75413	2	yes
315	CDCA3	8094.89	8098.71	8.06615	7059.73	7058.74	10.9594	7063.7	7058.92	10.9825	2	yes
316	CDCA4	8356.83	8360.58	6.9338	7991.76	7991.38	4.7813	7995.76	7991.97	4.76238	2	yes
317	CDCA7	6420.11	6421.79	8.44552	6244.89	6244.68	8.77479	6248.89	6244.64	8.7538	2	yes
318	CDCA7L	7993.73	7996.95	6.83223	7797.84	7796.84	5.28354	7801.84	7797.09	5.24828	2	yes
319	CDCA8	9199.92	9205.09	7.6589	7574.88	7574.25	10.8841	7578.83	7574.37	10.9096	2	yes
320	CDCP1	10167	10174.3	5.70447	9491.85	9490.71	3.60857	9495.85	9492.48	3.58671	2	yes
321	CDK12	8087.95	8091.49	7.01587	7815.25	7814.45	5.41529	7819.25	7815.2	5.38277	2	yes
322	CDK2	6798.2	6800.09	7.83781	6689.83	6689.87	6.67291	6693.83	6689.33	6.61347	2	yes
323	CDK5RAP2	7482.38	7485.04	7.77935	7181.37	7180.22	6.68512	7185.37	7180.43	6.66373	2	yes
324	CDK6	8972.44	8977.21	7.04702	8189.33	8188.42	5.43691	8193.33	8188.86	5.42255	2	yes
325	CDKN1A	12564.7	12576.2	7.11656	9006.06	9009.36	6.66221	9010.18	9012.25	6.68628	2	yes
326	CDKN2D	5967.44	5969.07	9.63811	5724.08	5723.74	12.1546	5728.08	5723.38	12.1725	2	yes
327	CDKN3	13284.8	13297.8	5.11136	11047.3	11046.8	2.45421	11048	11048	2.43532	2	yes
328	CDT1	10161.6	10168.7	5.92037	9381.77	9381.57	3.07522	9385.77	9382.49	3.07259	2	yes
329	CDV3	13280.5	13299.8	3.99049	11842.4	11842.6	1.92712	11846.4	11853.1	1.95363	2	yes
330	CEBPB	8260.37	8264.16	6.77112	7989.44	7989.6	5.12315	7993.43	7990.71	5.08756	2	yes
331	CEBPD	6727.78	6729.63	8.25312	6504.79	6504.22	8.13621	6508.79	6505.01	8.12177	2	yes
332	CEBPZ	9397.61	9403.56	5.55947	9114.22	9113.96	3.77853	9118.22	9114.49	3.76212	2	yes
333	CENPA	8234.1	8238.45	8.4572	6845.41	6845.8	12.781	6849.41	6846.39	12.7976	2	yes
334	CENPE	10920.5	10928.2	7.48826	8147.59	8147.61	10.6814	8151.64	8148.07	10.6956	2	yes
335	CENPF	30607.7	30413.5	3.46311	14678.1	14723.4	2.7565	14682.3	14922	8.74174	2	yes
336	CENPJ	5425.98	5427.2	10.6115	5284.96	5284.14	13.1408	5288.96	5284.56	13.1561	2	yes
337	CENPK	6637.88	6639.61	8.1085	6490.22	6490.33	7.51566	6494.22	6489.84	7.47274	2	yes
338	CENPM	8664.09	8668.16	6.48094	8378.85	8379.35	4.24035	8382.03	8379.24	4.21281	2	yes
339	CENPN	10185.8	10194.2	5.17526	9746.06	9746.22	3.12829	9749.87	9746.45	3.12406	2	yes
340	CENPQ	6195.2	6196.65	8.72533	6028.1	6028.97	9.58235	6032.09	6028.09	9.57765	2	yes
341	CENPU	8045.49	8048.52	7.27597	7679.79	7679.89	5.46818	7683.79	7679.77	5.44073	2	yes
342	CENPV	10560.3	10571.1	4.9231	10055.8	10059.8	3.1482	10059.8	10055.6	3.1284	2	yes
343	CENPW	10910.5	10921.9	4.91834	10254.3	10254.6	2.65122	10258.2	10254.7	2.65532	2	yes
344	CEP135	5661.34	5662.62	9.98502	5504.94	5504.31	12.1372	5508.94	5504.4	12.1517	2	yes
345	CEP152	4935.43	4936.47	12.3134	4798	4796.95	15.7036	4802	4797.58	15.7305	2	yes
346	CEP170	7255.74	7258.13	7.60734	7078.41	7077.36	6.35229	7082.41	7077.83	6.3098	2	yes
347	CEP350	7000.59	7002.85	8.28974	6665.48	6664.55	8.43814	6669.48	6665.08	8.43374	2	yes
348	CEP55	11937	11946.3	6.18766	9857.35	9857.24	3.71166	9858.59	9857.46	3.69482	2	yes
349	CEP57L1	6101.41	6102.85	8.74434	5993.27	5992.52	9.02956	5997.27	5992.8	8.99408	2	yes
350	CEP78	7662.1	7664.95	7.61339	7373.34	7373.2	6.05352	7377.3	7373.07	6.01004	2	yes
351	CEP95	7453.55	7456.21	7.20677	7316.32	7315.61	5.98813	7320.33	7316.29	5.95007	2	yes
352	CFD	11362.8	11378.6	4.12716	10855.8	10856	2.49797	10859.8	10856.4	2.49113	2	yes
353	CFLAR	6599.28	6601.28	8.4534	6343.09	6342.12	9.15384	6347.09	6342.57	9.15449	2	yes
354	CHAF1A	9857.79	9863.69	6.76307	8841.09	8840.99	4.07089	8845.08	8841.41	4.07273	2	yes
355	CHCHD10	16728.1	16724.7	2.77515	14147.8	14149.1	1.13899	14151.8	14164.5	1.24484	2	yes
356	CHCHD3	9267.65	9274.51	5.295	9102.69	9102.6	3.90579	9106.69	9102.59	3.87973	2	yes
357	CHCHD5	9501.76	9509.75	4.97264	9337.34	9336.91	3.65774	9341.34	9337.04	3.64074	2	yes
358	CHD1	9608.91	9615.1	5.78873	9161.93	9161.47	3.73228	9165.93	9162.75	3.71735	2	yes
359	CHD2	8451.92	8456.05	6.69158	8146.77	8146.39	4.69583	8150.65	8147	4.64807	2	yes
360	CHD4	12679.4	12697	4.37477	11320.3	11319.9	2.16621	11324.3	11322.7	2.16699	2	yes
361	CHD7	6044.37	6045.93	9.18634	5855.27	5854.42	10.5859	5859.27	5855.03	10.5919	2	yes
362	CHMP1B	5894.12	5895.46	8.96239	5791.52	5790.47	9.67966	5795.52	5790.98	9.66965	2	yes
363	CHMP2B	8419.02	8423.25	6.00284	8285.68	8285.09	4.64811	8289.68	8285.19	4.6149	2	yes
364	CHMP4B	6951.96	6954.05	7.68553	6863.44	6862.01	6.70315	6867.44	6862.11	6.66356	2	yes
365	CHPF	10971.6	10982.5	5.13512	10151.8	10151.6	3.09485	10155.8	10150.5	3.07743	2	yes
366	CHRAC1	8493.02	8497.4	6.1297	8309.54	8308.69	4.60718	8313.54	8308.88	4.56706	2	yes
367	CHTOP	8652.06	8656.65	5.64381	8543.34	8542.42	4.49119	8547.34	8543.25	4.46365	2	yes
368	CIRBP	12238.4	12258.5	3.93914	11434.9	11434.8	2.14403	11438.9	11437.5	2.14483	2	yes
369	CISD2	9515.2	9523.68	4.82322	9372.78	9372.47	3.52721	9376.78	9372.82	3.52454	2	yes
370	CISD3	9353.72	9360.57	5.3452	9155.01	9154.6	3.8722	9159.01	9154.69	3.8496	2	yes
371	CITED2	5412.31	5414.03	11.7587	5001.45	5001.74	17.5814	5005.48	5002.35	17.6041	2	yes
372	CITED4	4160.53	4161.72	16.2411	3924.21	3924.82	21.3252	3928.24	3925.41	21.3493	2	yes
373	CKAP2	13360	13371.9	5.92725	10229.9	10231	3.74932	10234	10233.1	3.75155	2	yes
374	CKAP2L	6820.89	6823.8	9.5427	5957.09	5955.93	15.9643	5961.09	5956.25	15.991	2	yes
375	CKLF	9574.91	9581.12	5.96583	9093.25	9093.15	3.77784	9097.25	9093.26	3.7552	2	yes
376	CKS1B	14712.1	14719.3	3.76041	12555.5	12555.5	1.61308	12559.1	12560.4	1.62716	2	yes
377	CKS2	24463.4	24388.1	3.44439	14383.1	14414	1.8801	14387.1	14566.7	5.64494	2	yes
378	CLCN3	6884.43	6886.53	7.87445	6754.31	6754.18	6.9823	6758.31	6754.75	6.96744	2	yes
379	CLDN3	5293.42	5294.76	11.4799	5059.52	5058.44	15.6168	5063.52	5058.85	15.6446	2	yes
380	CLDN4	11001	11008.8	7.15734	8483.23	8484.87	7.76178	8487.34	8486.06	7.77046	2	yes
381	CLDN7	14814.3	14829.2	4.89627	11568.2	11567.3	2.28946	11572.2	11569.3	2.28683	2	yes
382	CLDND1	12084.7	12100.1	4.4971	11001.7	11001.3	2.46693	11005.7	11005.7	2.46674	2	yes
383	CLEC11A	5553.19	5554.28	9.46798	5489.74	5488.85	10.2185	5493.74	5488.62	10.2266	2	yes
384	CLIC3	4352.08	4353.33	15.678	4076.37	4078.53	21.1442	4080.37	4075.44	21.1728	2	yes
385	CLIC4	6075.32	6076.88	9.01302	5906.05	5907.68	10.0776	5910.05	5904.29	10.0873	2	yes
386	CLINT1	9682.8	9689.98	5.45724	9332.17	9331.89	3.57775	9336.17	9332.34	3.55926	2	yes
387	CLOCK	6135.53	6137.06	8.93367	5985.72	5984.41	9.53887	5989.72	5984.87	9.53577	2	yes
388	CLPP	9810.39	9818.64	4.82154	9618.23	9618.35	3.48806	9621.96	9618.28	3.47101	2	yes
389	CLPX	6671.65	6673.32	7.98576	6575.05	6573.75	7.20582	6579.05	6574.13	7.17265	2	yes
390	CLSPN	12873.8	12885.8	5.37699	10727.8	10727.8	2.10054	10730.9	10729.6	2.11333	2	yes
391	CLTA	12632.4	12665.3	3.30304	12025	12025.1	1.87679	12029	12037.2	1.89736	2	yes
392	CLTB	9856.27	9864.21	4.98394	9606.28	9606.78	3.44107	9610.28	9606.3	3.42534	2	yes
393	CLTC	13882.5	13902.6	4.13624	11941.1	11940.1	1.93847	11945.1	11943.8	1.93926	2	yes
394	CMBL	8546.77	8551.23	5.92365	8406.92	8406.94	4.75764	8410.93	8405.92	4.74033	2	yes
395	CMC2	10634.9	10645.5	5.04299	10067	10066.7	2.98841	10071	10067.1	2.97892	2	yes
396	CMIP	5945.68	5946.94	8.98989	5831.62	5831.04	9.75842	5835.62	5830.86	9.7381	2	yes
397	CMSS1	9485.67	9492.91	5.27518	9265.3	9266.33	3.69568	9269.3	9265.46	3.67455	2	yes
398	CMTM6	8548.11	8552.11	6.17991	8364.27	8364.18	4.67265	8368.27	8363.7	4.63538	2	yes
399	CMTM7	8599.5	8604.1	6.43588	8323.94	8323.52	4.83913	8327.95	8324.03	4.82277	2	yes
400	CMTM8	7613.76	7616.66	6.72398	7530.88	7529.7	5.58227	7534.88	7530.3	5.53092	2	yes
401	CNBP	12674.8	12704.5	3.54396	11900.6	11900.3	1.92121	11904.6	11906.5	1.9261	2	yes
402	CNN2	9447.54	9454.08	5.6395	9116.43	9115.25	3.9378	9120.43	9115.48	3.91571	2	yes
403	CNN3	10160	10170.2	4.82938	9831.7	9830.68	3.28722	9835.7	9831.11	3.27015	2	yes
404	CNOT1	7493.33	7495.86	7.20098	7354.15	7352.78	5.91156	7358.15	7353.2	5.86924	2	yes
405	CNOT6	4860.75	4861.61	11.5511	4810.03	4808.77	13.3165	4814.03	4809.25	13.3297	2	yes
406	CNOT7	9638.34	9647.93	4.9682	9445.56	9445.13	3.55743	9449.56	9445.47	3.54243	2	yes
407	COA6	8591.03	8595.24	5.62389	8501.32	8500.44	4.49692	8505.32	8500.86	4.46922	2	yes
408	COA7	6165.72	6167.15	8.64336	6081.34	6080.88	8.42695	6085.36	6081.65	8.40991	2	yes
409	COL12A1	5823.75	5825.13	9.74988	5635.54	5635.82	11.958	5639.54	5635.39	11.9725	2	yes
410	COMMD4	10567.9	10580.4	4.35176	10273.9	10274.3	2.91019	10277.9	10274.1	2.9015	2	yes
411	COPB2	9840.26	9849.28	4.79181	9622.51	9623.54	3.38433	9626.3	9622.9	3.36514	2	yes
412	COPRS	10088.8	10099.1	4.63612	9838.94	9838.7	3.15013	9842.94	9839.22	3.14504	2	yes
413	COPS2	9934.4	9942.32	5.27532	9564.55	9563.99	3.51876	9568.55	9564.38	3.50006	2	yes
414	COPS3	9685.42	9693.7	5.0942	9445.51	9445.34	3.55616	9449.51	9445.46	3.54158	2	yes
415	COPS5	10553.6	10567.4	4.34965	10265.3	10265.1	2.93181	10269.3	10265.2	2.92174	2	yes
416	CORO1C	6807.38	6809.27	7.9497	6689.14	6688.42	7.04463	6693.14	6688.19	7.00145	2	yes
417	COX7A2L	10366.4	10380.5	4.13939	10179.8	10207.2	2.95055	10183.8	10180.8	2.94175	2	yes
418	CPA4	10193.5	10200.2	7.66447	7477.47	7477.07	14.2254	7481.47	7476.86	14.2491	2	yes
419	CPNE3	10874.4	10889.3	4.42075	10443.8	10443.6	2.8028	10447.8	10443.5	2.79089	2	yes
420	CPOX	10259.3	10267.5	5.53632	9615.09	9614.35	3.56142	9619.08	9614.97	3.54894	2	yes
421	CPSF2	6873.82	6875.76	7.87478	6748.59	6747.28	6.9273	6752.59	6747.77	6.88971	2	yes
422	CREBBP	6089.75	6091.24	9.08124	5926.65	5925.79	10.0538	5930.65	5926.41	10.0512	2	yes
423	CRIM1	4226.89	4227.6	14.7227	4168.99	4167.95	17.3017	4172.99	4168	17.3284	2	yes
424	CSDE1	13104.7	13124.3	3.8111	11916.1	14471	4.59	11920.1	11921.1	1.9684	2	yes
425	CSE1L	9040.1	9045.64	5.84113	8800.8	8800.78	4.15854	8804.8	8800.58	4.12627	2	yes
426	CSNK1A1	11672	11690.9	4.16048	11033	11032.7	2.39199	11037	11036.4	2.39063	2	yes
427	CSNK1G3	6378.83	6380.33	8.23006	6305.12	6304.1	7.60275	6309.12	6304.54	7.53971	2	yes
428	CSNK2A1	9543.21	9550.69	4.9724	9372.7	9372.21	3.61949	9376.7	9372.85	3.60627	2	yes
429	CSNK2A2	8517.39	8521.41	6.45164	8283.05	8282.58	4.51268	8287.05	8283.05	4.49137	2	yes
430	CSPP1	7675.4	7678.11	7.21083	7484.86	7484.19	5.60859	7488.86	7484.55	5.56144	2	yes
431	CSTB	13191.1	13224.4	3.25513	12294.7	12341.6	1.75109	12298.7	12296	1.72796	2	yes
432	CTBP2	8909.1	8913.7	5.87588	8691.57	8691.05	4.25035	8695.57	8691.3	4.21283	2	yes
433	CTCF	9263.16	9268.7	6.00563	8903.06	8902.18	4.11496	8907.06	8903.11	4.08807	2	yes
434	CTDNEP1	8981.75	8986.8	5.68159	8805.94	8805.8	4.092	8809.94	8806.11	4.07261	2	yes
435	CTDSPL2	7256.23	7258.6	7.6382	7085.66	7084.39	6.41721	7089.66	7084.76	6.3857	2	yes
436	CTGF	8152.09	8157.81	9.31617	5495.48	5496.89	22.6619	5499.51	5497.58	22.6832	2	yes
437	CTNNA1	10335.2	10344.7	4.87853	9917.23	9916.96	3.28668	9921.23	9915.78	3.27565	2	yes
438	CTNNAL1	12250.6	12266.3	4.28202	11218.6	11218	2.36638	11222.6	11217.8	2.35472	2	yes
439	CTNND1	6876.45	6878.54	7.91461	6729.95	6728.71	7.05241	6733.95	6728.92	7.01506	2	yes
440	CTPS1	7667.03	7669.79	7.03102	7542.43	7542.03	5.49862	7546.42	7542.1	5.43223	2	yes
441	CTU2	7746.11	7748.93	6.82336	7634.72	7634.5	5.38994	7638.72	7634.43	5.32196	2	yes
442	CUL2	7526.98	7529.61	7.09845	7415.66	7414.46	5.90289	7419.67	7414.91	5.87154	2	yes
443	CUL3	9019.18	9024.35	6.18228	8657.62	8656.43	4.42722	8661.62	8657	4.40537	2	yes
444	CUL5	7697.7	7700.47	6.91043	7572.52	7571.98	5.48525	7576.52	7572.13	5.42329	2	yes
445	CUX1	6141.32	6142.68	8.58271	6061.7	6060.8	8.37799	6065.7	6060.91	8.33467	2	yes
446	CWC15	9809.19	9818.08	4.77804	9623.77	9623.78	3.3923	9627.77	9624.07	3.3864	2	yes
447	CWC22	8016.04	8019.35	6.73265	7856.3	7855.23	5.28367	7860.3	7855.91	5.24846	2	yes
448	CWF19L2	5275.87	5276.83	9.90552	5234.61	5233.87	10.7865	5238.62	5234.56	10.7887	2	yes
449	CXXC5	7056.18	7058.45	8.02349	6843	6841.81	7.0934	6847	6842.39	7.06537	2	yes
450	CYB5B	16484.6	16481	2.91791	13906.4	13920.3	1.32115	13910.4	13975.9	1.82383	2	yes
451	CYC1	15999.3	16000.4	2.94702	13733	13745	1.29907	13737	13736.6	1.25228	2	yes
452	CYCS	17201.5	17188.7	2.66537	14378.3	14379.5	1.10774	14382.3	14405.6	1.39708	2	yes
453	CYP24A1	15617.5	15632.6	5.21039	11271.9	11271.1	2.82355	11275.9	11274.5	2.83066	2	yes
454	CYR61	18799.8	18815.3	4.88752	11894.5	11907.2	2.79188	11898.7	11943.3	3.40067	2	yes
455	DAAM1	4456.02	4456.85	14.2883	4361.91	4361.32	17.5842	4365.91	4360.9	17.6251	2	yes
456	DAD1	12512	12543.3	3.40289	11870.8	11872.4	1.93026	11874.8	11871.6	1.9253	2	yes
457	DAP3	9397.8	9404.6	5.30348	9200.57	9202.13	3.70708	9204.57	9200.95	3.69429	2	yes
458	DARS	9551.08	9557.86	5.16464	9331.35	9331.79	3.75291	9335.35	9330.37	3.72711	2	yes
459	DAZAP1	9901.92	9911.36	4.94747	9629.61	9629.87	3.3671	9633.61	9629.6	3.35195	2	yes
460	DBF4	10677.7	10686.3	6.02579	9589.25	9588.75	3.50303	9593.25	9589.54	3.48222	2	yes
461	DBN1	8502.43	8506.81	6.09868	8341.44	8339.98	4.75992	8345.44	8340.27	4.72528	2	yes
462	DBP	4430.01	4430.93	14.3581	4304.01	4303.7	18.0864	4308.02	4304.17	18.1111	2	yes
463	DCAF13	11574.8	11594.7	3.88016	11070.8	11070.7	2.33801	11074.8	11071.9	2.339	2	yes
464	DCAF7	8830.1	8834.92	6.49512	8458.69	8457.83	4.72278	8462.7	8458.28	4.70251	2	yes
465	DCBLD2	20698.5	20526.7	2.79572	14909.4	14939.3	1.4236	14913.4	15161.9	5.0756	2	yes
466	DCP2	7033.45	7035.55	7.97708	6839.9	6838.75	7.03808	6843.9	6839.12	7.006	2	yes
467	DCTN4	7605.98	7608.76	7.23712	7446.82	7445.61	5.81923	7450.82	7445.88	5.77526	2	yes
468	DCTPP1	12691	12710.3	4.17032	11507.1	11506.8	2.10717	11511.1	11510.1	2.11128	2	yes
469	DDIT4	3370.64	3372.56	19.6343	2846.9	2848.33	25.3558	2850.9	2849.02	25.3737	2	yes
470	DDX1	10640.7	10653	4.30338	10312.4	10312.4	2.87957	10316.4	10312.2	2.86642	2	yes
471	DDX17	10323.1	10332	5.31636	9754.82	9754.51	3.14644	9758.82	9755.58	3.13947	2	yes
472	DDX18	13199.4	13222.7	3.54924	12131.8	12131.6	1.73463	12135.8	12139.9	1.75112	2	yes
473	DDX21	15823.9	15822.3	3.21119	13361	13362.2	1.27105	13365	13394.8	1.47628	2	yes
474	DDX24	12752	12775.2	3.55977	11900.5	11900.4	1.87449	11904.5	11906.4	1.88568	2	yes
475	DDX39A	10761.7	10772.9	4.76174	10239.9	10239.5	2.91067	10243.9	10240.1	2.90021	2	yes
476	DDX3X	12526.1	12541.3	4.73954	11059.5	11058.4	2.42992	11063.5	11060.1	2.42138	2	yes
477	DDX42	9980.86	9989.1	5.28955	9573.38	9572.7	3.48426	9577.38	9573.29	3.46161	2	yes
478	DDX46	15846.8	15864.7	2.89904	13689.9	13690.2	1.17813	13693.9	13740	1.5779	2	yes
479	DDX5	21175.3	21005.2	2.46317	15519.2	15549.2	1.36449	15523.2	15825.8	5.20413	2	yes
480	DDX52	9322.82	9329.17	5.301	9136.24	9135.72	3.84182	9140.24	9136.29	3.82347	2	yes
481	DDX56	8515.28	8519.4	5.90477	8396.26	8394.87	4.71577	8400.26	8395.51	4.69358	2	yes
482	DEF8	10928.4	10941.4	4.47774	10441.9	10441.3	2.75766	10445.9	10442.2	2.74912	2	yes
483	DEK	14832.2	14818.2	3.40738	12858.2	12858.4	1.42489	12862.2	12863	1.4366	2	yes
484	DEPDC1	11470.7	11478.8	7.09654	8891.56	8892.15	6.7388	8895.56	8892.86	6.74556	2	yes
485	DEPDC1B	5998.85	6000.4	9.29764	5807.68	5806.53	10.9196	5811.68	5806.35	10.932	2	yes
486	DESI1	7967.51	7970.65	6.72116	7822	7820.69	5.30991	7826	7821.13	5.25938	2	yes
487	DESI2	8477.15	8481.31	6.29152	8292.34	8291.63	4.69074	8295.73	8291.92	4.645	2	yes
488	DFFA	8964.6	8969.65	6.12087	8663.85	8662.78	4.36965	8667.85	8663.15	4.33795	2	yes
489	DHCR24	6682.01	6683.88	8.13014	6560.94	6560.27	7.39993	6564.94	6559.99	7.36606	2	yes
490	DHFR	9762.37	9768.73	5.93373	9214.77	9217.2	3.69863	9218.77	9214.97	3.6784	2	yes
491	DHRS2	2706.85	2710.32	17.9407	1686.44	1686.59	21.9863	1690.44	1685.6	22.0003	2	yes
492	DHRS3	5491.79	5493.04	10.4358	5326.69	5325.64	13.1667	5330.69	5326.06	13.1865	2	yes
493	DHX15	9688.55	9696.01	5.38426	9371.78	9372.13	3.57147	9374.37	9372.02	3.54928	2	yes
494	DHX36	8767.37	8772.32	5.71773	8621.99	8620.98	4.36989	8625.99	8621.61	4.34575	2	yes
495	DHX40	7861.45	7864.56	6.71263	7743.35	7742.57	5.40466	7747.35	7742.41	5.35107	2	yes
496	DHX9	10890.9	10902.2	5.01387	10210.1	10209.6	3.03385	10214.1	10209.5	3.01401	2	yes
497	DIAPH1	9491.11	9497	6.08717	9005	9004.5	4.00619	9008.86	9004.52	3.97424	2	yes
498	DIAPH3	8811.31	8816.02	6.86431	8251.17	8250.98	4.5752	8255.17	8251.19	4.56214	2	yes
499	DICER1	6630.56	6632.34	8.24786	6448.27	6447.39	8.11263	6452.26	6447.8	8.08837	2	yes
500	DIDO1	5872.82	5874.21	8.9489	5773.79	5774.05	9.51763	5777.83	5775.02	9.51266	2	yes
501	DIMT1	7789.22	7792.22	6.99429	7620.78	7620.55	5.33364	7624.78	7620.53	5.27059	2	yes
502	DIS3	8092.31	8095.84	6.44769	7955.83	7954.36	5.19985	7959.83	7954.8	5.1674	2	yes
503	DKC1	11770.1	11785.4	4.45829	10918.1	10918.1	2.33392	10922	10919.6	2.33683	2	yes
504	DKK1	40015.3	36692.5	2.31097	17225.5	18099.7	17.6198	17225.6	20013.8	46.7348	2	yes
505	DLG1	6898.8	6900.85	7.88845	6757.18	6756.37	6.91324	6761.18	6756.53	6.86222	2	yes
506	DLGAP5	14723.4	14736.4	5.71298	10603.3	10602.6	3.9399	10607.1	10603.3	3.9421	2	yes
507	DMKN	12952.2	12978.7	3.67674	11948.3	11948.2	1.87934	11952.3	11950.1	1.88057	2	yes
508	DNAJA1	17126.8	17119.9	2.76806	14197.5	14219.5	1.32364	14201.5	14346.9	2.79484	2	yes
509	DNAJA2	10702.9	10715.6	4.63082	10251.2	10250.5	2.93838	10255.2	10252.1	2.92988	2	yes
510	DNAJB1	11058.6	11068	5.60026	9956.47	9955.81	3.24269	9960.47	9957.64	3.2265	2	yes
511	DNAJB11	9328.13	9334.21	5.24756	9144.26	9144.38	3.77361	9148.26	9144.27	3.75813	2	yes
512	DNAJB14	7653.85	7656.61	6.99439	7523.6	7523.33	5.77524	7527.6	7524.15	5.74555	2	yes
513	DNAJB4	6648.74	6650.76	8.3185	6447.66	6446.72	8.14504	6451.66	6447.35	8.12895	2	yes
514	DNAJB6	10217.5	10227.2	4.63061	9932.54	9931.14	3.22913	9936.54	9931.8	3.21611	2	yes
515	DNAJC10	6294.42	6296.01	8.66423	6162.48	6161.76	8.73348	6166.48	6161.41	8.7228	2	yes
516	DNAJC2	10384.1	10393.7	4.97643	9920.97	9919.88	3.24447	9924.97	9920.78	3.23076	2	yes
517	DNAJC21	9692.83	9700.22	5.22399	9408.9	9408.63	3.54746	9412.9	9408.97	3.53233	2	yes
518	DNAJC3	8024.82	8028.48	6.83334	7807.1	7805.8	5.36029	7811.1	7806.25	5.32615	2	yes
519	DNAJC7	11265.2	11281.9	3.99979	10844.3	10844.2	2.44507	10848.3	10845.1	2.44602	2	yes
520	DNAJC8	11949.3	11976.3	3.43427	11496.5	11496.2	2.06574	11500.5	11498.4	2.06611	2	yes
521	DNMT1	13872.2	13889.2	3.81185	12237.9	12237.7	1.64446	12241.9	12243	1.65635	2	yes
522	DNTTIP2	10624.3	10635.4	4.71658	10177.5	10177.1	3.00844	10180.8	10178.4	2.99578	2	yes
523	DPM1	8938.78	8943.89	5.27364	8837.82	8837.85	4.05322	8841.82	8837.67	4.03919	2	yes
524	DPM2	8056.9	8060.27	6.34425	7961.69	7960.98	5.05597	7965.69	7961.31	5.01755	2	yes
525	DPP7	10119.4	10128.7	4.7357	9842.17	9843.04	3.25908	9846.18	9842.28	3.24157	2	yes
526	DPYSL2	6885.31	6887.15	7.85756	6761.65	6760.89	6.81077	6765.65	6761.14	6.75486	2	yes
527	DR1	8085.12	8088.54	6.42016	7957.57	7956.54	5.06372	7961.57	7957.14	5.01088	2	yes
528	DSC2	4632.55	4633.46	13.0384	4541.31	4540.12	15.9814	4545.31	4540.4	16.0074	2	yes
529	DSCC1	8432.9	8436.77	7.01136	8020.59	8020.47	4.51747	8024.59	8020.14	4.49772	2	yes
530	DSG2	8476.79	8480.98	6.6584	8175.06	8173.82	4.96922	8179.06	8173.73	4.94118	2	yes
531	DSP	12036.3	12048.9	5.03169	10635.2	10634.3	2.734	10639.2	10635.3	2.7256	2	yes
532	DST	15204.5	15218.9	5.22928	11178.8	11179.7	2.84055	11182.9	11183.7	2.84662	2	yes
533	DTL	6868.23	6870.45	8.86938	6359.08	6358.66	11.5443	6363.08	6358.89	11.5574	2	yes
534	DTYMK	11912.4	11929.1	4.51489	11000.3	11000.3	2.3268	11004.2	11002	2.33559	2	yes
535	DUS1L	9048.98	9054.2	5.90487	8800.81	8801.19	4.17962	8804.81	8800.65	4.141	2	yes
536	DUSP1	3175.49	3176.21	20.2178	3067.97	3069.78	23.4054	3071.97	3071.61	23.4214	2	yes
537	DUSP2	4488.36	4489.29	14.3219	4357.57	4357.88	18.2079	4361.57	4358.93	18.2283	2	yes
538	DUSP4	9584.06	9589.99	6.98074	8539.13	8538.25	5.18444	8543.13	8539.01	5.16862	2	yes
539	DYNC1H1	11552.3	11564.2	5.17588	10387.7	10386.4	2.90288	10391.7	10387.3	2.88988	2	yes
540	DYNC1LI1	9580.55	9588.66	5.01066	9390.6	9390.25	3.58652	9394.6	9390.83	3.57549	2	yes
541	DYNC1LI2	8707.67	8712.06	6.26377	8460.31	8460.18	4.42628	8464.31	8460.17	4.39734	2	yes
542	DYNLL2	8915.08	8919.91	6.43212	8563.3	8562.4	4.52203	8567.3	8562.53	4.482	2	yes
543	DYNLT1	14396.8	14420.5	3.38376	12770	12769.9	1.56283	12774	12783.5	1.61455	2	yes
544	E2F1	6312.03	6313.72	8.95138	6037.01	6037	11.0832	6041.01	6036.83	11.0896	2	yes
545	EAPP	7503.25	7505.88	6.95567	7429.81	7428.74	5.75878	7433.81	7429.15	5.70357	2	yes
546	EBP	10063	10072.1	5.12556	9682.43	9682.99	3.27702	9684.41	9682.6	3.26219	2	yes
547	EBPL	9629.19	9636.34	5.05883	9409.55	9411.33	3.53042	9413.55	9409.83	3.51445	2	yes
548	ECHDC1	9693.01	9701	4.88051	9488.99	9488.9	3.48493	9493	9489.02	3.4723	2	yes
549	ECI1	10988	11004.5	4.02181	10663.2	10662.6	2.68267	10667.2	10662.9	2.67248	2	yes
550	ECI2	9453.39	9461.09	5.01012	9309.22	9308.85	3.78685	9313.22	9308.72	3.76057	2	yes
551	ECT2	11511.9	11521.3	5.87613	9948.28	9947.05	3.39469	9952.28	9947.42	3.38092	2	yes
552	EDF1	13317.4	13357	3.04737	12542.3	12542	1.63826	12546.3	12548.3	1.64775	2	yes
553	EEF1A1	56350.5	47990.4	9.31835	22600	165984	267.547	132909	132979	2.84488	2	yes
554	EEF1A2	11648.6	11664.3	4.25443	10947.5	10946.9	2.45402	10951.5	10948.5	2.44807	2	yes
555	EEF1B2	27511.1	26431.8	1.38593	18335.3	19049.1	11.2201	18339.3	182186	136.568	2	yes
556	EEF1D	20270.1	20196.1	2.1708	15719.9	15726.1	0.862196	15723.9	16132.7	6.09126	2	yes
557	EEF1E1	11187.3	11202.2	4.22285	10711.6	10711.3	2.59356	10715.6	10713.4	2.59006	2	yes
558	EEF2	22758.4	22505.6	2.15993	16187.3	16239.3	1.81307	16191.3	16768.8	7.76268	2	yes
559	EFNB2	4075.01	4075.85	16.2968	3946.56	3945.61	20.2804	3950.56	3946.37	20.3082	2	yes
560	EFTUD2	6847.82	6849.69	7.75912	6748.74	6747.92	6.82699	6752.74	6747.37	6.80171	2	yes
561	EGFR	5962.65	5964.12	9.27818	5801.48	5800.24	10.5024	5805.48	5800.72	10.5067	2	yes
562	EGR1	6126.83	6130.88	12.3589	4607.08	4609.13	23.8821	4611.08	4610.04	23.9045	2	yes
563	EHBP1	7130.4	7132.71	7.99621	6883.59	6882.66	7.15928	6887.59	6882.92	7.13094	2	yes
564	EID1	12210.7	12231.6	3.81987	11468.6	11467.7	2.16978	11472.6	11468.7	2.16291	2	yes
565	EIF1	26194.1	25764.8	1.62308	17670.7	18794.2	10.2092	17674.7	25496	33.2309	2	yes
566	EIF1AX	14384.3	14386.4	3.30682	12807.5	12807.8	1.50696	12810.5	12823	1.58295	2	yes
567	EIF1B	9365.99	9372.33	5.40585	9115.13	9114.82	3.72484	9119.13	9115.54	3.71374	2	yes
568	EIF2A	10045	10055.2	4.69057	9801.61	9800.82	3.32697	9805.61	9800.93	3.30669	2	yes
569	EIF2AK1	10028.2	10035.8	5.37068	9564.65	9564.1	3.54442	9568.65	9563.94	3.51921	2	yes
570	EIF2AK2	8461.89	8466.25	6.21975	8290.04	8288.83	4.80448	8294.04	8289.39	4.77434	2	yes
571	EIF2S1	12002.9	12024.4	3.86271	11327.3	11327	2.16438	11331.3	11329.5	2.16291	2	yes
572	EIF2S2	16171.3	16195.9	2.64941	14067.2	14069.9	1.09186	14071.2	14167	1.99129	2	yes
573	EIF2S3	10090.8	10100.4	4.9175	9758.37	9757.95	3.22461	9762.37	9758.44	3.21781	2	yes
574	EIF3A	21497.7	21285.2	2.46733	15491.7	15555.8	1.94073	15495.7	15846.3	5.56813	2	yes
575	EIF3B	10867.7	10878.1	4.89234	10208.1	10207.1	3.00062	10212.1	10207.3	2.98289	2	yes
576	EIF3D	12443	12470.6	3.61434	11723.5	11723	2.01934	11727.5	11726.4	2.01866	2	yes
577	EIF3E	18471.9	18385	2.3114	15111.3	15122.1	0.965963	15115.3	15428.2	4.55248	2	yes
578	EIF3G	12769.6	12795.7	3.49698	11964.8	11964.2	1.91564	11968.8	11971.6	1.92555	2	yes
579	EIF3H	14271.5	14322.1	2.79406	13205.8	13210.3	1.39691	13209.8	13208.3	1.38689	2	yes
580	EIF3J	11655.5	11672.2	4.16587	11007.6	11007.6	2.34796	11011.6	11009.2	2.35101	2	yes
581	EIF3K	15594.1	15639.4	2.6947	13829.5	13834.7	1.17622	13833.5	13836.2	1.17907	2	yes
582	EIF3L	11493.1	11514.4	3.81514	11073.6	11073.5	2.37817	11077.6	11074.3	2.37318	2	yes
583	EIF4A2	9798.02	9806.1	5.44418	9398.09	9397.8	3.63747	9402.09	9399.4	3.61942	2	yes
584	EIF4A3	12352.3	12378	3.52064	11730.8	11730.5	2.00899	11734.8	11734.2	2.01125	2	yes
585	EIF4E	9359.68	9367.08	4.97805	9231.29	9230.29	3.80788	9235.29	9231.07	3.78981	2	yes
586	EIF4E2	9103.14	9109.42	5.30006	8975.58	8974.43	4.0878	8979.58	8975.03	4.06259	2	yes
587	EIF4EBP1	12518.7	12535.2	4.27385	11348.5	11349.8	2.1367	11352.5	11348.9	2.13123	2	yes
588	EIF4G1	11915.2	11930	4.87294	10767.7	10767	2.64884	10771.7	10767.5	2.63619	2	yes
589	EIF4H	10623.4	10635.3	4.58536	10231.1	10230.7	2.96342	10235.1	10231	2.95255	2	yes
590	EIF5	13895.1	13914.5	3.91839	12118.9	12120.3	1.76838	12122.9	12134.4	1.81864	2	yes
591	EIF5B	15305.8	15326.8	2.96847	13465.2	13466.5	1.24689	13469.2	13509.4	1.50964	2	yes
592	EIF6	12493.2	12520.5	3.62822	11763.5	11763	2.03353	11767.5	11766.4	2.03289	2	yes
593	ELAVL1	9034.09	9039.61	5.30547	8909.39	8908.09	4.13792	8913.39	8908.71	4.11238	2	yes
594	ELF1	6571.52	6573.34	8.34124	6394.94	6394.46	8.16838	6398.94	6395.21	8.15081	2	yes
595	ELF3	5911.87	5914.25	11.3413	5210.74	5209.65	18.9599	5214.74	5210.17	18.9865	2	yes
596	ELL2	4958.06	4958.98	11.7428	4865.14	4863.87	14.3567	4869.14	4864.29	14.3878	2	yes
597	ELOVL6	6457.51	6459.14	8.37464	6335.96	6335.06	7.91076	6339.96	6335.35	7.87675	2	yes
598	ELP5	9920.53	9930.13	4.69974	9708.82	9708.35	3.33588	9712.82	9708.77	3.32497	2	yes
599	EMC6	10949	10964.7	4.20233	10571	10570.6	2.68947	10575	10573.7	2.68527	2	yes
600	EMC8	10137.5	10146.4	4.9264	9809.76	9809.04	3.28513	9813.76	9809.97	3.27478	2	yes
601	EMC9	7636.28	7639.15	7.25622	7468.98	7467.76	5.80746	7472.98	7468.03	5.76382	2	yes
602	EML4	7871.3	7874.51	6.9271	7694.59	7693.34	5.46596	7698.59	7693.75	5.42792	2	yes
603	EMP2	7705.42	7708.23	6.95962	7564.81	7564.61	5.35946	7568.81	7564.65	5.30703	2	yes
604	EMP3	13356.9	13385	3.64434	12159.6	12158.8	1.84301	12163.6	12163.8	1.85074	2	yes
605	ENAH	9710.06	9716.15	5.98202	9106.23	9105.13	3.98049	9110.23	9105.7	3.96001	2	yes
606	ENC1	5377.05	5378.83	11.9721	4954.36	4954.21	18.0451	4958.38	4954.76	18.0733	2	yes
607	ENY2	13602.9	13644	2.90807	12760.7	12760.6	1.53745	12764.7	12773.1	1.56625	2	yes
608	EPB41L4A-AS1	6575.91	6577.64	7.93791	6497.38	6496.95	7.16113	6501.38	6497.81	7.12103	2	yes
609	EPCAM	16845.2	16817.5	3.50766	13379	13411.1	1.33729	13383	13383	1.29007	2	yes
610	EPHA2	7935.25	7938.26	7.07435	7686.48	7686.44	5.25048	7690.45	7686.45	5.21234	2	yes
611	EPN2	7586.57	7589.02	7.07773	7452.04	7450.89	5.76098	7456.04	7451.4	5.72529	2	yes
612	EPRS	13536.2	13559.7	3.85916	12051	12050.9	1.82596	12055	12052.8	1.82573	2	yes
613	EPS8L2	5316.12	5317.12	10.2804	5234.39	5233.45	11.9198	5238.39	5232.98	11.9358	2	yes
614	ERBB2IP	6405.58	6407.16	8.422	6277.68	6276.82	8.1541	6281.68	6277.26	8.11949	2	yes
615	ERCC1	9478.1	9485.11	5.25343	9226.18	9225.38	3.83228	9230.19	9226.1	3.81832	2	yes
616	ERCC6L	4980.65	4981.76	12.5128	4800.04	4799.14	16.5829	4804.04	4799.45	16.6144	2	yes
617	EREG	38132.1	35997.2	2.32636	17326.5	17735.8	10.7738	17330.6	19177.7	32.4584	2	yes
618	ERGIC2	9018.78	9025.27	5.29425	8900.66	8900.86	4.01939	8904.66	8900.68	3.9965	2	yes
619	ERH	15811.9	15848.6	2.51407	14037.7	14039.5	1.08315	14041.7	14145.8	2.09867	2	yes
620	ERI1	7652.32	7655.03	7.25473	7447.03	7446.97	5.38407	7451.03	7447.02	5.32842	2	yes
621	ERRFI1	20648.5	20577	3.35858	14076.3	14104.1	1.57578	14080.4	14238.7	4.14588	2	yes
622	ESCO1	6678.56	6680.28	7.90014	6620.9	6619.74	6.96269	6624.9	6620.35	6.89537	2	yes
623	ESCO2	10928.6	10936.1	6.35109	9465.31	9465.24	3.57568	9469.2	9465.7	3.57636	2	yes
624	ESD	11875.9	11896	3.78136	11301	11300.8	2.25377	11305	11301.4	2.24809	2	yes
625	ESF1	10517	10526.9	5.0588	9982.05	9981.7	3.01509	9986.05	9982.58	3.00954	2	yes
626	ESRP1	5706.15	5707.57	9.80905	5529.92	5529.02	12.1449	5533.92	5529.04	12.1644	2	yes
627	ETF1	11478.2	11492.2	4.5903	10701.4	10700.4	2.64378	10705.4	10701.8	2.63331	2	yes
628	ETS2	6641.72	6643.78	8.52986	6406.88	6405.95	8.63566	6410.88	6406.53	8.62883	2	yes
629	ETV1	4713.93	4714.96	13.3232	4560.54	4559.19	17.2303	4564.54	4559.35	17.2634	2	yes
630	EVA1B	7074.6	7076.73	7.78156	6901.14	6900.09	6.72809	6905.14	6900.34	6.69283	2	yes
631	EWSR1	9505.46	9512.58	5.13964	9314.39	9314.45	3.71163	9318.39	9314.32	3.69323	2	yes
632	EXO1	5039.25	5040.54	13.0592	4771.5	4771.2	18.3782	4775.5	4771.25	18.3983	2	yes
633	EXOSC10	6865.16	6866.9	7.61598	6786.53	6785.31	6.63486	6790.53	6785.64	6.57412	2	yes
634	EXOSC2	6585.93	6587.5	7.99853	6514.56	6513.28	7.17041	6518.56	6513.77	7.10155	2	yes
635	EXOSC4	9452.93	9459.82	5.59755	9155.99	9155.49	3.84013	9159.99	9156	3.81676	2	yes
636	EXOSC6	7709.8	7712.31	6.94035	7581.48	7580.68	5.48916	7585.48	7581.06	5.43494	2	yes
637	EXOSC8	10419.7	10430.4	4.8061	10012.6	10012.5	2.97541	10016.6	10013.3	2.97362	2	yes
638	EXOSC9	11035.9	11047.3	4.86693	10344.7	10344.5	2.65146	10348.7	10345.5	2.65186	2	yes
639	EZH2	9315.38	9320.75	6.30128	8805.6	8805.28	3.74804	8809.6	8805.81	3.73548	2	yes
640	EZR	38138.5	35186.9	1.58596	18799.1	20814.2	26.4613	18803.2	26799.1	63.0429	2	yes
641	F12	8057.08	8060.53	6.55291	7903.24	7902.38	5.23675	7907.24	7902.97	5.21009	2	yes
642	F2RL1	6340.1	6341.85	8.70442	6112.01	6111.32	9.70082	6116.01	6111.86	9.70488	2	yes
643	F3	8755.25	8761.09	8.4034	6380.65	6382.56	17.0309	6384.67	6383.21	17.0467	2	yes
644	FABP5	26242.4	25285.4	1.97245	16973	17299.9	5.96414	16977	18667.9	17.6522	2	yes
645	FAF2	9117.31	9123.11	5.41227	8960.28	8959.46	4.07261	8964.28	8960.12	4.05029	2	yes
646	FAM101B	7966.75	7970.1	6.51573	7852.39	7851.48	5.26028	7856.39	7851.39	5.21341	2	yes
647	FAM120A	8337.3	8340.93	6.75016	8086.13	8087.4	4.72825	8089.99	8086.45	4.68373	2	yes
648	FAM122B	6844.77	6846.74	8.19873	6625.34	6625.44	7.81319	6629.34	6624.35	7.80174	2	yes
649	FAM133B	10361.1	10371.3	4.70348	10009.7	10009.9	3.01322	10013.5	10010.2	3.00808	2	yes
650	FAM136A	11630.3	11648.1	4.18675	10954.5	10954.2	2.44472	10958.5	10954.6	2.43848	2	yes
651	FAM173A	9011.44	9016.53	5.84	8790.77	8789.85	4.27671	8794.77	8790.24	4.2426	2	yes
652	FAM199X	6552.34	6553.95	8.06935	6438.71	6437.96	7.49192	6442.64	6438.27	7.44221	2	yes
653	FAM200B	7752.05	7754.96	6.83591	7619.52	7619.16	5.5778	7623.53	7619.8	5.55206	2	yes
654	FAM204A	10032.4	10043.1	4.60209	9810.54	9809.99	3.25403	9814.54	9810.5	3.24499	2	yes
655	FAM207A	8467.73	8471.32	5.78587	8361.92	8361.17	4.53568	8365.92	8361.59	4.50754	2	yes
656	FAM208A	4948.84	4949.94	12.0615	4817.36	4816.6	15.262	4821.36	4817.12	15.285	2	yes
657	FAM210A	8022.31	8025.71	7.17097	7695.47	7695.59	5.68375	7699.48	7696.45	5.66253	2	yes
658	FAM3C	16405.6	16421.4	3.73547	12972.4	12972.1	1.54012	12976.5	12985.8	1.62436	2	yes
659	FAM46A	4604.92	4605.94	13.5901	4483.49	4483.79	17.1656	4487.5	4484.77	17.1962	2	yes
660	FAM49B	10454.1	10466.8	4.35958	10185.5	10185.4	2.97504	10189.5	10185.5	2.96579	2	yes
661	FAM64A	7030.93	7033.53	8.83664	6384.59	6383.65	11.9268	6388.58	6383.72	11.9439	2	yes
662	FAM71E1	3718.42	3719.21	17.8998	3602.57	3602	21.5489	3606.57	3601.34	21.5788	2	yes
663	FAM83D	6396.59	6399.67	10.6395	5408.05	5408.65	18.8646	5412.04	5409.25	18.8832	2	yes
664	FAM91A1	6932.38	6934.62	7.76231	6776.41	6775.85	6.90502	6780.41	6775.94	6.88899	2	yes
665	FAM92A1	10740	10752.8	4.56865	10319	10318.8	2.8158	10323	10319.7	2.8154	2	yes
666	FAM98A	8050.85	8054.31	6.63051	7890.58	7889.77	5.14642	7894.58	7889.94	5.09521	2	yes
667	FAM98B	7115.52	7117.8	7.72218	6956.78	6956.05	6.59567	6960.78	6955.82	6.56264	2	yes
668	FANCA	6984.74	6986.91	7.9584	6755.68	6755.89	7.26638	6759.68	6755.6	7.24323	2	yes
669	FANCD2	5887.52	5888.69	9.10398	5789.33	5789.78	9.76541	5793.33	5788.96	9.75598	2	yes
670	FANCI	8220.38	8224.06	7.13247	7883.87	7883.57	5.31428	7887.87	7883.4	5.27091	2	yes
671	FASN	10429.7	10438.6	5.2129	9861.09	9860.66	3.19347	9865.09	9860.91	3.18257	2	yes
672	FAT1	16143	16160.8	4.25232	12350.1	12352	1.86037	12354.1	12367.6	1.97755	2	yes
673	FBL	12366.2	12390.1	3.72858	11637.4	11637.4	2.02342	11641.4	11638.7	2.02919	2	yes
674	FBXO22	8073.44	8076.95	6.35483	7966.15	7965.01	5.10731	7970.15	7965.51	5.06315	2	yes
675	FBXO5	12114.9	12123.6	6.43016	9414.8	9415.19	6.15613	9418.74	9417.21	6.16555	2	yes
676	FBXW7	5732.88	5734.17	9.48724	5602.07	5601.65	11.1034	5606	5602.12	11.1008	2	yes
677	FDFT1	9132.82	9138.62	6.07485	8773.18	8772.35	4.34455	8777.19	8772.71	4.3286	2	yes
678	FDPS	12801.6	12825.4	3.70076	11842.3	11841.3	1.97739	11846.3	11843.6	1.97371	2	yes
679	FDXR	9591.42	9597.59	5.8985	9036.55	9037.14	4.07232	9040.55	9037	4.06603	2	yes
680	FERMT2	8372.69	8376.7	6.88066	8017.01	8015.85	5.25371	8021.02	8016.2	5.23696	2	yes
681	FGF9	2952.47	2953.2	21.2057	2806.33	2805.33	24.558	2810.33	2805.4	24.5764	2	yes
682	FGFBP1	3803.7	3805.54	18.5721	3250.41	3250.33	25.1529	3254.42	3250.47	25.1771	2	yes
683	FH	8432.68	8436.78	5.99894	8315.07	8313.98	4.78107	8319.07	8314.02	4.74266	2	yes
684	FHL2	12419.2	12431.7	5.11589	10692.9	10692	2.73278	10696.9	10694.2	2.72032	2	yes
685	FIBP	10702.7	10716.2	4.14682	10400.1	10400.2	2.71786	10404.1	10400.3	2.71589	2	yes
686	FIGNL1	5326.35	5327.48	10.8185	5188.85	5188.2	13.6311	5192.73	5188.44	13.6553	2	yes
687	FIP1L1	8036.15	8039.46	6.44022	7933.52	7932.89	5.05973	7937.52	7933.45	5.01362	2	yes
688	FKBP5	7560.52	7563.16	7.52674	7316.22	7315.31	6.13096	7320.22	7315.43	6.10116	2	yes
689	FLNA	8956.6	8961.57	6.07319	8643.77	8645.27	4.06588	8647.77	8644.07	4.02533	2	yes
690	FNDC3B	4615.62	4616.36	12.5476	4568.06	4567.2	14.5569	4572.06	4567.86	14.5787	2	yes
691	FOS	2315.34	2316.08	21.87	2188.86	2190.29	24.2101	2192.87	2191.48	24.2268	2	yes
692	FOSL1	14583.9	14600.4	4.40832	11929.7	11931.3	2.0002	11933.7	11945.2	2.06109	2	yes
693	FOSL2	6119.43	6121.06	9.2721	5896.57	5895.76	10.9908	5900.57	5896.33	10.9977	2	yes
694	FOXC1	7006.3	7008.64	8.26179	6663.61	6663.03	8.39548	6667.61	6663.77	8.3908	2	yes
695	FOXD1	7117.24	7119.71	7.9273	6846.01	6846.25	7.24455	6850.03	6846.79	7.23665	2	yes
696	FRA10AC1	8196.42	8200.01	6.13013	8106.81	8105.75	4.98916	8110.81	8106.04	4.95237	2	yes
697	FRAS1	4437.4	4438.18	13.9264	4362.7	4361.21	16.7822	4366.7	4361.47	16.8103	2	yes
698	FRG1	8577.36	8582.05	5.81998	8471.29	8470.38	4.59805	8475.29	8470.86	4.56338	2	yes
699	FRYL	5406.21	5407.23	9.4734	5364.38	5363.77	10.1127	5368.4	5364.43	10.1106	2	yes
700	FSCN1	9933.32	9941.86	5.24153	9578.12	9577.59	3.46243	9582.12	9577.76	3.44787	2	yes
701	FTSJ3	8094.12	8097.35	6.75442	7903.8	7903.64	4.95571	7907.8	7903.51	4.90822	2	yes
702	FUBP1	9695.98	9703.12	5.57835	9309.5	9309.32	3.59743	9313.5	9309.51	3.5818	2	yes
703	FUS	14725.2	14752.4	3.50831	12802.4	12802.7	1.48311	12806.4	12806.4	1.49155	2	yes
704	FUT8	5251.09	5252.25	10.7206	5118.48	5118.44	13.3066	5122.5	5119.06	13.3236	2	yes
705	FXR1	13269.3	13295.7	3.41885	12255.9	12256	1.73818	12259.9	12274.1	1.79593	2	yes
706	FXYD5	9245.18	9251.26	5.50894	9001.51	9000.03	4.05613	9005.51	9000.36	4.03717	2	yes
707	FYTTD1	9210.58	9216.72	5.58063	8962.68	8962.15	3.96359	8966.68	8962.26	3.94235	2	yes
708	G2E3	9273.15	9278.42	7.36893	8198.14	8198.79	5.91832	8202.13	8199.55	5.91641	2	yes
709	G3BP1	12884.9	12903.4	4.20309	11563.1	11561.9	2.15177	11567.1	11565.1	2.15047	2	yes
710	G3BP2	11218.3	11232	4.34141	10685.1	10685	2.58683	10689.1	10686.2	2.58051	2	yes
711	GADD45A	9796.48	9802.88	6.28771	8932.94	8934.85	4.25205	8936.97	8936.34	4.24488	2	yes
712	GADD45B	8322.26	8325.75	7.30713	7852.58	7851.97	5.56351	7856.58	7853.14	5.5352	2	yes
713	GADD45GIP1	14720.8	14755.9	3.03565	13200.1	13200.1	1.37177	13204.1	13233.6	1.5506	2	yes
714	GALNT1	8647.42	8651.68	6.24284	8427.8	8433	4.67711	8431.8	8427.78	4.63743	2	yes
715	GALNT5	4269.51	4270.95	16.5973	3895.74	3895.06	22.8565	3899.74	3894.97	22.8838	2	yes
716	GAN	6082.03	6083.53	8.98227	5920.39	5919.77	10.0443	5924.39	5920.02	10.043	2	yes
717	GAPVD1	7005.68	7007.61	7.6071	6913.61	6912.49	6.48817	6917.61	6913.07	6.42635	2	yes
718	GAR1	8976.8	8982.41	5.40375	8845.85	8845.62	4.01614	8849.85	8845.82	4.00205	2	yes
719	GARS	11239.4	11251.8	4.87256	10406.8	10406	2.89244	10410.8	10406.9	2.88431	2	yes
720	GART	10397.3	10406.5	5.29027	9805.22	9804.96	3.18952	9809.22	9805.2	3.17756	2	yes
721	GATAD2A	6814.63	6816.48	7.83494	6710.49	6709.41	6.90371	6714.49	6710.04	6.86114	2	yes
722	GBAS	8721.52	8726.32	5.66491	8594.99	8594.37	4.43252	8598.99	8594.25	4.40298	2	yes
723	GCAT	9676.68	9683.48	5.68723	9252.29	9251.15	3.83817	9256.29	9251.08	3.81346	2	yes
724	GCC2	8073.24	8076.71	6.89343	7843.12	7841.99	5.28837	7847.12	7842.33	5.25032	2	yes
725	GCLC	6328.33	6330.1	8.7233	6149.1	6148.34	9.05714	6153.1	6148.85	9.05499	2	yes
726	GCLM	9764.07	9771.02	5.85466	9203.98	9203.44	3.9382	9207.98	9204.4	3.921	2	yes
727	GDA	6595.73	6597.79	8.75096	6296.25	6295.57	9.83334	6300.25	6295.26	9.84059	2	yes
728	GDF15	34818.5	34830.7	4.33203	13592.6	13914.5	16.4588	13596.6	14661.5	43.5777	2	yes
729	GEM	5621.71	5623.42	11.061	5275.44	5274.79	15.9554	5279.44	5275.19	15.9808	2	yes
730	GEMIN5	6174.17	6175.81	8.87949	6019.27	6018.13	9.54266	6023.27	6018.49	9.53914	2	yes
731	GEMIN6	7546.79	7549.45	7.03921	7414.85	7414.47	5.8024	7418.85	7415.2	5.76754	2	yes
732	GFPT1	6255.07	6256.49	8.64409	6129.55	6129.1	8.73247	6133.55	6128.94	8.71396	2	yes
733	GGCT	10614.3	10626.4	4.87656	10123.5	10123.8	2.93084	10127.5	10123.5	2.9227	2	yes
734	GGNBP2	8197.74	8201.21	6.18357	8087.22	8086.54	4.80396	8091.22	8086.99	4.77421	2	yes
735	GIGYF2	8248.44	8251.99	6.73428	8028.44	8028.24	4.79425	8032.44	8028.52	4.74677	2	yes
736	GINS1	6020.11	6021.58	8.93741	5901.27	5900.68	9.54418	5905.27	5900.61	9.52541	2	yes
737	GINS2	13325.5	13340.3	4.72359	11310.4	11310.3	1.75511	11314.4	11311.9	1.75929	2	yes
738	GIPC1	8479.8	8484.01	5.90094	8351.52	8350.78	4.6614	8355.52	8350.71	4.62469	2	yes
739	GJB3	6435.36	6437.4	9.00921	6130.99	6130.04	10.6053	6134.99	6130.51	10.6136	2	yes
740	GJC1	6430.53	6432.27	8.44714	6268.48	6268.11	8.43609	6272.49	6268.85	8.42433	2	yes
741	GLG1	8064.84	8068.36	6.70811	7862.06	7861.82	5.07308	7866.06	7861.75	5.021	2	yes
742	GLIS3	1854.78	1855.37	21.6181	1759.66	1758.65	23.1287	1763.66	1759.05	23.1457	2	yes
743	GLRX	7335.87	7338.53	7.59458	7125.25	7124.51	6.35211	7129.25	7124.41	6.33834	2	yes
744	GLRX2	9148.02	9153.72	5.80639	8875.59	8875.39	3.90057	8879.59	8875.69	3.88352	2	yes
745	GLRX3	9089.65	9095.74	5.23995	8965.78	8965.86	4.01637	8969.78	8965.65	3.98437	2	yes
746	GLRX5	12069.9	12095.5	3.64803	11489.2	11489	2.07097	11493.2	11492.2	2.07528	2	yes
747	GLS	7214.27	7216.62	7.70775	7015.6	7014.24	6.65186	7019.6	7014.47	6.62401	2	yes
748	GLTSCR2	10753.5	10768.4	4.14826	10442.5	10442.1	2.73498	10446.5	10443.3	2.72981	2	yes
749	GMCL1	6724.76	6726.57	8.03118	6593.69	6592.27	7.32914	6597.69	6592.52	7.3003	2	yes
750	GMNN	11729.1	11740.7	5.10127	10577.7	10577.6	2.27078	10581.7	10579	2.27571	2	yes
751	GMPS	10308.2	10317.9	5.17243	9795.23	9794.9	3.12188	9799.23	9795.49	3.11574	2	yes
752	GNAI1	10326.9	10335.2	5.51272	9644.46	9643.26	3.42729	9648.46	9644.1	3.41314	2	yes
753	GNAI3	9539.51	9547.23	4.97053	9365.08	9365.02	3.64561	9369.08	9364.88	3.62471	2	yes
754	GNB1	9677.32	9684.78	5.16315	9394.16	9404.97	3.57205	9398.16	9394.72	3.54044	2	yes
755	GNB2L1	34614.9	32345.9	1.21055	19588.9	22641.7	32.4242	133935	133932	0.167936	2	yes
756	GNG5	15815.6	15810.8	2.89499	13738.1	13744.5	1.32882	13739.8	13831.7	2.21889	2	yes
757	GNL2	8630.45	8634.59	6.15082	8444.11	8443.95	4.43854	8448.11	8444.08	4.40653	2	yes
758	GNL3	13628.1	13652	3.84351	12118	12118.2	1.70983	12122	12129.4	1.73745	2	yes
759	GOLGA4	13348.5	13365.5	4.62551	11339.5	11338.3	2.30944	11343.5	11340.5	2.3034	2	yes
760	GOLGB1	10015.9	10022.1	6.32632	9092.52	9091.53	4.16182	9096.52	9092.21	4.14335	2	yes
761	GOLM1	8496.49	8500.69	6.4067	8254.1	8262.14	4.94067	8258.1	8252.35	4.92117	2	yes
762	GOSR1	7775.62	7778.44	6.73651	7661.65	7661.09	5.22029	7665.65	7661.6	5.16881	2	yes
763	GPATCH2L	6858.74	6860.67	7.94343	6697.9	6697.19	7.12457	6701.9	6697.57	7.0799	2	yes
764	GPATCH4	11922.6	11936.1	4.64737	10871.4	10871	2.45688	10875.4	10872.8	2.45306	2	yes
765	GPATCH8	6887.28	6889.25	7.68572	6792.61	6791.72	6.64376	6796.61	6792.31	6.58031	2	yes
766	GPBP1	9018.34	9024.08	5.93919	8753.66	8752.88	4.20629	8757.66	8753.61	4.17714	2	yes
767	GPR110	6294.33	6298.04	12.3102	4748.01	4747.15	24.1817	4752.02	4747.34	24.2107	2	yes
768	GPR126	6503.67	6505.48	8.5047	6292.61	6291.32	8.93327	6296.61	6291.49	8.93265	2	yes
769	GPR183	2082.71	2083.37	21.8016	1953.96	1952.69	23.799	1957.96	1952.85	23.8175	2	yes
770	GPR87	2140.56	2141.17	22.0539	2042.52	2041.34	23.9361	2046.52	2041.62	23.9553	2	yes
771	GPSM2	5429.47	5430.85	10.9269	5205.92	5204.59	14.4607	5209.92	5204.79	14.4818	2	yes
772	GPX8	6817.56	6819.32	7.66206	6749.8	6748.44	6.72666	6753.8	6748.9	6.66973	2	yes
773	GRB2	10432	10442.6	4.52155	10111.4	10111.2	2.95436	10115.4	10111.6	2.9496	2	yes
774	GRHPR	9747.68	9756.46	4.79128	9568.19	9567.53	3.52537	9572.19	9567.57	3.50804	2	yes
775	GRK6	8939.32	8944.05	5.85005	8747.39	8747.25	4.29594	8749.83	8747.08	4.25159	2	yes
776	GRPEL1	10793.7	10806.3	4.61659	10321.3	10321	2.82739	10325.3	10321.8	2.82134	2	yes
777	GRSF1	9555.43	9563.39	5.26693	9318.02	9316.91	3.81606	9322.02	9317.57	3.80124	2	yes
778	GRWD1	8081.97	8085.42	6.46138	7945.66	7944.73	5.19278	7949.66	7945.46	5.1647	2	yes
779	GSE1	4507.34	4508.11	13.3741	4445.18	4444.29	15.8827	4449.18	4445.1	15.9094	2	yes
780	GSPT1	11181.7	11196.1	4.57158	10558.8	10558.6	2.60626	10562.8	10559.7	2.6052	2	yes
781	GTF2A1	6657.62	6659.51	8.02832	6555.95	6554.92	7.15378	6559.95	6555.5	7.10305	2	yes
782	GTF2A2	11446.1	11464.9	3.94963	11002.8	11002.7	2.43749	11006.8	11004.8	2.4372	2	yes
783	GTF2B	7964.72	7967.76	6.23129	7897.59	7896.53	5.18877	7901.59	7897.27	5.14465	2	yes
784	GTF2F1	9358.64	9365.07	5.51359	9092.76	9091.65	3.94306	9096.76	9091.97	3.92044	2	yes
785	GTF2F2	9560.59	9567.98	5.05726	9358.41	9357.7	3.69274	9362.41	9357.87	3.67437	2	yes
786	GTF2H5	9669.31	9677.91	4.90014	9475.18	9474.53	3.58939	9479.18	9474.5	3.56876	2	yes
787	GTF2I	8535.29	8539.5	6.45119	8286.56	8285.3	4.82597	8290.56	8285.67	4.79548	2	yes
788	GTF3C1	6913.31	6915.25	7.88416	6779.32	6778.24	6.88511	6783.32	6778.42	6.83698	2	yes
789	GTF3C4	5515.1	5516.17	9.52676	5448.98	5448.52	10.3814	5452.99	5449.42	10.3774	2	yes
790	GTSE1	10598.5	10605.5	7.44348	8207.13	8207.3	9.55745	8211.12	8207.92	9.57274	2	yes
791	H1F0	14933.4	14948	5.05569	11232.3	11233	2.67463	11236.3	11236.3	2.67925	2	yes
792	H1FX	14530.7	14546	4.82971	11432.1	11432.9	2.43292	11436.1	11436.4	2.43758	2	yes
793	H2AFV	11781.2	11802.3	3.7448	11292.4	11292.7	2.28442	11296	11294	2.28414	2	yes
794	H2AFZ	40789.9	34518.3	1.24875	19904.7	24057.5	39.9188	19907.7	42037.5	121.36	2	yes
795	H3F3B	30461.6	29068.4	1.47331	18464.1	20489.3	22.1162	18468.1	29292.9	63.8535	2	yes
796	HABP4	5686.23	5687.29	9.05772	5636.29	5635.2	9.38707	5640.29	5635.32	9.38289	2	yes
797	HAGHL	7830.08	7833.13	7.26454	7574.02	7573.36	5.79059	7578.02	7573.75	5.77328	2	yes
798	HARS	8743.58	8748.93	5.5485	8643.75	8643.1	4.37052	8647.75	8643.23	4.34658	2	yes
799	HAS3	3867.85	3869.16	18.138	3532.05	3531.74	23.8845	3536.06	3532.2	23.9077	2	yes
800	HAT1	9928.1	9936.24	5.12501	9586.8	9606.77	3.37033	9590.8	9587.43	3.34379	2	yes
801	HAUS6	7476.25	7478.76	7.4037	7300.47	7299.91	5.89522	7304.47	7300.01	5.8394	2	yes
802	HAX1	9706.52	9715.47	4.88391	9511.68	9511.61	3.48686	9515.68	9511.51	3.47368	2	yes
803	HBEGF	4230.64	4231.42	15.219	4137.43	4136.57	18.612	4141.43	4137.2	18.6386	2	yes
804	HCFC1R1	10019.6	10027.4	5.48529	9523.46	9522.9	3.54246	9527.38	9523.08	3.52172	2	yes
805	HDAC2	10231.6	10242.7	4.59766	9956.91	9956.64	3.13409	9960.91	9956.98	3.1225	2	yes
806	HDDC2	10081	10091.9	4.58984	9859.2	9860.53	3.23064	9862.87	9859.8	3.2193	2	yes
807	HDGF	11732.2	11747.4	4.48599	10906.4	10905.9	2.54754	10910.4	10906.3	2.53738	2	yes
808	HDLBP	11828.5	11842.6	4.56581	10891.3	10892.7	2.37004	10895.3	10891.6	2.36405	2	yes
809	HEATR1	6651.29	6653.04	8.0883	6528.78	6527.89	7.3659	6532.78	6528.05	7.32158	2	yes
810	HECTD1	8970.7	8975.72	6.19493	8651.64	8650.65	4.43282	8655.32	8651.12	4.4042	2	yes
811	HELLS	13390.4	13405.8	4.72234	11420.5	11420.6	1.92036	11422.6	11421.7	1.92893	2	yes
812	HERPUD1	8722.76	8727.15	6.87261	8217.16	8217.25	4.98471	8221.19	8218.05	4.9634	2	yes
813	HES1	7039.81	7044.41	10.373	5137.99	5140.64	22.5109	5142.06	5141.66	22.534	2	yes
814	HES4	13783.8	13798.6	4.72291	11369.4	11370	2.37013	11373.4	11373.2	2.37716	2	yes
815	HES6	7696.73	7699.48	7.47134	7427.17	7426.18	5.98275	7431.17	7426.29	5.95026	2	yes
816	HEXIM1	6363.33	6364.9	8.32906	6270.98	6269.85	7.8527	6274.98	6270.58	7.81471	2	yes
817	HIF1A	9770.48	9777.35	6.04339	9125.49	9125.2	3.99506	9129.5	9125.89	3.97847	2	yes
818	HIGD2A	10973.1	10987.5	4.23112	10592.2	10592.9	2.65015	10596.2	10592.5	2.64576	2	yes
819	HINT1	18522	18549.5	2.13009	15437.5	15441.9	0.884276	15441.6	15571.8	2.92032	2	yes
820	HINT2	8228.17	8232.02	6.15356	8120.22	8119.23	4.94072	8124.22	8119.29	4.90288	2	yes
821	HIPK2	6530.08	6531.94	8.62145	6304.73	6303.71	8.98752	6308.73	6304.15	8.98655	2	yes
822	HIRIP3	7570	7572.75	7.35947	7360.41	7360.38	5.69942	7364.41	7360.36	5.65963	2	yes
823	HIST1H1E	35115.2	35123.9	3.73038	12230.4	12273.9	9.79067	12234.4	12391.8	11.4738	2	yes
824	HIST1H2AB	3418.97	3419.92	19.9128	3198.29	3198.21	24.4337	3202.29	3198.64	24.4496	2	yes
825	HIST1H2AC	6281.4	6284.05	10.7833	5435.95	5435.89	18.9274	5439.95	5435.64	18.9594	2	yes
826	HIST1H2AG	7255.76	7259.18	9.5094	5925.5	5925.6	19.2999	5929.09	5925.52	19.3218	2	yes
827	HIST1H2AH	14738.6	14750.5	6.09501	8203.02	8203.49	18.4195	8203.06	8203.61	18.505	2	yes
828	HIST1H2AK	5575.8	5578.01	13.3163	4750.45	4750.21	22.6653	4754.45	4750.46	22.6832	2	yes
829	HIST1H2AM	12161.4	12170.1	6.92848	7540.07	7539.98	18.5982	7543.84	7540.58	18.6319	2	yes
830	HIST1H2BC	6437.31	6440.57	11.2236	5237.66	5237.04	21.4368	5241.66	5237.32	21.4642	2	yes
831	HIST1H2BD	3031.39	3032.19	20.9371	2856.17	2855.3	24.6044	2860.17	2855.31	24.6285	2	yes
832	HIST1H2BF	3108.57	3109.49	20.8237	2884.14	2884.1	24.9338	2888.14	2884.4	24.9489	2	yes
833	HIST1H2BK	4601.49	4602.26	12.7856	4538.46	4537.86	15.149	4542.46	4537.45	15.1763	2	yes
834	HIST1H2BO	3531.61	3532.76	19.6154	3209.37	3209.12	24.922	3213.37	3209.69	24.9415	2	yes
835	HIST1H3B	7532.13	7535.74	9.15284	6121.92	6121.89	18.5598	6125.92	6122.3	18.5779	2	yes
836	HIST1H3D	9824	9830.19	7.57426	7012.04	7011.83	18.6319	7016.04	7012.37	18.6498	2	yes
837	HIST1H3H	3513.15	3514.31	19.6284	3193.63	3193.07	24.8356	3197.63	3192.94	24.861	2	yes
838	HIST1H3J	2872.21	2873.04	21.3362	2678.74	2677.94	24.9179	2682.74	2678.22	24.9334	2	yes
839	HIST1H4C	73730.5	73736.6	3.82744	20377.7	26831.6	156.057	20394.9	43518.6	502.348	2	yes
840	HJURP	8505.1	8509.59	7.95395	6918.2	6917.86	14.3788	6917.58	6917.04	14.4486	3	yes
841	HLTF	9872.86	9880.15	5.39318	9476.51	9476.3	3.4526	9480.51	9476.6	3.43821	2	yes
842	HM13	9113.85	9119.8	5.26019	8983.35	8982.68	4.0607	8986.7	8982.77	4.03376	2	yes
843	HMG20B	9682.92	9689.85	5.49235	9320.29	9319.61	3.85154	9324.29	9320	3.8396	2	yes
844	HMGA1	31810.6	30829	1.71332	18028.8	18093.1	4.2551	18032.8	20186.9	32.4122	2	yes
845	HMGB1	35770.3	31309.8	1.14373	19731.1	20558.7	44.1678	133730	134471	2.0607	2	yes
846	HMGB2	31868.1	28259.3	2.42507	16763	16799	2.63708	16718.7	17181.2	9.97778	3	yes
847	HMGB3	11385.5	11401.8	4.37081	10786.6	10786.8	2.52969	10789.2	10788	2.53345	2	yes
848	HMGCR	7471.34	7474.2	7.77462	7183.33	7182.91	6.63301	7187.33	7183.61	6.61302	2	yes
849	HMGCS1	6888.57	6891.23	8.59473	6362.35	6362.49	10.6302	6366.36	6362.75	10.6429	2	yes
850	HMGN2	20829.7	20506.6	2.4546	15404.9	15472	1.6962	15408.9	15424.3	1.4557	2	yes
851	HMGXB4	9482.03	9488.33	5.57677	9186.73	9186.92	3.64525	9189.62	9187.6	3.63495	2	yes
852	HMMR	16684.6	16699	5.56116	10842.4	10843.2	4.66689	10846.4	10844.9	4.67603	2	yes
853	HMOX1	6387.36	6389.67	9.1792	5915.33	5915.65	12.5661	5919.34	5916.3	12.5839	2	yes
854	HN1	25063	24505.7	2.03823	16786.3	16960.1	4.61852	16787.9	18365.2	18.9388	2	yes
855	HNRNPA0	10547.5	10559.6	4.52016	10196.5	10196.2	2.94723	10200.5	10196.9	2.94461	2	yes
856	HNRNPA1	19482.4	19415.2	2.27873	15453.2	18341.6	5.26012	15457.2	15460.7	1.01336	2	yes
857	HNRNPA3	22009.4	21812.1	2.56763	15525	15528	0.829663	15529	15701.2	3.91316	2	yes
858	HNRNPAB	18596.8	18539.8	2.97823	14319.4	14320.4	0.995968	14323.4	14368.4	1.55699	2	yes
859	HNRNPD	18835.1	18772.8	3.00603	14322.3	14323.9	1.01355	14326.3	14394.6	2.03977	2	yes
860	HNRNPDL	16978.6	16927.9	3.21995	13673.1	13675.7	1.21806	13677.1	13722.3	1.69481	2	yes
861	HNRNPF	14005	14033.8	3.35513	12646.3	12647.8	1.54681	12650.3	12670.1	1.62623	2	yes
862	HNRNPH1	11967.3	11988	4.0903	11200.5	11199.8	2.31148	11204.5	11201	2.30403	2	yes
863	HNRNPK	15766.2	15795.9	3.0138	13593.5	13593.1	1.28088	13597.5	13617.3	1.42508	2	yes
864	HNRNPL	9147.61	9153.64	5.68525	8912.81	8913.11	4.09605	8916.81	8912.53	4.05896	2	yes
865	HNRNPM	18101.8	18009.5	2.59791	14648.9	14650.1	1.03473	14652.9	14750.8	2.34728	2	yes
866	HNRNPU	25206.6	24700.1	2.4924	15896.9	15929.8	1.51493	15900.9	16252.7	7.221	2	yes
867	HNRNPUL1	8086.15	8089.65	6.56096	7926.34	7925.44	5.12121	7930.34	7925.63	5.07948	2	yes
868	HOXA10-AS	7151.58	7153.91	8.17176	6779.1	6778.14	8.29399	6783.1	6778.6	8.2902	2	yes
869	HOXA9	6291.57	6293.15	8.55562	6172.28	6171.1	8.44173	6176.28	6171.45	8.42125	2	yes
870	HOXB4	5579.74	5580.97	10.0427	5437.45	5436.33	12.1481	5441.45	5436.79	12.1603	2	yes
871	HOXB7	9978.25	9986.07	5.63696	9424.16	9422.73	3.70293	9428.16	9423.07	3.68509	2	yes
872	HOXB8	8256.51	8260.11	7.61411	7660.57	7659.71	6.39175	7664.57	7660.25	6.38003	2	yes
873	HP1BP3	12501.5	12519.5	4.53065	11220.3	11219.1	2.35238	11224.3	11220.7	2.34585	2	yes
874	HPCAL1	8787.39	8791.75	6.27071	8504.66	8503.79	4.52721	8508.66	8503.97	4.4957	2	yes
875	HS3ST1	10784	10791.3	7.05306	8615.91	8615.75	7.96173	8619.91	8616.89	7.97437	2	yes
876	HSBP1L1	7585.05	7587.5	6.95326	7479.99	7479.16	5.68299	7483.99	7479.21	5.61597	2	yes
877	HSP90AB1	59438	48440.2	2.44523	22841.6	74171	284.971	133867	134138	0.193786	2	yes
878	HSPA4	13203.3	13223.1	4.09781	11743.4	11742.6	2.01998	11747.4	11745.2	2.01904	2	yes
879	HSPA4L	6578.39	6579.98	8.16468	6429.42	6429.59	7.76419	6433.26	6429.3	7.72979	2	yes
880	HSPA5	19377.2	19325.9	2.95767	14459.6	14467.1	1.16409	14463.6	14579.6	2.92209	2	yes
881	HSPA9	14587.8	14614.1	3.55355	12649.6	12648.8	1.60752	12653.6	12654.6	1.6216	2	yes
882	HSPB1	21285.1	21202.7	2.35666	15595.5	15599.8	0.932257	15599.6	15762.9	4.2339	2	yes
883	HSPB11	10639.4	10650.8	4.54855	10246.5	10246.6	2.90204	10250.5	10246.7	2.89383	2	yes
884	HSPE1	32636.3	30405.8	1.51892	18509.2	18609.6	8.0274	18513.2	25414.3	63.2127	2	yes
885	HSPH1	15233.1	15251.6	4.2868	12188.9	12188.6	1.8004	12192.9	12193.9	1.81876	2	yes
886	HTATSF1	9866.4	9873.63	5.48043	9413.57	9414.89	3.58098	9417.57	9413.54	3.55135	2	yes
887	HUWE1	10538.8	10547.4	5.53341	9793.18	9792.88	3.21326	9797.18	9793.16	3.20029	2	yes
888	HYAL2	7717.95	7720.97	6.59922	7645.55	7644.51	5.45388	7649.55	7644.95	5.408	2	yes
889	IARS	10939.9	10950.9	4.95085	10252.8	10252.5	2.95626	10256.8	10252.6	2.94517	2	yes
890	IARS2	9268.54	9274.55	5.96	8905.29	8905.87	4.19847	8909.29	8904.21	4.17453	2	yes
891	ICT1	9593.98	9602.05	5.07871	9381.25	9380.63	3.60922	9385.25	9381.03	3.59693	2	yes
892	ID1	28548.2	28222.4	3.35122	14741.4	14888.9	4.79501	14745.4	15225.8	12.5898	2	yes
893	ID2	16718.1	16733.2	5.02226	11599.3	11602.8	2.6418	11603.3	11612.2	2.69266	2	yes
894	ID3	26560.1	26247.5	3.43118	14487.4	14567.3	3.16837	14491.5	14774.7	8.19441	2	yes
895	IER2	13657.8	13674.6	4.42971	11641.5	11648.5	2.17727	11645.5	11670.9	2.31526	2	yes
896	IER5	6150.44	6151.96	8.6439	6020.8	6020.82	9.07337	6024.8	6022.2	9.05088	2	yes
897	IER5L	13655.3	13667.8	5.56507	10726.6	10728.7	3.00122	10730.6	10734.9	3.00907	2	yes
898	IFIT1	2237.23	2237.87	22.0071	2119.92	2118.53	24.1417	2123.92	2118.64	24.1657	2	yes
899	IFRD2	9351.96	9357.8	5.46145	9100.46	9100.13	3.77264	9104.46	9100.61	3.75588	2	yes
900	IGF2BP2	10728.8	10737.9	5.42384	9885.35	9884.9	3.15171	9889.35	9885.5	3.14057	2	yes
901	IGF2BP3	10460.4	10468	6.28629	9327.62	9327.57	3.99344	9331.63	9328.35	3.98193	2	yes
902	IK	10914.9	10932.1	4.01459	10616.3	10616.1	2.67116	10620.3	10617	2.66538	2	yes
903	ILF2	14526.2	14559	3.02677	13136.7	13136.8	1.41968	13140.7	13149.6	1.46865	2	yes
904	ILF3	12318.4	12337.1	4.32228	11262.4	11261.8	2.28754	11266.4	11263.1	2.28212	2	yes
905	ILF3-AS1	6141.49	6142.97	8.65947	6020.72	6020.12	9.03056	6024.72	6020.26	9.00684	2	yes
906	IMMT	10335.8	10345.9	4.89179	9939.98	9940.23	3.22419	9943.98	9939.86	3.20696	2	yes
907	IMP3	9762.85	9769.95	5.23877	9457.91	9457.59	3.48489	9461.91	9458.63	3.47387	2	yes
908	IMP4	9503.37	9509.84	5.1974	9267.16	9265.96	3.7113	9271.16	9266.43	3.69544	2	yes
909	IMPA1	8745.79	8750.58	5.90435	8552	8551.24	4.46161	8556	8551.11	4.43001	2	yes
910	IMPDH2	12294.4	12322	3.40118	11749.4	11749.2	1.99998	11753.4	11754.3	2.00411	2	yes
911	ING1	5897.34	5898.95	9.3691	5687.39	5688.32	11.2685	5691.44	5689.18	11.2804	2	yes
912	ING2	5459.8	5460.82	9.94285	5381.27	5380.27	11.2615	5385.27	5381.06	11.2529	2	yes
913	INO80	6812.5	6814.38	7.90842	6688.14	6687.22	6.99841	6692.14	6687.83	6.94894	2	yes
914	INPP4B	4208.35	4209.19	15.6916	4080.06	4078.82	19.6331	4084.06	4079.05	19.669	2	yes
915	INSIG1	6150	6151.66	9.2686	5881.63	5881.11	11.3429	5885.63	5881.72	11.3574	2	yes
916	IP6K2	7704.61	7707.13	6.71109	7616.49	7615.72	5.41613	7620.49	7616.51	5.3654	2	yes
917	IPO5	10422.2	10430.8	5.62031	9673.11	9672.18	3.50171	9677.11	9671.94	3.48393	2	yes
918	IPO7	10466.6	10475.8	5.62724	9699.23	9698.21	3.45115	9703.23	9698.65	3.43359	2	yes
919	IQGAP1	7743.83	7746.57	7.14996	7559.51	7559.18	5.65918	7563.51	7558.77	5.61813	2	yes
920	IRF1	4799.93	4800.86	12.4595	4693.9	4693.85	15.5021	4697.91	4694.84	15.5261	2	yes
921	IRF2BPL	7694.38	7697.12	7.34721	7440.68	7440.02	5.81523	7444.68	7440.72	5.77382	2	yes
922	IRF3	7168.35	7170.59	7.31606	7088.65	7087.18	6.27312	7092.65	7087.56	6.22346	2	yes
923	IRS1	4329.82	4330.68	14.9337	4222.02	4220.97	18.5165	4226.02	4221.64	18.5502	2	yes
924	IRX4	5629.97	5631.28	10.0509	5479.06	5478.41	12.2461	5483.06	5478.89	12.2534	2	yes
925	ISCA2	7604.88	7607.65	6.81525	7534.58	7533.37	5.75074	7538.58	7534.1	5.70964	2	yes
926	ISCU	10351.4	10363	4.39285	10090	10089.9	3.00702	10094	10090	2.99333	2	yes
927	ISG15	21556.8	21558.7	3.70963	13688.9	13694.4	1.5031	13692.9	13741.4	2.73464	2	yes
928	ISG20	3492.73	3493.39	18.65	3416.98	3416.35	21.56	3420.98	3416.46	21.589	2	yes
929	ISOC2	9150	9156.15	5.49668	8960.36	8959	4.09607	8964.36	8959.48	4.07486	2	yes
930	IST1	6365.26	6366.75	7.96962	6320.35	6319.93	7.3659	6324.36	6320.9	7.32675	2	yes
931	ISYNA1	8746.32	8751.24	5.67208	8608.24	8607	4.50931	8612.23	8607.02	4.4931	2	yes
932	ITCH	6161.68	6163.1	8.58804	6051.01	6050.18	8.74609	6055.01	6050.32	8.7206	2	yes
933	ITGA2	8340.72	8344.87	7.85735	7332.33	7332.36	9.00769	7336.33	7332.83	9.0177	2	yes
934	ITGA3	8177.27	8180.78	7.07421	7866.96	7870.75	5.28929	7870.96	7866.53	5.24778	2	yes
935	ITGA6	8673.68	8678.15	6.93511	8174.92	8173.85	5.13291	8178.92	8173.74	5.11613	2	yes
936	ITGAV	4001.16	4001.75	15.6593	3966.62	3966.36	17.719	3970.62	3965.31	17.7543	2	yes
937	ITGB1BP1	9650.09	9657.57	4.98339	9437.71	9439.44	3.55552	9441.71	9438.01	3.53492	2	yes
938	ITGB3BP	9211.52	9217.25	5.93741	8910.08	8938.7	4.01805	8914.08	8911.58	3.96586	2	yes
939	ITGB4	6658.98	6661.39	8.66966	6264.92	6264.45	10.3797	6268.92	6264.25	10.3902	2	yes
940	ITPRIPL2	7439.65	7442.39	7.95005	7102.06	7101.01	7.00112	7106.06	7101.6	6.98422	2	yes
941	IWS1	8218.59	8222.07	6.50549	8053.93	8052.89	5.02215	8057.93	8053.61	4.98554	2	yes
942	JAG1	3835.73	3836.6	17.8689	3676.65	3675.88	22.1961	3680.65	3676.17	22.2227	2	yes
943	JAK1	8304.46	8308.11	6.16864	8179.75	8180.01	4.59646	8183.75	8179.51	4.55897	2	yes
944	JDP2	3353.19	3353.99	19.3676	3235.19	3235.48	22.7892	3239.2	3236.03	22.8111	2	yes
945	JOSD1	6251.54	6253.01	8.29915	6172.28	6171.22	7.98287	6176.28	6171.85	7.94615	2	yes
946	JPH1	3771.27	3772.04	17.7856	3661.71	3660.53	21.4114	3665.71	3660.81	21.4448	2	yes
947	JTB	11932.6	11954.2	3.83001	11308.5	11308.5	2.19371	11312.5	11310.5	2.19398	2	yes
948	JUN	11615.5	11623.9	6.57716	9383.14	9384.66	4.87033	9387.2	9388.16	4.87284	2	yes
949	JUNB	8568.99	8573.31	7.72057	7619.01	7620.93	7.24204	7623.08	7622.15	7.24448	2	yes
950	JUND	18964.3	18916	3.32816	13927.8	13941.7	1.3243	13931.8	14043.8	3.05124	2	yes
951	KARS	8004.9	8008.4	6.13592	7934.35	7933.26	5.21934	7938.35	7933.03	5.19794	2	yes
952	KAT6A	5818.46	5819.7	9.24167	5710.57	5709.81	10.1778	5714.57	5710.39	10.1643	2	yes
953	KAT6B	5003.08	5004.08	11.9223	4885.15	4884.35	15.0305	4889.14	4884.43	15.0576	2	yes
954	KAT7	5943.81	5945.21	8.77358	5866.68	5865.81	8.99923	5870.68	5866.45	8.98162	2	yes
955	KATNBL1	7484.76	7487.36	7.03956	7381.91	7380.7	5.79413	7385.91	7381.25	5.74188	2	yes
956	KCMF1	8444.57	8448.63	5.92596	8329.95	8328.99	4.66477	8333.95	8329.63	4.62942	2	yes
957	KCNN4	6044.92	6046.37	8.9284	5911.97	5910.9	9.60225	5915.98	5911.35	9.60168	2	yes
958	KCTD20	5838.74	5839.91	9.03535	5751.47	5750.46	9.65994	5755.47	5751.21	9.63954	2	yes
959	KDELR1	12255.6	12285.4	3.45629	11721.2	11721.5	2.02482	11725.2	11723.1	2.02918	2	yes
960	KDELR2	11136.1	11153.7	3.97906	10770.8	10771.2	2.52367	10774.8	10771.2	2.52022	2	yes
961	KDM1A	10864.8	10877.2	4.95542	10201.4	10200.9	2.93618	10205.4	10201.6	2.92351	2	yes
962	KDM3B	5597.02	5598.17	9.64194	5516.54	5515.1	10.6087	5520.54	5515.28	10.612	2	yes
963	KDM5B	4574.2	4575.24	13.9552	4415.7	4415.38	18.0737	4419.71	4416.04	18.1038	2	yes
964	KDSR	6904.83	6906.7	7.67409	6816.11	6815.31	6.61475	6820.11	6815.34	6.55504	2	yes
965	KHDRBS1	13225.5	13248.4	3.83153	11971.2	11971.3	1.87999	11975.2	11972.7	1.87849	2	yes
966	KHSRP	8812.73	8817.19	6.12121	8558.68	8558.21	4.33666	8562.68	8558.4	4.30707	2	yes
967	KIAA0020	9382.43	9388.25	5.57256	9106.1	9105.99	3.68467	9110.1	9106.29	3.67564	2	yes
968	KIAA0040	3459.34	3460.11	19.1483	3325.48	3324.64	22.899	3329.48	3325.24	22.9268	2	yes
969	KIAA0101	16115.4	16066.7	3.58432	13071	17782.6	5.01145	13075	13081	1.54068	2	yes
970	KIAA1279	7635.64	7638.47	6.78872	7545.7	7544.74	5.5525	7549.7	7544.97	5.49713	2	yes
971	KIAA1429	8343.52	8347.4	6.14441	8210.63	8209.67	4.79218	8214.63	8210.09	4.75709	2	yes
972	KIAA1430	10226.6	10235.3	5.38691	9682.43	9681.74	3.40189	9686.43	9682.48	3.3815	2	yes
973	KIAA1462	3539.94	3540.6	18.6579	3451.02	3449.98	21.8477	3455.02	3450.54	21.8785	2	yes
974	KIAA1524	7323.94	7326.39	7.53074	7139.33	7138.29	6.25085	7143.17	7138.56	6.20275	2	yes
975	KIAA1586	6102.96	6104.27	8.64563	6016.46	6015.96	8.60002	6020.47	6016.71	8.58136	2	yes
976	KIAA1598	10153.8	10163.1	5.1811	9722.9	9722.35	3.36192	9726.9	9722.46	3.34312	2	yes
977	KIF11	7361.9	7364.68	8.30069	6826.45	6825.39	9.25228	6830.45	6825.63	9.25964	2	yes
978	KIF14	6724.22	6727.35	9.93961	5699.03	5698.53	18.0154	5703.04	5698.79	18.0391	2	yes
979	KIF15	5107.13	5108.32	12.2476	4895.63	4895.03	16.5405	4899.63	4895.09	16.5718	2	yes
980	KIF1B	6380.5	6382.03	8.39888	6264.41	6263.49	8.11208	6268.41	6263.99	8.07832	2	yes
981	KIF20A	4774.15	4775.61	14.7505	4382.17	4381.88	21.3721	4386.17	4381.8	21.4028	2	yes
982	KIF20B	11279.5	11288	6.38093	9507.83	9506.72	4.08698	9511.83	9507.73	4.076	2	yes
983	KIF22	9123.25	9128.54	6.41404	8689.58	8689.84	4.0349	8691.97	8689.62	4.00414	2	yes
984	KIF23	11955	11963.5	6.4987	9496.36	9496.49	5.20268	9495.93	9495.61	5.20983	3	yes
985	KIF2A	8341.13	8345.01	5.96413	8227.97	8227.44	4.54637	8231.97	8227.91	4.52037	2	yes
986	KIF2C	8793.55	8798.32	7.72475	7668.13	7668.09	8.5043	7672.13	7667.67	8.51574	2	yes
987	KIF5B	14912.2	14939.3	3.62338	12756.2	12755.8	1.57864	12760.2	12772.3	1.6531	2	yes
988	KIF9	6418.78	6420.25	8.11202	6367.76	6366.47	7.45342	6371.76	6366.99	7.41996	2	yes
989	KLF10	9015.88	9020.9	7.77646	7606.96	7608.29	8.98347	7610.96	7609.17	8.99293	2	yes
990	KLF13	5580.48	5581.57	9.77442	5473.32	5472.42	11.4114	5477.32	5472.67	11.4147	2	yes
991	KLF2	9135.37	9140.65	7.73102	7615.99	7616.95	9.66592	7620.02	7618.01	9.681	2	yes
992	KLF5	8659.67	8663.82	7.3374	7910.96	7910.48	6.05982	7914.96	7911.05	6.04728	2	yes
993	KLHL23	7842.01	7845.01	7.10338	7639.59	7638.84	5.44779	7643.59	7639.04	5.40779	2	yes
994	KLK6	5332.26	5333.87	11.5002	5041.25	5042.91	16.1039	5045.24	5040.13	16.1293	2	yes
995	KMT2C	3938.35	3939.06	16.5753	3862.1	3861.41	19.6873	3866.1	3862.33	19.7094	2	yes
996	KNOP1	8472.16	8475.99	6.22924	8299.13	8298.15	4.78171	8303.13	8298.83	4.74636	2	yes
997	KNSTRN	9669.5	9675.79	7.3471	8303.97	8304.43	6.37627	8307.99	8305.15	6.37638	2	yes
998	KPNA2	26563.4	26555.4	3.70474	14497.8	14520.5	2.01622	14502.5	14644.7	6.09846	2	yes
999	KPNA3	8541.28	8545.37	5.95007	8382.64	8381.49	4.59748	8386.64	8381.84	4.56991	2	yes
1000	KPNA4	8572.29	8576.42	6.57195	8268.33	8267.13	4.8309	8272.33	8267.4	4.80229	2	yes
1001	KPNA6	6399.39	6400.85	8.32242	6309.6	6308.89	7.69132	6313.6	6308.88	7.637	2	yes
1002	KPNB1	15671.1	15686.5	3.7228	12853.9	12853.7	1.44756	12857.9	12862.3	1.48627	2	yes
1003	KRAS	8533.47	8537.71	5.94977	8389.39	8388.38	4.58528	8393.39	8389.09	4.55505	2	yes
1004	KRR1	13529.6	13556.3	3.69926	12169.8	12169.3	1.77408	12173.8	12179.3	1.7966	2	yes
1005	KRT10	13109	13137.7	3.391	12205.4	12205.8	1.76701	12209.4	12220.9	1.79985	2	yes
1006	KRT19	38829.5	37135.3	1.83216	18607.2	21197.6	41.0063	18613.2	31809.1	123.406	2	yes
1007	KRT23	3132.13	3133.06	20.5364	2938.12	2936.95	24.4516	2942.12	2937.15	24.4752	2	yes
1008	KRT8	31722.1	30730.2	1.83298	17811.2	17912.4	7.16953	17815.3	19108.4	27.5722	2	yes
1009	KRTAP2-3	11923.6	11932	8.42887	5869.01	5871.06	25.2119	5873.19	5873	25.2343	2	yes
1010	KRTCAP3	9131.2	9136.39	6.14831	8784.74	8784.86	4.16933	8788.09	8784.65	4.12748	2	yes
1011	KTN1	13025.6	13047.6	3.86878	11841.2	11841	1.90859	11845.2	11843.7	1.90978	2	yes
1012	L3MBTL3	4898.23	4899.35	12.6463	4726.72	4725.96	16.5821	4730.72	4726.36	16.608	2	yes
1013	LAGE3	10334.2	10344.9	4.78874	9974.44	9976.71	3.04485	9978.44	9974.78	3.03548	2	yes
1014	LAMB3	4666.69	4668.11	14.4829	4355.53	4354.8	20.2493	4359.53	4354.93	20.2779	2	yes
1015	LAMTOR4	12000.8	12026.4	3.56634	11525.6	11553.9	2.21921	11529.5	11526.6	2.19385	2	yes
1016	LAMTOR5	11685.4	11712.6	3.5695	11312.3	11313.1	2.22663	11316.3	11312.9	2.2262	2	yes
1017	LARP1	8272.31	8275.92	6.98826	7969.69	7969.47	4.92682	7973.69	7969.54	4.88499	2	yes
1018	LARP1B	7215.65	7218.05	7.38708	7116.88	7116.34	6.07353	7120.88	7116.37	6.00435	2	yes
1019	LARP6	7280.13	7282.27	7.02973	7229.88	7228.66	6.10764	7233.88	7229.56	6.06012	2	yes
1020	LARP7	10016	10024.5	5.06789	9674.13	9674.12	3.35224	9678.13	9674.14	3.33758	2	yes
1021	LARS	10469	10480.5	4.70384	10089.2	10103	3.06634	10093.2	10089.8	3.0406	2	yes
1022	LBR	9464.35	9469.87	6.07521	8954.8	8954	4.03716	8958.8	8954.12	4.01077	2	yes
1023	LDLR	8165.76	8169.3	7.41226	7700.3	7700.09	5.8911	7704.31	7701.05	5.87038	2	yes
1024	LEO1	8429.65	8434.06	6.0539	8301.08	8300.78	4.46547	8305.09	8301.12	4.44138	2	yes
1025	LETM1	7207.78	7210.01	7.34053	7127.79	7126.59	6.18147	7131.79	7126.93	6.12153	2	yes
1026	LETM2	7094.92	7097.17	7.64896	6958.97	6958.13	6.41903	6962.97	6958.61	6.37061	2	yes
1027	LIF	6645.12	6646.94	8.41733	6447.29	6446.45	8.24725	6451.29	6447.17	8.22999	2	yes
1028	LIMS1	9682.06	9689.22	5.29785	9372.95	9372.72	3.63051	9376.95	9372.66	3.60631	2	yes
1029	LINC00152	9666.9	9673.73	5.43671	9306.88	9306.49	3.54691	9310.88	9307.03	3.536	2	yes
1030	LINC00326	3671.08	3671.87	18.6113	3527.36	3527.51	22.6277	3531.36	3526.98	22.6649	2	yes
1031	LINC00493	9492.73	9500.04	4.79637	9376.7	9375.86	3.69288	9380.7	9376.55	3.6803	2	yes
1032	LINC00511	6648.12	6650	8.25698	6445.54	6444.72	8.27961	6449.51	6444.94	8.25562	2	yes
1033	LINC00657	9195.59	9200.66	6.90805	8433.63	8433.49	5.03796	8437.66	8434.26	5.02387	2	yes
1034	LINC00659	3208.23	3208.9	20.0647	3111.14	3110.75	23.1299	3115.14	3111.44	23.1572	2	yes
1035	LINC00910	8012.39	8016.41	8.20671	6980.52	6979.55	11.1717	6984.52	6979.79	11.1904	2	yes
1036	LLPH	10543.9	10557.2	4.31696	10275.6	10275	2.9218	10279.6	10276.6	2.91483	2	yes
1037	LMAN1	10568.8	10577.9	5.0588	10004	10004.9	2.80527	10003.1	10004.3	2.82006	3	yes
1038	LMNA	14993.5	15032.3	3.16995	13168.4	13167.8	1.40681	13172.4	13191.8	1.52423	2	yes
1039	LMNB1	9708.33	9714.1	6.4916	8927.46	8927.41	3.92785	8931.42	8927.57	3.90536	2	yes
1040	LMNB2	8246.1	8250.07	6.83656	7995.39	7994.73	5.17572	7999.39	7994.29	5.13186	2	yes
1041	LMO4	6291.09	6292.82	8.72971	6126.95	6125.65	9.13582	6130.95	6126	9.13179	2	yes
1042	LMTK3	7857.67	7860.78	7.20548	7614.35	7613.63	5.53951	7618.35	7613.91	5.4956	2	yes
1043	LONRF2	4291.78	4293.05	16.6231	3965	3964.65	22.6636	3969	3964.58	22.6942	2	yes
1044	LPGAT1	7624.58	7627.24	7.03099	7497.92	7497.01	5.61314	7501.92	7497.24	5.54935	2	yes
1045	LPP	5980.98	5982.38	9.33046	5800.96	5800.34	10.9491	5804.96	5800.38	10.9583	2	yes
1046	LRBA	6763.8	6765.76	7.96648	6630.27	6628.87	7.22692	6634.27	6629.1	7.19343	2	yes
1047	LRIF1	7505.51	7508.09	7.23975	7359.33	7359.17	5.50668	7363.19	7359.39	5.4305	2	yes
1048	LRPAP1	10416.2	10427.9	4.56109	10101.6	10101.6	2.94299	10105.6	10102	2.94259	2	yes
1049	LRPPRC	11756.5	11769.8	4.90086	10637.7	10637.2	2.63415	10641.7	10638	2.62412	2	yes
1050	LRR1	8214.55	8218.3	6.49083	8062.7	8062.49	4.65573	8066.7	8062.51	4.61478	2	yes
1051	LRRC26	4733.39	4734.66	14.2335	4454.19	4453.13	19.7708	4458.19	4453.2	19.8013	2	yes
1052	LRRC58	7758.8	7761.78	7.24049	7542.32	7542.07	5.50163	7546.32	7542.14	5.46275	2	yes
1053	LRRC59	12742.4	12763	3.87689	11660.4	11660.1	1.9338	11664.4	11686.3	2.06623	2	yes
1054	LRRCC1	6076.5	6078.01	8.94193	5944.54	5944.58	9.57689	5948.54	5943.12	9.57803	2	yes
1055	LRRFIP1	11503.8	11518.4	4.58197	10719.5	10719.1	2.54707	10723.5	10721.2	2.54399	2	yes
1056	LRRFIP2	7184.08	7186.48	7.37964	7088.63	7088.16	6.34076	7092.64	7088.83	6.31507	2	yes
1057	LSM1	9175.17	9181.69	5.13441	9054.67	9053.65	3.99714	9058.67	9053.94	3.97298	2	yes
1058	LSM10	8924.19	8929.87	5.57676	8765.53	8764.38	4.25717	8769.53	8765.01	4.23216	2	yes
1059	LSM12	9777.33	9786.58	4.69434	9594.47	9594.13	3.38531	9598.47	9594.95	3.37498	2	yes
1060	LSM14A	8948.21	8953.05	5.89345	8712.57	8711.79	4.28286	8716.57	8711.95	4.25194	2	yes
1061	LSM3	13927.6	13951.9	3.23321	12682.2	12682.9	1.52992	12686.2	12685.6	1.55772	2	yes
1062	LSM5	12781.3	12809.4	3.40298	12038	15372.4	3.95605	12042	12043.7	1.9005	2	yes
1063	LSM6	10035.7	10045.6	4.67783	9790.67	9791.1	3.21284	9794.67	9791	3.20362	2	yes
1064	LSR	9394.21	9401.98	5.07815	9232.37	9231.6	3.82994	9236.37	9231.69	3.80465	2	yes
1065	LTBR	7135.71	7137.82	7.45451	7044.62	7043.37	6.32771	7048.62	7043.63	6.26945	2	yes
1066	LTV1	9453.62	9460.14	5.34512	9212.39	9211.51	3.79312	9216.39	9212.27	3.77767	2	yes
1067	LUC7L3	13001.7	13025.2	3.96673	11790.1	11789.7	1.98181	11794.1	11796.7	1.9904	2	yes
1068	LYAR	12352.2	12367.3	4.39019	11242.2	11242.1	2.21942	11246.2	11244.8	2.22276	2	yes
1069	LYPLA1	9410.19	9417.26	5.36905	9174.24	9174.55	3.7144	9178.24	9174.39	3.69903	2	yes
1070	LYRM2	8154.69	8158.02	6.33885	8043.9	8043.23	4.95887	8047.9	8043.65	4.91681	2	yes
1071	MACC1	2809.41	2810.45	21.1874	2573.04	2572.29	24.8536	2577.03	2572.65	24.8748	2	yes
1072	MACF1	8657.7	8662.12	7.38414	7936.26	7935.9	5.94207	7940.28	7936.34	5.93463	2	yes
1073	MAD2L1	13529.7	13542	4.20087	11760.5	11764.9	1.7671	11764.5	11763.2	1.77149	2	yes
1074	MAD2L2	8505.94	8509.94	5.87276	8393.89	8393.96	4.4194	8397.89	8393.73	4.40078	2	yes
1075	MAF1	9374.43	9381.29	5.12477	9205.94	9204.72	3.90018	9209.95	9204.97	3.88553	2	yes
1076	MAFF	6674.63	6676.52	8.32968	6491.11	6490.05	7.95504	6495.11	6490.66	7.93225	2	yes
1077	MAFG	6976.05	6978.24	7.73555	6841.69	6840.88	6.56607	6845.69	6841.32	6.49389	2	yes
1078	MAGEA3	9111.43	9117.68	5.35126	8964.83	8965.27	3.96628	8968.71	8965	3.9429	2	yes
1079	MAGEB2	10500.1	10512.9	4.05345	10290	10290.1	2.82974	10294	10290.4	2.82551	2	yes
1080	MAGOH	11085.7	11099.5	4.27682	10644	10644.6	2.71232	10647.5	10644.2	2.70379	2	yes
1081	MAGOHB	9625.51	9632.83	4.98791	9415.37	9415.32	3.46748	9419.37	9415.43	3.46061	2	yes
1082	MAK16	8130.9	8134.56	6.60022	7953.62	7952.75	5.06033	7957.62	7953.34	5.0149	2	yes
1083	MALL	10202.1	10209.8	5.69163	9546.43	9545.38	3.5916	9550.43	9545.94	3.57487	2	yes
1084	MALSU1	10563.8	10576.2	4.56591	10173.2	10172.1	3.01193	10177.2	10173.8	3.00438	2	yes
1085	MALT1	6623.93	6625.76	8.37439	6436.32	6435.18	8.16673	6440.32	6435.49	8.15176	2	yes
1086	MAN1A1	4812.52	4813.57	12.5146	4685.91	4685.17	15.8435	4689.91	4685.02	15.8683	2	yes
1087	MANF	11194.2	11208.4	4.38539	10632.2	10631.5	2.69329	10636.2	10633	2.68505	2	yes
1088	MAP1B	4207.28	4208.13	15.8467	4078.39	4077.42	19.8091	4082.39	4077.52	19.849	2	yes
1089	MAP1LC3B	10046.1	10056.2	4.74748	9763.4	9768.89	3.38635	9767.4	9762.22	3.37545	2	yes
1090	MAP2K2	11252.8	11269.9	4.01973	10836.3	10836	2.5394	10840.3	10837.9	2.53583	2	yes
1091	MAP2K3	9525.63	9531.99	5.57565	9183.35	9182.31	3.85885	9187.35	9182.85	3.83208	2	yes
1092	MAP3K2	5532.87	5533.95	9.86164	5446.43	5445.34	11.1595	5450.43	5445.72	11.16	2	yes
1093	MAP4	11564.4	11579.6	4.53213	10800.3	10800.4	2.50366	10804.3	10800.6	2.49812	2	yes
1094	MAP4K4	8168.03	8171.54	7.03614	7868.17	7867.45	5.41664	7872.16	7867.93	5.39548	2	yes
1095	MAP7D3	6872.99	6874.87	7.73282	6766.43	6765.65	6.62417	6770.33	6765.97	6.54741	2	yes
1096	MAPK6	6638.68	6640.42	8.08087	6514.94	6513.72	7.4431	6518.94	6514.12	7.40076	2	yes
1097	MAPKAP1	7506.83	7509.3	7.28494	7354.16	7356.34	6.08262	7358.16	7352.45	6.05742	2	yes
1098	MAPRE1	8560.9	8565.33	5.89113	8428.98	8427.4	4.6977	8432.98	8427.76	4.67182	2	yes
1099	MARCKS	7430.18	7432.75	7.67498	7187.43	7186.66	6.36615	7191.43	7186.98	6.32284	2	yes
1100	MARCKSL1	11241.2	11255.8	4.44124	10631.5	10630.7	2.67146	10635.5	10631.5	2.66262	2	yes
1101	MARK3	6519.53	6521.15	8.06331	6411.28	6410.5	7.48029	6415.1	6410.93	7.41743	2	yes
1102	MAT2A	9403.73	9409.55	6.08061	8917.9	8917.67	4.15027	8921.9	8918.66	4.12975	2	yes
1103	MATR3	13143.4	13164.9	3.88248	11887.7	11888.2	1.9112	11891.7	11888.9	1.90867	2	yes
1104	MAZ	9096.95	9102.48	5.49038	8917.96	8917.6	3.99524	8921.96	8917.92	3.97379	2	yes
1105	MBD2	9079.36	9084.85	5.69941	8869	8868.61	4.10743	8872.86	8868.96	4.07792	2	yes
1106	MBNL1	10289.6	10297	5.77672	9537.45	9536.35	3.61724	9541.45	9537	3.59698	2	yes
1107	MBNL2	5847.68	5848.99	9.29381	5708.92	5708.29	10.4423	5712.92	5708.91	10.4461	2	yes
1108	MBP	6252.59	6254.36	8.63827	6081.8	6081.09	9.35244	6085.63	6081.62	9.34794	2	yes
1109	MBTPS1	8043.59	8046.91	7.00194	7805.77	7806.67	4.90797	7809.77	7806.01	4.85711	2	yes
1110	MCFD2	8499.99	8504.65	5.99689	8371.9	8370.47	4.7239	8375.9	8370.71	4.69588	2	yes
1111	MCL1	8886.48	8891.21	6.34561	8564.92	8564.23	4.54479	8568.92	8565.35	4.51772	2	yes
1112	MCM2	6859.9	6861.9	7.99344	6694.62	6695.53	7.19201	6698.62	6694.6	7.14886	2	yes
1113	MCM3	12055.4	12068.9	4.80327	10838.7	10838.7	2.28874	10842.7	10839.5	2.29059	2	yes
1114	MCM4	12151.7	12162.1	5.50102	10448.1	10447.4	2.9115	10451	10447.8	2.89196	2	yes
1115	MCM5	9532.05	9538	5.78207	9115.13	9115.29	3.48048	9119.13	9115.13	3.47253	2	yes
1116	MCM6	9134.77	9140.39	6.31852	8693.26	8693.81	3.97614	8697.26	8693.39	3.95517	2	yes
1117	MCM7	10126	10134.6	5.15998	9696.66	9696.93	3.06236	9700.66	9696.85	3.06194	2	yes
1118	MCMBP	9040.64	9045.53	6.34616	8664.15	8663.59	4.33367	8668.15	8663.79	4.29506	2	yes
1119	MCTS1	9822.05	9830.88	4.9349	9567.92	9567.45	3.41643	9571.92	9567.85	3.4047	2	yes
1120	MCUR1	9136.36	9142.97	5.09947	9021.65	9021.56	3.82997	9025.65	9021.6	3.82686	2	yes
1121	MDM4	7512.07	7514.92	7.53785	7308.21	7307.22	6.06454	7312.21	7307.59	6.0226	2	yes
1122	MDN1	7017.83	7020.19	8.05856	6730.42	6729.98	7.78103	6734.44	6730.64	7.77029	2	yes
1123	ME1	8101.84	8105.43	6.76772	7906.06	7905.54	5.26862	7910.06	7904.57	5.24353	2	yes
1124	MEA1	9157.52	9164.1	5.22871	9031.64	9030.49	4.06281	9035.58	9030.85	4.03495	2	yes
1125	MED13	7482.96	7485.73	7.65925	7225.25	7224.29	6.39333	7229.25	7224.96	6.35928	2	yes
1126	MED31	7987.27	7990.42	6.50866	7871.4	7870.66	5.10066	7875.4	7871.13	5.04941	2	yes
1127	MEF2A	6073.08	6074.42	8.67597	6016.9	6015.48	8.34791	6020.9	6016.14	8.30674	2	yes
1128	MEF2C	3294.55	3295.39	19.8988	3137.93	3137.24	23.7185	3141.93	3137.74	23.7428	2	yes
1129	MEIS2	4896.2	4897.18	12.0528	4793.21	4792.43	14.926	4797.21	4793.16	14.9535	2	yes
1130	MELK	7478.24	7480.84	7.66002	7139.5	7139.95	6.63846	7142.16	7139.6	6.62083	2	yes
1131	MESDC2	10553	10564.8	4.77264	10137.3	10137.6	3.02076	10140.4	10137.6	3.0087	2	yes
1132	MESP1	6135.16	6136.56	8.68083	6042.44	6040.96	8.66631	6046.44	6041.47	8.645	2	yes
1133	MET	8847.02	8851.6	6.61466	8400.09	8398.96	4.68042	8404.09	8399.39	4.65038	2	yes
1134	METAP1	8112.49	8115.93	6.35776	7997.66	7996.61	5.15962	8001.67	7997.12	5.13514	2	yes
1135	METRNL	8208.5	8212.1	6.27305	8071.67	8071.22	4.82559	8075.68	8071.29	4.77021	2	yes
1136	METTL23	8575.84	8580.51	5.99911	8420.61	8419.63	4.60309	8424.61	8420.5	4.56195	2	yes
1137	METTL5	11320.9	11339.8	3.89354	10932	10931.5	2.44849	10936	10934.4	2.4457	2	yes
1138	METTL8	6246	6247.43	8.55941	6108.05	6107.22	8.93853	6111.94	6107.42	8.924	2	yes
1139	MFAP1	9302.18	9309.24	5.21181	9132.16	9130.99	3.91622	9136.16	9131.79	3.89929	2	yes
1140	MGEA5	8261.6	8265.29	7.00251	7954.07	7953.56	5.12381	7958.05	7953.5	5.06868	2	yes
1141	MGME1	8516.56	8520.56	6.65547	8194.16	8193.76	4.56484	8198.16	8194.1	4.5406	2	yes
1142	MIA3	7080.34	7082.43	7.77311	6922.25	6921.9	6.49116	6926.25	6922.01	6.43671	2	yes
1143	MIB1	5152.98	5153.98	10.8198	5077.07	5075.66	12.73	5081.07	5075.98	12.7506	2	yes
1144	MIB2	9497.94	9505.68	4.96439	9337.97	9336.71	3.76646	9341.97	9337.3	3.75241	2	yes
1145	MID1	5422.58	5423.73	10.3511	5297.76	5297.03	12.6848	5301.76	5297.25	12.7022	2	yes
1146	MID1IP1	6452.63	6454.44	8.69798	6198.92	6197.98	9.78148	6202.92	6198.44	9.78623	2	yes
1147	MIDN	7747.43	7750.5	7.57321	7427.78	7428.12	6.14896	7431.79	7429.29	6.12532	2	yes
1148	MIEN1	9718.17	9727.09	4.74387	9556.36	9556.3	3.54636	9560.36	9556.11	3.52947	2	yes
1149	MINA	6262.36	6263.84	8.39585	6183.5	6182.3	8.03813	6187.5	6182.87	7.98924	2	yes
1150	MIS18A	8216.1	8219.52	6.74362	7989.62	7990.15	4.7093	7993.59	7989.78	4.65824	2	yes
1151	MIS18BP1	8639.51	8643.84	7.30192	8017.67	8016.81	5.51095	8021.67	8017.54	5.49544	2	yes
1152	MISP	3382.5	3383.08	19.337	3306.87	3305.45	22.2618	3310.87	3305.7	22.2915	2	yes
1153	MKI67	28795.6	28358	3.4607	14614.2	14640.2	1.99445	14613.1	14754.1	5.09187	3	yes
1154	MKKS	10743.4	10759.9	4.12755	10447.4	10446.1	2.79595	10451.4	10447.2	2.78717	2	yes
1155	MLF2	12672.7	12702.3	3.41275	11968.8	11968.3	1.94073	11972.8	11973.2	1.94154	2	yes
1156	MMADHC	9900.16	9910.36	4.41309	9773.77	9772.92	3.37067	9777.71	9774.08	3.36117	2	yes
1157	MMS22L	6136.27	6137.91	8.97324	5945.55	5945.36	10.412	5949.55	5945.18	10.4093	2	yes
1158	MND1	8474.32	8478.17	6.86846	8132.88	8132.7	4.21353	8136.88	8132.95	4.20248	2	yes
1159	MOB1A	9079.47	9085.03	5.49763	8909.16	8908.75	4.09015	8913.15	8908.96	4.06298	2	yes
1160	MORC3	5999.94	6001.23	8.66769	5935.16	5934.33	8.60572	5939.16	5935.19	8.56871	2	yes
1161	MORC4	6734.11	6736.22	8.27997	6524.41	6523.96	7.90808	6528.42	6524.33	7.90311	2	yes
1162	MORF4L2	11630.7	11651.9	3.837	11141.1	11140.8	2.29627	11145.1	11144.6	2.30134	2	yes
1163	MOSPD1	8336.15	8339.82	7.37025	7854.26	7853.3	5.64447	7858.26	7853.9	5.62109	2	yes
1164	MPC2	10151.1	10160.3	4.65844	9903.45	9903.82	3.20751	9907.08	9903.76	3.19651	2	yes
1165	MPHOSPH10	9602.12	9609.11	5.25967	9315.81	9315.06	3.63989	9319.81	9316.27	3.62871	2	yes
1166	MPHOSPH6	9475.22	9483.12	4.9446	9336.22	9336.39	3.64403	9340.19	9336.59	3.63812	2	yes
1167	MPHOSPH8	9298.66	9304.99	5.22085	9122.99	9122.35	3.85021	9126.99	9122.9	3.83044	2	yes
1168	MPLKIP	8870.95	8876.16	5.52958	8735.25	8734.19	4.35238	8739.25	8734.84	4.33613	2	yes
1169	MPP7	4129.58	4130.41	15.9798	4002.44	4001.16	19.8721	4006.44	4001.16	19.8992	2	yes
1170	MRFAP1	11852	11875.7	3.56417	11409.9	11409.7	2.19513	11413.9	11414.5	2.19653	2	yes
1171	MRGBP	8559.8	8564.03	5.83537	8442.49	8442.02	4.48604	8446.49	8442.37	4.45596	2	yes
1172	MROH8	909.164	910.273	15.1736	758.855	757.981	15.725	762.857	757.18	15.7362	2	yes
1173	MRPL1	10616	10628	4.55502	10250.7	10250.4	2.95634	10254.7	10257.5	2.9627	2	yes
1174	MRPL12	15261.8	15281.9	3.32372	13081.2	13081	1.40746	13085.2	13094.8	1.46977	2	yes
1175	MRPL13	12367.8	12398.1	3.46415	11769.3	11801	2.00672	11773.3	11770.1	1.9953	2	yes
1176	MRPL14	11627.5	11647.6	3.7953	11172.8	11172.7	2.29433	11176.8	11177	2.29888	2	yes
1177	MRPL15	9881.98	9890.06	5.02247	9619.87	9619.41	3.43048	9623.87	9620.2	3.41956	2	yes
1178	MRPL18	11870.9	11891.5	3.84978	11306.2	11305.9	2.20874	11310.2	11311.1	2.21526	2	yes
1179	MRPL19	9534.95	9543.02	4.69351	9413.18	9413.31	3.50683	9417.18	9413.44	3.50935	2	yes
1180	MRPL20	14343.2	14375.1	3.17727	12913.9	12913.8	1.45595	12917.9	12934.6	1.53183	2	yes
1181	MRPL22	10243.6	10255.1	4.36019	10045	10044.1	3.11872	10049	10044.8	3.10751	2	yes
1182	MRPL27	11924.4	11946	3.84429	11318	11317.8	2.26685	11321.9	11321.6	2.26798	2	yes
1183	MRPL3	12626.1	12648.8	3.60592	11802.4	11802.1	1.88146	11806.4	11806.9	1.88774	2	yes
1184	MRPL32	9232.86	9239.42	4.98689	9121.94	9121.12	3.87187	9125.94	9122.85	3.85656	2	yes
1185	MRPL33	10654.4	10670	4.18474	10389.6	10395	2.80096	10393.6	10390	2.79457	2	yes
1186	MRPL34	10645.4	10657.2	4.63189	10226.4	10225.5	2.9517	10230.4	10229.1	2.94699	2	yes
1187	MRPL36	11624.4	11640.3	4.26114	10921.1	10920.9	2.45843	10925.1	10929.2	2.46697	2	yes
1188	MRPL37	9368.49	9375.81	5.08009	9214.33	9213.42	3.8447	9218.33	9213.6	3.81907	2	yes
1189	MRPL4	11102	11116.8	4.16963	10661.2	10660	2.6968	10665.2	10661.5	2.688	2	yes
1190	MRPL40	11051.4	11066.7	4.174	10669.2	10669.2	2.65735	10673.2	10670.6	2.65545	2	yes
1191	MRPL41	13948.3	13978.8	3.23922	12691.6	12691.7	1.53715	12695.6	12711.8	1.60066	2	yes
1192	MRPL47	10915.7	10930.8	4.08685	10579.5	10579.8	2.66922	10583.5	10580.6	2.66072	2	yes
1193	MRPL51	15177.8	15200.8	2.80608	13604.1	13605.3	1.30508	13608.1	13665.1	1.72045	2	yes
1194	MRPL52	12104.5	12131.2	3.53554	11578.8	11578.7	2.09673	11582.8	11580.6	2.09536	2	yes
1195	MRPL54	10387.4	10399.2	4.53464	10086.6	10086.2	2.97195	10090.6	10086.9	2.96903	2	yes
1196	MRPS10	10272.6	10282.9	4.7317	9933.2	9933.7	3.08664	9937.2	9933.23	3.07246	2	yes
1197	MRPS12	11621.7	11639.6	4.00518	11060	11059.8	2.34057	11064	11063.4	2.3455	2	yes
1198	MRPS15	12157.8	12179.6	3.6823	11538.1	11537.9	2.10465	11542.1	11539.7	2.10576	2	yes
1199	MRPS18A	8102.71	8106.3	6.25513	8020.13	8019.03	5.08987	8024.13	8019.51	5.04703	2	yes
1200	MRPS18C	11440.3	11461.1	3.77934	11029.8	11029.2	2.3456	11033.8	11033.2	2.34553	2	yes
1201	MRPS2	9893.61	9901.79	5.41045	9477.14	9475.92	3.58178	9481.14	9476.86	3.56991	2	yes
1202	MRPS22	10441	10452.6	4.33291	10189.4	10189.1	2.93341	10193.4	10189.8	2.92886	2	yes
1203	MRPS23	13201.7	13229.2	3.57384	12119.3	12118.5	1.84681	12123.3	12125.9	1.85623	2	yes
1204	MRPS26	11153.5	11168.4	4.36268	10642.3	10641.9	2.63089	10646.3	10644.5	2.62872	2	yes
1205	MRPS30	9227.44	9233.41	5.31444	9048.85	9048.03	3.93623	9052.85	9048.86	3.9154	2	yes
1206	MRPS33	9689.78	9698.99	4.7973	9527.12	9526.72	3.51666	9531.12	9526.91	3.50245	2	yes
1207	MRPS34	14563.8	14585.9	3.20605	12990.2	12990.4	1.4347	12994.2	13017.5	1.56064	2	yes
1208	MRPS35	9444.27	9450.99	5.09825	9272.02	9272.12	3.68557	9275.96	9272.42	3.67193	2	yes
1209	MRPS36	9852.17	9861.54	4.65353	9686.32	9685.58	3.46229	9690.32	9685.83	3.44534	2	yes
1210	MRPS5	9091.85	9097.68	5.43322	8934.53	8934.67	3.96899	8938.46	8934.7	3.94611	2	yes
1211	MRPS6	8735.97	8740.92	5.60004	8621.92	8621.37	4.33149	8625.92	8621.55	4.31215	2	yes
1212	MRPS7	11284	11303.6	3.90519	10894.7	10894.3	2.50561	10898.7	10895.1	2.49631	2	yes
1213	MRTO4	12581.7	12599.3	4.12096	11469.7	11469.3	2.0335	11473.7	11471.9	2.03529	2	yes
1214	MSANTD3	7148.82	7150.91	7.30889	7070.81	7069.54	6.27163	7074.81	7070.13	6.22334	2	yes
1215	MSH2	8560.56	8564.71	6.75371	8205.53	8205.41	4.78941	8209.53	8205.18	4.75107	2	yes
1216	MSH6	9044.91	9049.77	7.19779	8222.87	8222.53	5.39833	8226.87	8223.02	5.38968	2	yes
1217	MSI2	8405.03	8409.02	6.90634	8052.43	8051.67	5.09213	8056.43	8051.61	5.05808	2	yes
1218	MSMO1	6928.34	6930.37	7.78236	6806.79	6805.46	6.73271	6810.79	6805.89	6.6911	2	yes
1219	MSX1	14143.3	14154.7	6.09274	10018.9	10021.3	4.53984	10022.9	10025.7	4.56197	2	yes
1220	MT1E	50061.1	45138.6	1.58774	20484.2	27558.7	84.9317	20488.2	56268.3	237.071	2	yes
1221	MT1X	25596.7	25291.3	2.98732	14966	14980.3	1.36564	14970.3	15124.1	4.7585	2	yes
1222	MTAP	14237.5	14257.4	4.08761	12088.6	12087.5	1.90834	12092.6	12093.6	1.91858	2	yes
1223	MTDH	15756.4	15763.2	2.92824	13613.1	13614.6	1.22458	13617.1	13665.3	1.61803	2	yes
1224	MTHFD1L	8079.19	8082.65	6.56022	7948.08	7948.38	5.15662	7952.08	7947.59	5.09966	2	yes
1225	MTHFD2	13060.7	13079.3	4.32859	11568.4	11568.1	2.13385	11572.4	11569.7	2.12863	2	yes
1226	MTIF2	8477.47	8481.7	6.09222	8317.32	8316.57	4.64938	8321.32	8316.79	4.60168	2	yes
1227	MTIF3	7053.32	7055.39	7.50896	6972.69	6971.51	6.3948	6976.69	6972.09	6.33374	2	yes
1228	MTRNR2L1	8381.98	8386.05	6.57666	8141.51	8141.14	4.87279	8145.51	8140.96	4.83106	2	yes
1229	MTRNR2L8	5845.72	5846.95	8.7261	5779.08	5778.07	9.04283	5783.08	5778.18	9.03917	2	yes
1230	MTUS1	7788.33	7791.62	8.01997	7061.37	7060.62	9.31219	7064.86	7060.88	9.32624	2	yes
1231	MUM1	6735.71	6737.43	7.80714	6665.15	6663.91	6.85444	6669.15	6664.37	6.79683	2	yes
1232	MXD3	5086.59	5087.83	12.281	4862.1	4860.95	16.735	4866.1	4861.08	16.7656	2	yes
1233	MXD4	5077.85	5079	11.2421	4963.35	4962.55	13.8492	4967.36	4963.09	13.8677	2	yes
1234	MYADM	7974.24	7977.68	7.53493	7533.2	7532.37	6.20697	7537.2	7532.6	6.18218	2	yes
1235	MYBL2	7716.77	7719.48	7.21049	7508.86	7509.22	5.42525	7512.86	7508.86	5.36662	2	yes
1236	MYC	17174.4	17189.5	4.60885	12143.4	12149.6	1.97785	12147.4	12169	2.14452	2	yes
1237	MYCBP2	7958.1	7961.35	6.96903	7750.11	7749.18	5.36033	7754.11	7749.54	5.31541	2	yes
1238	MYH10	6377.66	6379.41	8.51694	6220.76	6219.97	8.72673	6224.76	6219.78	8.7102	2	yes
1239	MYH9	11392.2	11402	5.92276	9817.11	9817.18	3.57169	9821.14	9817.74	3.56464	2	yes
1240	MYO10	5584.41	5585.65	9.86709	5463.21	5462.46	11.7243	5467.21	5462.68	11.7329	2	yes
1241	MYO1B	7024.22	7026.15	7.85549	6860.93	6859.64	6.86844	6864.93	6860.07	6.84001	2	yes
1242	MYO1C	9062	9067.24	6.13384	8726.54	8726.16	4.29914	8730.54	8726.01	4.28067	2	yes
1243	MYO1E	5371.87	5373.13	10.8843	5218.51	5217.79	13.6748	5222.51	5217.8	13.697	2	yes
1244	MYO6	7672.32	7675.09	7.22274	7496.94	7495.47	5.86071	7500.94	7495.69	5.83175	2	yes
1245	MYOF	9207.12	9212.24	6.203	8731.7	8730.49	4.33215	8735.7	8730.67	4.30903	2	yes
1246	N4BP2L2	9061.58	9067.48	5.6352	8866.51	8865.99	4.09	8870.5	8866.66	4.06879	2	yes
1247	NAA10	11005.2	11019.1	4.27924	10569.6	10570.4	2.63456	10570.5	10570.5	2.64174	2	yes
1248	NAA15	8846.55	8851.48	5.99042	8593.67	8592.55	4.37801	8597.67	8593	4.34872	2	yes
1249	NAA20	10114.1	10123.3	4.68884	9858.35	9857.89	3.27867	9862.35	9857.91	3.26462	2	yes
1250	NAA50	9910.62	9917.85	5.65345	9402.85	9401.71	3.6746	9406.85	9402.12	3.65362	2	yes
1251	NABP1	6093.88	6095.38	8.92032	5951.38	5950.56	9.57085	5955.38	5951.15	9.56281	2	yes
1252	NAE1	10557	10570.1	4.4943	10232.9	10232.8	2.89843	10236.9	10233.1	2.89585	2	yes
1253	NAF1	7015.83	7017.78	7.47243	6946.45	6945.24	6.45546	6950.45	6945.85	6.39941	2	yes
1254	NAMPT	7640.98	7643.76	7.13364	7497.06	7495.94	5.69714	7501.06	7496.28	5.65449	2	yes
1255	NAP1L1	16110.9	16113.2	2.83349	13868.9	13869.8	1.20586	13872.9	13887.1	1.36849	2	yes
1256	NARS	12514.3	12535.2	4.01744	11528.1	11528.1	2.10696	11532.1	11529.7	2.10537	2	yes
1257	NBN	8813.2	8817.99	6.18843	8544.22	8543.94	4.20228	8548.22	8544.13	4.17812	2	yes
1258	NCAPD2	8963.46	8968.19	6.45103	8505.1	8505.42	4.33947	8509.1	8505.04	4.2995	2	yes
1259	NCAPG	12165.1	12176.3	5.7156	10315.9	10316.1	2.63217	10315.9	10315.6	2.62926	2	yes
1260	NCAPG2	7446.6	7449.24	7.54652	7198.59	7198.85	6.29839	7202.47	7198.17	6.25261	2	yes
1261	NCAPH	7204.58	7206.94	8.16788	6825.32	6825.03	8.32179	6829.32	6825.28	8.31928	2	yes
1262	NCBP2	9333.05	9339.52	5.25698	9131.68	9131.35	3.84686	9135.62	9131.27	3.82313	2	yes
1263	NCBP2-AS2	7739.47	7742.4	6.93578	7608.49	7607.64	5.46841	7612.49	7608.21	5.40753	2	yes
1264	NCKAP1	7029.13	7031.25	7.71216	6880.5	6880.95	6.53702	6884.48	6880.29	6.4652	2	yes
1265	NCL	50597.8	44266	1.54357	20281.8	25261.3	58.232	20285.9	42340	172.669	2	yes
1266	NCOR1	6455.79	6457.49	8.14933	6361.23	6360.54	7.52471	6365.23	6361.4	7.46467	2	yes
1267	NDC80	8382.13	8386.26	7.96312	7335.03	7334.8	9.92266	7339.04	7335.06	9.93336	2	yes
1268	NDE1	5335.34	5336.49	10.3244	5223.23	5222.75	12.5029	5227.23	5223.54	12.5206	2	yes
1269	NDUFA5	10391.3	10404.3	4.37608	10142.2	10144	3.00356	10146.2	10142.4	2.98705	2	yes
1270	NDUFA6	11629	11650.8	3.74072	11173.7	11173.7	2.33278	11177.7	11174.5	2.32656	2	yes
1271	NDUFA8	10241.7	10253.4	4.19819	10078.5	10078.8	3.05166	10082.5	10079.1	3.04791	2	yes
1272	NDUFAF2	9313.85	9320.91	5.21916	9131.39	9131.97	3.7798	9135.39	9131.33	3.75646	2	yes
1273	NDUFAF4	8656.59	8661.01	5.91694	8499.61	8499.29	4.2781	8503.61	8499.83	4.25514	2	yes
1274	NDUFB10	18638.4	18621.4	2.33161	15172.4	15178.2	0.950119	15176.4	15533.5	5.55584	2	yes
1275	NDUFB4	12783	12813.4	3.11063	12165	12165.3	1.7786	12169	12167.4	1.78241	2	yes
1276	NDUFB7	12343.8	12376.2	3.31328	11837.5	11854.9	1.98323	11841.5	11838.3	1.96674	2	yes
1277	NDUFC1	13180.3	13218.7	3.0825	12420.2	12422.1	1.67103	12424.2	12423.2	1.68761	2	yes
1278	NDUFS2	9598.57	9606.68	4.64786	9467.38	9466.99	3.54244	9471.38	9467.02	3.51872	2	yes
1279	NDUFS4	10174.8	10187.2	4.19079	10012.4	10012.3	3.03118	10016.4	10012.5	3.02547	2	yes
1280	NDUFS6	14207.3	14217.5	3.01026	12976.6	12979.2	1.58732	12980.1	12981.1	1.63373	2	yes
1281	NDUFS7	10606.4	10620	4.25887	10327.9	10328.9	2.82306	10331.9	10328.1	2.81896	2	yes
1282	NDUFV2	14099.1	14140.9	2.89325	13048.1	13048.2	1.44092	13052.1	13075.5	1.54426	2	yes
1283	NDUFV3	8705.11	8710.17	5.50688	8609.04	8608.6	4.24931	8613.04	8609.15	4.23448	2	yes
1284	NEDD4L	5154.33	5155.32	11.0349	5059.52	5058.17	13.2553	5063.52	5058.58	13.2754	2	yes
1285	NEIL3	5570.49	5571.93	11.2623	5253.38	5252.97	16.2701	5257.38	5253.15	16.2841	2	yes
1286	NEK2	8062.22	8066.5	8.4993	6705.2	6704.68	13.9905	6709.23	6704.98	14.0103	2	yes
1287	NEMF	8567.34	8571.5	6.34612	8350.36	8350.11	4.61466	8353.93	8350.09	4.563	2	yes
1288	NF2	6486.13	6487.77	8.16431	6371.49	6370.96	7.62188	6375.49	6371.2	7.57653	2	yes
1289	NFAT5	9146.05	9151.43	6.87407	8448.04	8447.03	4.86402	8452.04	8447.73	4.84227	2	yes
1290	NFE2L2	10881.8	10894.7	4.51302	10408.2	10408	2.76251	10412.2	10410.7	2.76199	2	yes
1291	NFE2L3	6084.04	6085.42	8.60238	6005.75	6004.3	8.5926	6009.75	6004.41	8.57878	2	yes
1292	NFIB	4445.71	4446.78	14.6103	4280.8	4280.32	18.8898	4284.81	4280.86	18.9171	2	yes
1293	NFIC	9956.74	9964.14	5.31612	9538.26	9537.77	3.34884	9542.26	9539	3.34146	2	yes
1294	NFKBIA	5776.52	5777.91	9.24438	5615.55	5617.08	10.8883	5619.59	5618.28	10.8985	2	yes
1295	NFXL1	6410.92	6412.57	8.37854	6249.76	6249.51	8.58086	6253.42	6249.57	8.55517	2	yes
1296	NGFRAP1	11305.6	11322.6	4.02348	10861.9	10866.7	2.48975	10865.3	10862.7	2.48683	2	yes
1297	NHLRC2	6199	6200.49	8.60707	6085.67	6084.48	8.72383	6089.67	6084.9	8.70176	2	yes
1298	NHP2L1	15826.4	15851.8	2.81383	13787	13787.7	1.17881	13791	13840.2	1.59998	2	yes
1299	NIFK	12155.8	12174.9	4.08108	11302.2	11302	2.22933	11306.2	11308.4	2.23522	2	yes
1300	NIN	5748.93	5750.36	9.55026	5612.69	5611.89	10.8954	5616.69	5612.39	10.902	2	yes
1301	NIP7	9408.41	9415.03	5.48486	9164.78	9164.07	3.8779	9168.78	9164.5	3.85935	2	yes
1302	NIPBL	7929.07	7932.43	7.11907	7678.3	7677.35	5.52889	7682.3	7677.96	5.49233	2	yes
1303	NKTR	8262.45	8266.34	6.83469	7992.52	7992.22	4.89597	7996.52	7992.39	4.85403	2	yes
1304	NLN	6967.14	6969.12	7.89018	6815.92	6815.29	6.88791	6819.92	6815.25	6.84763	2	yes
1305	NMD3	8024.73	8028.14	6.67441	7872.13	7871.2	5.18294	7876.09	7871.48	5.12688	2	yes
1306	NME3	10430.9	10443.5	4.44808	10117.4	10116.8	3.00742	10121.4	10117.2	2.99765	2	yes
1307	NMT1	9900.12	9910.13	4.72894	9698.75	9698.24	3.36873	9702.75	9698.86	3.36124	2	yes
1308	NMU	10974.1	10984.7	4.97189	10254.7	10254.9	2.70376	10257.8	10255.1	2.70311	2	yes
1309	NOB1	9722.14	9730.08	5.19293	9433.3	9432.36	3.61155	9437.3	9433.35	3.59512	2	yes
1310	NOC2L	10833.6	10846.5	4.60031	10364.7	10392.6	2.83688	10368.7	10365.8	2.81538	2	yes
1311	NOC3L	9819.65	9828.4	5.15078	9511.98	9511.75	3.36764	9515.98	9512.55	3.36283	2	yes
1312	NOL10	7549.44	7552.1	6.96418	7447.83	7447.17	5.63816	7451.83	7447.36	5.57218	2	yes
1313	NOL11	10151.2	10161.1	4.92542	9789.69	9789.22	3.22212	9793.69	9789.69	3.21127	2	yes
1314	NOL12	6529.11	6530.7	7.96472	6478.21	6477.57	7.22924	6482.21	6478.29	7.1943	2	yes
1315	NOL7	12456.2	12487.8	3.53976	11784.9	11784.8	1.93642	11788.9	11796.8	1.95459	2	yes
1316	NOL8	7363.49	7365.88	7.5084	7185.31	7184.35	6.11589	7189.31	7184.87	6.06779	2	yes
1317	NOL9	6077.98	6079.4	8.48459	6010.05	6009.28	8.35247	6014.05	6010.03	8.32346	2	yes
1318	NOLC1	13902.6	13921.5	4.06289	12036.3	12035.7	1.91508	12040.3	12037.8	1.91118	2	yes
1319	NOM1	8282.32	8285.65	6.47604	8083.76	8083.56	4.44654	8087.76	8083.77	4.42308	2	yes
1320	NONO	12006.7	12022.9	4.45319	11045.7	11044.8	2.42767	11049.7	11045.7	2.41646	2	yes
1321	NOP10	13087.1	13123.3	3.25831	12292.4	12292.2	1.74393	12296.4	12304	1.76769	2	yes
1322	NOP14	9854.98	9861.76	5.81458	9278.44	9278.24	3.53139	9282.44	9278.61	3.51265	2	yes
1323	NOP16	9097.85	9103	5.96809	8777.63	8777.46	3.87572	8781.63	8777.99	3.86091	2	yes
1324	NOP56	14761.8	14771.9	3.50866	12809.5	12811.1	1.51339	12813.3	12839.3	1.6919	2	yes
1325	NOP58	11793	11812.3	3.99869	11188.6	11188.6	2.31232	11192.6	11190.5	2.31561	2	yes
1326	NOSIP	10624.2	10638.7	4.20324	10348.3	10347.5	2.89805	10352.1	10348.9	2.88411	2	yes
1327	NOXO1	5092.99	5094.22	11.9471	4900.53	4899.45	15.8113	4904.53	4899.86	15.8361	2	yes
1328	NPDC1	7668.08	7670.88	6.88562	7564.13	7562.92	5.63695	7568.13	7563.04	5.58249	2	yes
1329	NPM1	45918.9	39730.2	1.16493	20904.1	29314.5	82.0562	20908.1	219111	140.176	2	yes
1330	NPM3	12539.5	12561.3	3.91938	11598.6	11598.5	2.03744	11602.6	11600	2.03845	2	yes
1331	NQO1	18790.1	18754.6	3.17456	14091.9	14097	1.2164	14096	14103.7	1.34386	2	yes
1332	NQO2	9882.73	9891.15	5.15099	9561.75	9561.69	3.45793	9564.86	9561.72	3.43667	2	yes
1333	NR1D1	4626.62	4627.73	14.2484	4429.15	4428.45	18.9709	4433.15	4429.1	18.9986	2	yes
1334	NR2C2AP	7022.27	7024.2	7.55093	6922.27	6921.49	6.32706	6926.27	6921.93	6.25773	2	yes
1335	NR2F1	13007.2	13017.7	6.40642	9637.59	9637.19	5.69614	9641.59	9638.83	5.70399	2	yes
1336	NR2F2	18073.4	18083	4.3034	12694.1	12701	1.77842	12698.1	12722	2.00557	2	yes
1337	NR2F6	10341	10350.8	5.04967	9877.53	9876.85	3.15345	9881.53	9877.9	3.14391	2	yes
1338	NR4A2	4229.26	4230.76	16.7172	3828.27	3828.41	23.1992	3832.29	3829.02	23.2249	2	yes
1339	NRD1	11439.2	11451.9	5.04035	10463.9	10465.4	2.89158	10467.9	10463	2.87303	2	yes
1340	NRG1	2286.8	2288.64	19.7188	1771.95	1770.83	22.8622	1775.95	1770.81	22.8749	2	yes
1341	NRIP1	3795.66	3796.57	18.3693	3590.95	3590.15	23.1591	3594.74	3589.98	23.1804	2	yes
1342	NSA2	12705.3	12743.6	3.09995	12141.2	12141.1	1.78322	12145.2	12144.7	1.78457	2	yes
1343	NSD1	8040.14	8043.24	7.04691	7798.93	7797.99	5.35537	7802.93	7798.54	5.3154	2	yes
1344	NSMCE4A	9062.17	9067.65	5.50305	8883.69	8883.24	3.89603	8887.69	8883.14	3.88803	2	yes
1345	NSRP1	9918.22	9927.77	4.79936	9686.15	9685.36	3.44638	9690.15	9686.9	3.43257	2	yes
1346	NT5C	11382.6	11399.1	4.29511	10807	10806.8	2.54821	10811	10807.3	2.54352	2	yes
1347	NT5C3B	9842.42	9852.13	4.62805	9678.38	9678.5	3.40529	9682.38	9678.11	3.38641	2	yes
1348	NTMT1	10690	10701.2	4.71979	10207.7	10207.4	2.83106	10211.7	10208.7	2.82984	2	yes
1349	NUBP2	8787.54	8792.87	5.55547	8674.93	8673.93	4.37978	8678.93	8674.17	4.34856	2	yes
1350	NUCKS1	17452.5	17396.3	2.84369	14243.6	14246.3	1.1614	14243.5	14333.2	2.25803	3	yes
1351	NUDC	16585.3	16593.1	2.71151	14135.6	14138.5	1.0623	14139.6	14224	1.88685	2	yes
1352	NUDCD1	7529.2	7531.64	7.17529	7398.91	7397.91	5.90295	7402.91	7397.85	5.85828	2	yes
1353	NUDCD2	9363.62	9371.14	5.06712	9191.34	9190.19	3.82515	9195.34	9190.72	3.81062	2	yes
1354	NUDT1	9780.07	9788.04	5.30018	9483.02	9485.43	3.44719	9487.02	9483.54	3.43609	2	yes
1355	NUDT3	8971.75	8977.27	5.67347	8798.68	8797.74	4.27083	8802.68	8798.12	4.2395	2	yes
1356	NUF2	9724.72	9730.61	7.04317	8580.43	8579.99	5.31515	8584.43	8579.58	5.30356	2	yes
1357	NUFIP1	7112.72	7115.12	7.55245	7013.96	7013.06	6.39921	7017.96	7013.78	6.35536	2	yes
1358	NUFIP2	9769.01	9776.04	5.77993	9248.9	9248.08	3.79969	9252.91	9249.37	3.78564	2	yes
1359	NUP153	6838.69	6840.6	8.19608	6631.52	6631.09	7.64687	6635.52	6631.48	7.62361	2	yes
1360	NUP155	6014.82	6016.14	8.65946	5944.95	5943.85	8.63633	5948.95	5944.39	8.61802	2	yes
1361	NUP50	7431.24	7433.61	7.5712	7252.32	7251.55	6.06682	7256.32	7251.88	6.03109	2	yes
1362	NUP54	7690.12	7693.09	6.88685	7581.15	7580.68	5.4418	7585.15	7580.78	5.37466	2	yes
1363	NUP62	7526.93	7529.28	7.17289	7395.3	7394.55	5.69551	7399.3	7395.17	5.63235	2	yes
1364	NUPL1	7930.22	7933.37	7.26586	7657.09	7656.01	5.60668	7661.09	7656.37	5.57583	2	yes
1365	NUS1	6165.56	6166.88	8.59984	6084.73	6083.29	8.41568	6088.73	6083.67	8.39165	2	yes
1366	NUSAP1	18383.5	18388.3	4.30501	12708.6	12708.6	1.74371	12705.5	12717.8	1.80342	3	yes
1367	NXT1	7940.29	7943.57	6.8967	7769.54	7768.88	5.23691	7773.54	7769.64	5.19049	2	yes
1368	OBSL1	9887.65	9895.19	5.55106	9373.33	9372.47	3.72032	9377.34	9373.1	3.70302	2	yes
1369	OCIAD1	10978	10994.3	3.81337	10723.5	10723.6	2.60666	10727.5	10724	2.60094	2	yes
1370	OCLN	4973.38	4974.32	11.7381	4868.29	4867.65	14.4428	4872.29	4868.09	14.4656	2	yes
1371	ODC1	16792.4	16795.9	2.96962	13919.3	13919.5	1.16131	13923.3	13946.8	1.43302	2	yes
1372	OGFR	7336.73	7338.99	7.04533	7267.78	7266.67	5.99528	7271.78	7267.39	5.94676	2	yes
1373	OLA1	12569.1	12596.8	3.37003	11909	11908.8	1.87663	11913	11910.9	1.8785	2	yes
1374	ONECUT3	5447.64	5448.87	10.4054	5308.53	5307.4	12.8418	5312.53	5307.84	12.8614	2	yes
1375	OPA1	7068.33	7070.49	7.97166	6847.53	6846.93	7.12333	6851.53	6846.9	7.09645	2	yes
1376	ORC3	7225.33	7227.52	7.24675	7134.9	7134.37	6.08182	7138.9	7134.26	6.02886	2	yes
1377	ORC6	11413.3	11422.9	5.79575	9961.07	9961.13	2.53201	9964.86	9961.52	2.54188	2	yes
1378	OSTC	11941.5	11964.8	3.64252	11427.1	11427.5	2.1613	11431.1	11428.6	2.16697	2	yes
1379	OVOL1	2681.94	2682.57	21.7308	2574.52	2573.75	24.3985	2578.52	2574.39	24.4163	2	yes
1380	OXLD1	8063.97	8067.18	6.81754	7846.97	7846.67	4.95843	7850.94	7846.83	4.90578	2	yes
1381	P4HA2	5457.77	5458.85	9.71225	5387.78	5386.63	10.8887	5391.78	5386.9	10.8966	2	yes
1382	PABPC1	23237.5	22975	2.14108	16270.2	51354.3	44.7122	16274.2	16298.6	1.49026	2	yes
1383	PABPC4	12939.8	12960.8	3.82898	11810.1	11810.4	1.85265	11814.1	11811.1	1.85408	2	yes
1384	PAF1	7023.42	7025.45	7.48823	6950.79	6949.81	6.36293	6954.79	6950.13	6.29107	2	yes
1385	PAFAH1B1	8990.24	8995.68	5.67679	8775.86	8774.96	4.16992	8779.86	8775.59	4.14748	2	yes
1386	PAFAH1B3	11111.1	11128.4	3.94217	10778.9	10779.1	2.56976	10782.9	10779.3	2.56336	2	yes
1387	PAICS	13807.2	13840.1	3.38855	12549	12548.9	1.58711	12553	12554.5	1.60015	2	yes
1388	PAIP1	8372.98	8377.45	5.98626	8254.64	8254.3	4.60649	8258.64	8254.44	4.57129	2	yes
1389	PAK1IP1	9385.56	9391.72	5.61543	9081.52	9081.25	3.79339	9085.52	9081.65	3.77536	2	yes
1390	PAK2	10994.6	11006.8	4.86851	10331.7	10331.4	2.7278	10335.7	10332.4	2.7237	2	yes
1391	PALLD	12654.7	12670.4	4.94535	10958.3	10957	2.53617	10962.3	10958.8	2.53177	2	yes
1392	PAPOLA	11404.1	11419.7	4.23676	10822.9	10823.8	2.48645	10826.9	10823.2	2.47854	2	yes
1393	PARD6B	11844.9	11855.8	5.40671	10348.7	10349.4	2.96315	10352.7	10354.8	2.96004	2	yes
1394	PARP1	14136.9	14153.9	3.4845	12649	12654.6	1.63533	12652.8	12650.6	1.63539	2	yes
1395	PARP2	7169.69	7172.02	7.51334	7036.97	7036.6	6.12858	7040.97	7036.7	6.05742	2	yes
1396	PARP4	7554.84	7557.68	7.57813	7314.65	7314.06	6.1588	7318.65	7313.91	6.12852	2	yes
1397	PAXBP1	7922.4	7925.53	7.25927	7641.33	7640.4	5.60804	7645.33	7640.75	5.57231	2	yes
1398	PBDC1	8374.47	8378.52	5.89997	8279.36	8278.63	4.67633	8283.37	8279.15	4.64581	2	yes
1399	PBK	13277.1	13291.8	4.44389	11559.4	11561.4	1.85007	11546.5	11549.2	1.93125	3	yes
1400	PBRM1	6929.7	6931.74	7.68632	6842.84	6841.39	6.68302	6846.84	6841.75	6.62858	2	yes
1401	PCBP1	10851.2	10864.2	4.4767	10408.8	10408.6	2.75686	10412.8	10410.3	2.75479	2	yes
1402	PCBP2	12267.1	12286.9	3.82544	11517.8	11517.9	2.11156	11521.8	11521.2	2.1138	2	yes
1403	PCDH7	10372.4	10380.1	5.9409	9507.37	9506.63	3.57294	9511.37	9507.37	3.55026	2	yes
1404	PCM1	9400.84	9407.07	6.15379	8908.76	8907.67	4.13723	8912.76	8908	4.11604	2	yes
1405	PCMT1	10654.1	10667.2	4.21074	10368.8	10368.8	2.78233	10372.8	10369.6	2.78664	2	yes
1406	PCNA	12871.3	12890.3	4.33466	11446.1	11445.8	2.00262	11450.1	11448.7	2.00495	2	yes
1407	PCNP	9467.4	9474.52	4.98547	9310.17	9309.62	3.78649	9314.17	9309.25	3.76198	2	yes
1408	PCNT	5986.08	5987.67	9.36395	5773.74	5772.61	11.3459	5777.74	5772.68	11.3622	2	yes
1409	PDCD11	10310.5	10318.1	5.75182	9588.09	9587.83	3.34941	9592.09	9588.16	3.33731	2	yes
1410	PDCD2	10841	10854.4	4.34874	10456.5	10456.2	2.69666	10460.5	10457.6	2.69835	2	yes
1411	PDCD5	15443.5	15477.2	2.92906	13542.3	13542.4	1.23088	13546.3	13579.7	1.47157	2	yes
1412	PDCD6	10756.5	10773.5	3.96221	10517.9	10517.5	2.72364	10521.9	10518.7	2.71835	2	yes
1413	PDCD6IP	8467.93	8472.19	6.42163	8234.75	8234.78	4.55984	8238.75	8234.69	4.53216	2	yes
1414	PDCD7	8582.61	8587.11	5.77187	8466.91	8466.47	4.40703	8470.91	8467.3	4.37867	2	yes
1415	PDCL3	8488.88	8493.55	5.78036	8383.53	8382.12	4.68262	8387.53	8382.46	4.65834	2	yes
1416	PDE4B	9088.42	9093.52	6.91397	8452.35	8451.83	4.63686	8456.35	8452.93	4.61558	2	yes
1417	PDGFA	5113.53	5114.69	12.1469	4902.1	4901.39	16.4039	4906.1	4901.92	16.4322	2	yes
1418	PDGFB	4781.95	4783.14	13.8288	4542.13	4541.36	18.9285	4546.13	4541.8	18.9576	2	yes
1419	PDGFC	2621.01	2621.59	21.8804	2536.85	2535.59	24.2099	2540.85	2535.97	24.2342	2	yes
1420	PDHB	8589.29	8594.06	5.74447	8469.61	8468.14	4.61435	8473.61	8468.33	4.59058	2	yes
1421	PDLIM2	7681.72	7684.43	7.14248	7513.37	7512.22	5.70818	7517.37	7512.6	5.66114	2	yes
1422	PDLIM5	10060.7	10067.3	6.78366	8790.43	8790.94	4.84124	8794.46	8791.5	4.83754	2	yes
1423	PDP1	18095.5	18064.1	3.34075	13813.1	13833.8	1.42686	13817.1	13915.9	2.55989	2	yes
1424	PDS5A	8233.88	8237.54	6.8848	7966.56	7966.12	5.02284	7970.56	7966.31	4.98885	2	yes
1425	PDS5B	5179.04	5180.1	11.117	5069.79	5068.57	13.6146	5073.79	5069.05	13.6303	2	yes
1426	PDXDC1	7464.33	7466.89	7.44993	7266.6	7266.17	6.03543	7270.59	7266.09	5.96333	2	yes
1427	PDXK	9580.44	9587.36	5.28923	9323.17	9322.46	3.68866	9327.17	9323.06	3.67214	2	yes
1428	PDZD8	8271.42	8274.87	7.01015	7936.88	7936.02	5.18379	7940.88	7936.29	5.14572	2	yes
1429	PEG10	9178.5	9183.66	7.69542	7768.58	7768.5	8.47261	7772.59	7768.71	8.48181	2	yes
1430	PES1	7524.02	7526.65	6.92889	7431.63	7430.78	5.71208	7435.63	7430.84	5.65174	2	yes
1431	PFDN2	15433.8	15470.1	3.07363	13399.7	13401.6	1.3586	13403.7	13403.7	1.36527	2	yes
1432	PFDN4	10749.9	10762.9	4.4219	10356.2	10356.3	2.7746	10360.2	10356.9	2.77176	2	yes
1433	PFN2	8178.87	8182.7	6.19385	8077.73	8076.4	5.01915	8081.73	8076.75	4.97484	2	yes
1434	PGLS	8815.55	8821.12	5.6365	8671.92	8670.93	4.36569	8675.92	8670.82	4.33799	2	yes
1435	PGP	12283.8	12303.4	4.16065	11350.7	11350.6	2.10513	11354.7	11354.2	2.11111	2	yes
1436	PHACTR2	5838.6	5840.05	9.38284	5687.21	5686.13	11.007	5691.21	5686.62	11.0148	2	yes
1437	PHACTR4	6285.88	6287.37	8.50582	6148.01	6147.42	8.67972	6152.01	6147.47	8.65428	2	yes
1438	PHB	17831.2	17853.3	2.38449	14864.5	14945.2	1.37262	14868.5	14874	1.04689	2	yes
1439	PHB2	15026.2	15053.7	3.0311	13317.3	13317.3	1.34522	13321.3	13336.6	1.43899	2	yes
1440	PHF10	6017.44	6018.78	8.71534	5946.88	5945.62	8.67253	5950.88	5945.71	8.66278	2	yes
1441	PHF19	9929.25	9936.22	5.50896	9472.29	9471.51	3.59296	9474.86	9471.59	3.56461	2	yes
1442	PHF20	6254.54	6255.98	8.38168	6177.81	6176.65	8.01476	6181.81	6177.16	7.97169	2	yes
1443	PHF23	6279.22	6280.68	8.35237	6212.18	6211.39	7.78583	6216.18	6212.45	7.7206	2	yes
1444	PHF3	8730.65	8735.29	6.48409	8413.04	8412.96	4.33044	8416.68	8413.23	4.2942	2	yes
1445	PHF5A	10105.7	10116	4.89007	9815.42	9815.38	3.1845	9819.42	9815.77	3.18419	2	yes
1446	PHIP	7892.15	7895.31	7.26279	7635.23	7634.51	5.46035	7639.23	7634.98	5.41323	2	yes
1447	PHLDA1	19593.9	19448.4	3.06123	14314.3	14380.3	1.96283	14318.3	14589.5	5.22451	2	yes
1448	PHLDA3	4928.63	4929.81	11.7419	4796.55	4796.88	14.8164	4800.55	4797.5	14.8368	2	yes
1449	PHLDB2	20281	20284	4.14769	12981.8	12985.5	1.79041	12985.9	13015.3	2.25428	2	yes
1450	PIF1	4080.87	4083.84	18.2511	2912.55	2912.44	26.0704	2916.55	2912.03	26.089	2	yes
1451	PIH1D1	9349.2	9356.73	5.13383	9185.44	9184.22	3.877	9189.44	9184.49	3.85243	2	yes
1452	PIM3	10988.7	10998.5	5.5483	9934.12	9934.82	3.31962	9938.17	9936.65	3.30962	2	yes
1453	PITPNB	9960.73	9967.73	5.51945	9484.79	9484.45	3.42163	9488.79	9485.13	3.40874	2	yes
1454	PJA2	7529.82	7532.4	7.26401	7362.82	7361.9	5.82249	7366.82	7362.06	5.77094	2	yes
1455	PKIB	7963.17	7967.25	8.56936	6510.25	6510.44	15.0065	6514.26	6510.08	15.0269	2	yes
1456	PKMYT1	7020.84	7023	8.14858	6738.21	6738.18	7.87696	6742.21	6738.12	7.86369	2	yes
1457	PKN2	8854	8858.59	6.02052	8612.41	8611.99	4.17531	8616.41	8612.43	4.15801	2	yes
1458	PLAU	9814.74	9820.65	7.44651	8098.99	8098.07	8.48301	8102.99	8098.38	8.49447	2	yes
1459	PLAUR	11525	11533.8	6.35168	9509	9509.45	4.22786	9513.09	9510.42	4.22389	2	yes
1460	PLEC	9318.43	9324.06	6.44025	8741.46	8740.53	4.36235	8745.46	8740.92	4.33688	2	yes
1461	PLEKHJ1	8816.45	8821.49	5.71572	8667.58	8666.75	4.37126	8671.19	8666.78	4.33467	2	yes
1462	PLIN3	11823.6	11841.4	4.06112	11156.8	11155.8	2.43057	11160.8	11157	2.42452	2	yes
1463	PLK1	11699.8	11708	7.06916	8554.27	8553.47	10.0631	8558.27	8553.99	10.0793	2	yes
1464	PLK2	14336	14347.6	6.07218	9996.69	9999.66	5.2863	10000.8	10004.4	5.3061	2	yes
1465	PLK3	7091.32	7093.66	8.13902	6785.34	6785.2	7.7796	6789.34	6786.05	7.76737	2	yes
1466	PLP2	11946.1	11967.8	3.90343	11302.8	11303.7	2.24619	11306.8	11303.3	2.23971	2	yes
1467	PMAIP1	15312.2	15330.6	4.5814	11890.5	11891.7	2.11202	11894.6	11901.9	2.15218	2	yes
1468	PMM2	7675.48	7678.14	7.04225	7532.21	7531.75	5.4153	7536.21	7532.01	5.36174	2	yes
1469	PMP22	7091.95	7094.21	7.55616	6999.92	6999.03	6.33743	7003.92	6999.4	6.2709	2	yes
1470	PMPCB	8635.25	8640.07	5.47725	8567.97	8566.4	4.55329	8571.97	8566.89	4.53171	2	yes
1471	PNISR	11632.5	11647	4.45296	10866.9	10866.6	2.50849	10870.9	10868.4	2.50604	2	yes
1472	PNKD	9180.08	9186.24	5.13839	9050.64	9049.62	3.96295	9054.64	9049.93	3.94133	2	yes
1473	PNN	15706.1	15711.6	3.55743	13092.8	13094.6	1.40675	13096.8	13124.1	1.60651	2	yes
1474	PNO1	9933.55	9940.8	5.44489	9480.98	9479.82	3.59199	9484.98	9480.43	3.57345	2	yes
1475	PNPT1	7506.72	7509.33	7.27319	7350.43	7350.99	5.66265	7354.43	7350.45	5.59183	2	yes
1476	PNRC1	5221.61	5223	11.4202	5000.48	5001.2	15.2974	5004.52	5002.09	15.3184	2	yes
1477	POLA1	5815.64	5816.89	9.35317	5693.17	5694.81	10.5882	5697.17	5693.2	10.5912	2	yes
1478	POLD2	11738.2	11758.1	4.0074	11143.8	13323.9	3.29472	11147.8	11148.3	2.35631	2	yes
1479	POLE3	9582.89	9589.96	5.68739	9198.9	9198.65	3.74061	9202.9	9198.73	3.71951	2	yes
1480	POLQ	4273.97	4274.91	15.3979	4126.83	4125.7	19.556	4130.83	4125.97	19.5849	2	yes
1481	POLR1D	11027.1	11043.5	4.16524	10646.1	10645.5	2.70419	10650	10649.4	2.70103	2	yes
1482	POLR1E	10124.5	10131.5	6.1771	9199.9	9200.1	4.01659	9203.93	9200.88	4.00622	2	yes
1483	POLR2A	9230.71	9236.64	5.76693	8915.83	8915.01	4.15318	8919.83	8915.58	4.13779	2	yes
1484	POLR2B	8562.07	8566.32	6.11211	8412.24	8412.51	4.53074	8416.18	8412.14	4.48562	2	yes
1485	POLR2H	12552.4	12575.4	3.73738	11746	11745.8	1.97796	11750	11750.6	1.98767	2	yes
1486	POLR2I	11220.2	11239	3.95283	10845	10844.6	2.54675	10849	10845.5	2.53797	2	yes
1487	POLR2J	11448.9	11469.8	3.78327	11062.7	11073.2	2.45727	11066.7	11063	2.44556	2	yes
1488	POLR2K	11027.8	11047	4.06802	10676	10675.6	2.60475	10680	10676.3	2.60099	2	yes
1489	POLR3D	6890.24	6892.22	7.93516	6761.39	6760.35	6.94479	6765.39	6760.94	6.91256	2	yes
1490	POLR3G	9251.58	9257.14	5.86453	8902.72	8902.42	4.01971	8906.72	8902.39	3.99089	2	yes
1491	POLR3K	8369.42	8373.37	6.29485	8210.19	8209.42	4.84056	8214.19	8209.51	4.80399	2	yes
1492	POM121	6346.65	6348.13	8.34199	6257.02	6256.12	7.89616	6261.02	6256.55	7.84919	2	yes
1493	POMP	17369.4	17377.5	2.32857	14829.4	14838.2	1.03863	14833.4	15095.8	3.7249	2	yes
1494	POP1	7258.57	7260.96	7.5953	7079.86	7078.84	6.40872	7083.86	7079.33	6.37074	2	yes
1495	POP7	9680.64	9688.61	5.0298	9445.64	9445.15	3.48215	9449.64	9446.25	3.47001	2	yes
1496	PPAP2C	10692.1	10704.6	4.45624	10289.1	10288.6	2.89045	10293.1	10289.2	2.8798	2	yes
1497	PPAT	9050.28	9055.27	6.08106	8756.54	8756.45	4.10198	8760.54	8756.58	4.08208	2	yes
1498	PPFIBP1	9739.41	9745.72	6.11658	9061.59	9061.39	4.1342	9065.58	9061.99	4.12325	2	yes
1499	PPID	10542	10552.7	4.86255	10055.2	10054.6	3.07743	10059.2	10054.9	3.06368	2	yes
1500	PPIF	8642.13	8646.38	6.15889	8425.69	8425.1	4.5186	8429.69	8425.35	4.49473	2	yes
1501	PPIG	11870.9	11889.3	3.98801	11206.6	11206.8	2.27845	11209.3	11210.6	2.28998	2	yes
1502	PPIL4	8645.9	8650.45	5.88534	8489.7	8488.83	4.44238	8493.7	8489.24	4.41469	2	yes
1503	PPIP5K2	6440.83	6442.42	8.22356	6353.69	6352.22	7.69606	6357.69	6352.43	7.66547	2	yes
1504	PPM1G	14808.9	14835.1	3.31724	12939.8	12939.8	1.37796	12943.8	12959.2	1.45913	2	yes
1505	PPP1CB	8425.8	8429.9	6.37225	8244.78	8243.42	4.94532	8248.78	8243.43	4.9187	2	yes
1506	PPP1R15A	7571.88	7574.67	7.73877	7243.37	7242.73	6.54179	7247.37	7243.45	6.5161	2	yes
1507	PPP1R2	8801.21	8806.24	5.66005	8657.51	8657.46	4.17786	8661.51	8657.54	4.15409	2	yes
1508	PPP1R35	7284.08	7286.36	7.0904	7220.49	7219.87	6.15499	7224.51	7220.68	6.12368	2	yes
1509	PPP2CA	8839.03	8844.1	5.38365	8719.88	8719.54	4.09027	8723.88	8719.92	4.07236	2	yes
1510	PPP2CB	7461.21	7463.91	7.24915	7330.13	7329.71	5.79161	7334.13	7329.63	5.71286	2	yes
1511	PPP2R2A	10427.6	10437.3	4.75974	10001.4	10000.6	3.05836	10005.4	10002	3.05132	2	yes
1512	PPP2R5E	7331.13	7333.61	7.53134	7168.31	7167.57	6.12405	7172.31	7167.91	6.06681	2	yes
1513	PPP3CA	10752.9	10762.1	5.26087	9970.86	9969.58	3.20538	9974.86	9970.31	3.19332	2	yes
1514	PPP4C	10381.1	10393.1	4.31619	10146.8	10146.7	2.9932	10150.8	10147	2.9843	2	yes
1515	PPP4R2	9046.13	9051.34	5.66726	8833.39	8832.88	4.02637	8837.39	8833.72	4.01113	2	yes
1516	PPP6R2	5610.02	5611.08	9.15596	5565.22	5564.53	9.53328	5569.22	5563.96	9.53189	2	yes
1517	PPRC1	6925.56	6927.65	7.86279	6803.47	6802.89	6.80531	6807.47	6803.99	6.74527	2	yes
1518	PRC1	14330.1	14345.4	4.95437	11438.8	11437.8	2.31602	11437.8	11439.2	2.30185	3	yes
1519	PRELID1	18915.4	18883	2.43293	15105.5	15252.1	1.4073	15109.5	15121.3	1.1146	2	yes
1520	PRIM1	9144.83	9150.08	6.18594	8755.91	8756.04	4.03904	8759.91	8756.01	4.01285	2	yes
1521	PRKACB	8659.73	8663.64	7.08167	8092.66	8092.11	5.2699	8096.66	8092.13	5.24103	2	yes
1522	PRKAG2	6808.78	6810.64	7.92924	6685.65	6684.4	7.05075	6689.65	6684.75	7.0091	2	yes
1523	PRKAR1A	9785.97	9793.61	5.54959	9337.6	9336.62	3.79399	9341.6	9336.87	3.78066	2	yes
1524	PRKAR2A	7577.49	7580.11	7.22476	7416.1	7414.91	5.78839	7420.09	7415.26	5.73202	2	yes
1525	PRKDC	17030.1	17008	3.22471	13686.1	13686.9	1.17317	13690.1	13720.3	1.46771	2	yes
1526	PROCR	7440.95	7443.52	7.24239	7321.93	7320.78	6.04589	7325.93	7320.47	6.00872	2	yes
1527	PRPF31	9253.62	9260.22	4.92297	9144.96	9145.73	3.73695	9148.96	9145.01	3.728	2	yes
1528	PRPF38B	10093.7	10102	5.36275	9616.22	9615.9	3.29435	9620.22	9617.07	3.28619	2	yes
1529	PRPF4	8982.85	8987.89	5.79625	8764.17	8763.81	4.08654	8768.17	8764.14	4.06838	2	yes
1530	PRPF40A	13467.4	13491.8	3.44201	12353.4	12353.3	1.702	12357.4	12363.3	1.72156	2	yes
1531	PRPF4B	11161	11175.5	4.40609	10627.4	10627.4	2.55448	10631.4	10630.2	2.56242	2	yes
1532	PRPF8	11418.5	11431.8	4.6771	10617.6	10617.5	2.56128	10621.6	10617.7	2.55737	2	yes
1533	PRR11	8930.06	8934.53	7.372	8029.32	8028.57	6.19397	8032.52	8028.26	6.1872	2	yes
1534	PRR13	10625.8	10638.8	4.38149	10289.6	10289.2	2.84903	10293.6	10290	2.84208	2	yes
1535	PRR14L	6968.93	6971.09	7.81524	6808.1	6807.6	6.78374	6812.1	6808.28	6.72975	2	yes
1536	PRR7	7611.33	7613.99	7.00412	7492.76	7492.4	5.51107	7496.72	7492.53	5.42199	2	yes
1537	PRRC2B	7109.42	7111.65	7.92916	6891.82	6891.48	6.91811	6895.82	6891.62	6.88726	2	yes
1538	PRRC2C	14641.7	14668.8	3.33127	12892.1	12895.9	1.47649	12896.1	12935.5	1.72818	2	yes
1539	PRSS3	8757.03	8761.51	6.0538	8536.07	8536.48	4.39017	8540.07	8535.95	4.35619	2	yes
1540	PSAT1	10143	10149.9	6.48658	9122.47	9122.01	4.26959	9126.49	9121.99	4.25808	2	yes
1541	PSIP1	12954	12975.8	3.5508	12015.6	12015.9	1.82756	12019.6	12018.2	1.83947	2	yes
1542	PSMA3	13827.6	13859.7	3.05333	12783.8	12784.1	1.53809	12787.8	12789.7	1.56382	2	yes
1543	PSMA4	14338.1	14385	2.95429	13114.3	13116.9	1.41669	13118.3	13119.1	1.4333	2	yes
1544	PSMA5	12249.1	12276.1	3.5076	11663.5	11662.4	2.07087	11667.5	11668.1	2.07321	2	yes
1545	PSMB1	17795.8	17845.7	2.30104	14985.6	14986.5	0.8938	14989.6	15210.7	3.83675	2	yes
1546	PSMB2	13896.1	13934.7	3.02839	12808.6	12808.3	1.51298	12812.6	12822.2	1.54805	2	yes
1547	PSMB4	11056.4	11074.5	3.86885	10742.7	10745.8	2.59772	10746.7	10742.4	2.5832	2	yes
1548	PSMB5	15793.3	15814.6	2.78245	13811.6	13811.8	1.25297	13815.6	13874.3	1.83941	2	yes
1549	PSMB6	15756.2	15803.8	2.67183	13922.2	13921.8	1.18328	13926.2	13991.4	1.86374	2	yes
1550	PSMB7	13645.5	13682.8	3.18442	12617.5	12616.8	1.63815	12621.5	12624.4	1.64952	2	yes
1551	PSMC1	12467.2	12492.3	3.4397	11826.7	11826.4	1.95728	11830.7	11836	1.97379	2	yes
1552	PSMC2	9466.58	9473.71	4.98323	9306	9305.37	3.67658	9310	9305.82	3.66268	2	yes
1553	PSMC4	11622.1	11640.9	4.03172	11023.3	11022	2.43058	11027.3	11024.3	2.42315	2	yes
1554	PSMC5	12710.3	12737.9	3.39303	11985.8	11985.6	1.87241	11989.8	11990.7	1.88136	2	yes
1555	PSMC6	9631.48	9639.5	4.99472	9431.86	9431.03	3.64464	9435.3	9431.54	3.62565	2	yes
1556	PSMD1	12761.5	12783.8	3.99227	11663.9	11664.5	2.03443	11667.9	11664.7	2.029	2	yes
1557	PSMD11	11063.6	11079.5	4.13573	10656.4	10656	2.6031	10660.4	10658.5	2.60043	2	yes
1558	PSMD12	15809.4	15818.6	3.13833	13493.9	13494.9	1.29705	13497.9	13536.2	1.61674	2	yes
1559	PSMD14	13301.1	13330.4	3.35977	12343.5	12343.6	1.73992	12347.5	12353.5	1.75854	2	yes
1560	PSMD3	9984.82	9993.07	4.92881	9707.37	9707.56	3.34352	9710.91	9707.48	3.3282	2	yes
1561	PSMD4	11848.4	11871	3.60296	11365.5	11364.7	2.20258	11369.5	11367.9	2.19962	2	yes
1562	PSMD6	9709.47	9718.17	4.73839	9536.8	9535.51	3.54135	9540.8	9536.36	3.52971	2	yes
1563	PSMD7	13140.9	13166.1	3.57708	12078	12077.8	1.84261	12082	12087.6	1.86055	2	yes
1564	PSMD8	15058	15104.7	2.78479	13570.4	13570.4	1.27076	13574.4	13603.1	1.46086	2	yes
1565	PSME2	12054.7	12080.7	3.52864	11552.3	11551.8	2.15471	11556.3	11552.2	2.1477	2	yes
1566	PSME4	5986.46	5987.83	8.97252	5871.24	5870.16	9.52193	5875.24	5870.48	9.52	2	yes
1567	PSMG1	10100.5	10110.1	4.85732	9800.6	9799.59	3.33177	9804.6	9800.01	3.31851	2	yes
1568	PSMG2	9591.37	9599.38	4.99842	9393.29	9392.97	3.50936	9397.29	9393.72	3.50469	2	yes
1569	PSMG3	9287.47	9293.34	5.39606	9089.44	9089.05	3.89833	9093.44	9089.67	3.87088	2	yes
1570	PSMG4	7711.44	7714.21	7.05304	7553.2	7552.31	5.5685	7557.2	7552.58	5.52138	2	yes
1571	PSPC1	7828.14	7831.1	6.93673	7660.33	7658.79	5.61522	7664.33	7658.99	5.58673	2	yes
1572	PSRC1	4581.33	4582.81	15.6491	4162.31	4161.76	22.4899	4166.31	4161.84	22.5176	2	yes
1573	PTBP1	9497.38	9503.86	5.28418	9240.79	9240.64	3.66329	9244.79	9240.68	3.64526	2	yes
1574	PTBP3	8256.84	8260.16	6.9025	7963.45	7962.77	5.05878	7967.45	7963.08	5.02278	2	yes
1575	PTCD3	8168.81	8172.36	6.63466	8014.76	8013.63	5.10984	8017.96	8013.97	5.05243	2	yes
1576	PTGES2	10177.9	10187.8	4.70311	9890.02	9890.86	3.17282	9894.02	9890.19	3.15559	2	yes
1577	PTK2	7499.84	7502.44	7.51391	7271.38	7270.37	6.21037	7275.39	7270.44	6.16961	2	yes
1578	PTMA	50267.9	37572.3	1.98854	21077.2	40021.3	615.868	124258	124520	4.41604	2	yes
1579	PTMS	17636.2	17552.3	2.50602	14711.9	20715.2	8.65821	14711.1	14718	1.59938	3	yes
1580	PTP4A1	7993.46	7996.67	7.03406	7756.71	7755.62	5.52249	7760.71	7756.27	5.49236	2	yes
1581	PTP4A2	12031.2	12052.7	3.90226	11334.6	11334.2	2.12033	11338.6	11338.8	2.12399	2	yes
1582	PTPN1	8747.4	8751.98	6.24998	8471.13	8469.91	4.57574	8475.13	8470.42	4.5456	2	yes
1583	PTPN12	7188.48	7190.77	7.69152	7014.31	7013.45	6.48296	7018.31	7013.51	6.44544	2	yes
1584	PTPN2	8189.24	8192.78	6.16644	8097.98	8097.05	4.9671	8101.98	8097.29	4.91936	2	yes
1585	PTPRA	8304.76	8308.27	6.50368	8122.15	8121.14	4.9521	8125.82	8121.34	4.90775	2	yes
1586	PTRF	10405.9	10414	5.72906	9616.36	9615.22	3.54454	9620.36	9615.17	3.52852	2	yes
1587	PTRH2	9479.42	9486.14	5.30191	9247.75	9247.1	3.77543	9251.75	9247.97	3.75077	2	yes
1588	PTTG1	19800	19551.1	3.30745	14100.3	14101.7	0.966631	14104.3	14136	1.4408	2	yes
1589	PUF60	12450.8	12473	3.75732	11651.1	11650.6	2.08712	11655.1	11654.7	2.08938	2	yes
1590	PUS7	6829.42	6831.41	7.84944	6699.67	6699.16	6.86818	6703.62	6699.24	6.79277	2	yes
1591	PVRL3	12695.1	12708.4	5.32113	10668.7	10667.8	2.83905	10672.7	10669.9	2.82893	2	yes
1592	PWP1	9192.66	9198.73	5.29806	9038.15	9037.07	3.9885	9042.15	9037.54	3.96584	2	yes
1593	QTRTD1	7001.4	7003.42	7.46653	6934.23	6933.02	6.45697	6938.23	6933.67	6.3898	2	yes
1594	R3HDM1	7094.36	7096.54	7.58865	6981.41	6980.64	6.36713	6985.41	6980.67	6.30339	2	yes
1595	RAB10	10632.8	10642.7	4.97224	10099.6	10099.3	3.02114	10103.6	10099.8	3.0098	2	yes
1596	RAB11FIP1	7230.56	7232.69	7.39134	7124.96	7124.31	5.91336	7128.96	7124.59	5.84201	2	yes
1597	RAB11FIP2	5397.85	5399.02	10.1125	5313.8	5312.71	11.5975	5317.8	5313.25	11.6025	2	yes
1598	RAB14	8862.32	8867.4	5.62583	8720.77	8720.02	4.30472	8724.76	8720.6	4.2761	2	yes
1599	RAB25	8965.23	8969.83	6.64885	8507.43	8507.6	4.26839	8511.07	8507.46	4.23373	2	yes
1600	RAB2A	10175.3	10187.1	4.31336	10006.4	10005.5	3.15198	10010.4	10006.5	3.1425	2	yes
1601	RAB3B	6758.77	6761.17	8.68316	6262.51	6262.28	11.0395	6266.52	6262.46	11.0545	2	yes
1602	RAB3GAP2	4133.85	4134.54	15.2744	4078.71	4077.47	17.8599	4082.71	4077.97	17.8912	2	yes
1603	RAB5C	10097	10106.9	4.69656	9840.68	9839.28	3.35755	9844.66	9839.51	3.34375	2	yes
1604	RAB7A	9803.09	9812.47	4.69459	9632.52	9633.4	3.37086	9636.48	9632.95	3.36662	2	yes
1605	RAB8A	9591.94	9599.79	5.14285	9369.39	9368.77	3.63909	9373.39	9369.31	3.62083	2	yes
1606	RABEP1	7880	7883.35	6.97208	7697.69	7697.16	5.33766	7701.69	7697.33	5.29015	2	yes
1607	RABGGTB	9121.88	9128.01	5.30259	8968.64	8967.84	4.00114	8972.05	8968.65	3.97304	2	yes
1608	RABL6	8354.68	8358.62	6.23518	8202.46	8201.66	4.88614	8206.46	8201.42	4.84601	2	yes
1609	RAC1	14171	14204.5	2.97368	13000.3	13000.2	1.45572	13004.3	13021.9	1.53341	2	yes
1610	RAC3	11594	11607.8	4.56569	10780.7	10780.4	2.58624	10784.7	10780	2.57681	2	yes
1611	RAD21	15695.4	15712.4	3.4758	13104.6	13104.9	1.45191	13108.6	13113.4	1.48862	2	yes
1612	RAD23A	12230.1	12252.5	3.76758	11515.9	11515.6	2.12473	11519.9	11517.2	2.1216	2	yes
1613	RAD23B	13099.9	13119.7	4.39249	11545.3	11544.4	2.15103	11549.3	11547.3	2.15221	2	yes
1614	RAD50	9435.02	9441.39	5.73794	9052.66	9051.73	3.93695	9056.66	9052.06	3.91493	2	yes
1615	RAD51	5144.5	5145.49	11.2539	5048.5	5048.04	13.6437	5052.5	5047.74	13.6625	2	yes
1616	RAD51C	11661.5	11675.4	4.5525	10795.8	10795.9	2.37176	10799.7	10797	2.375	2	yes
1617	RAI14	6880.71	6882.55	7.94023	6734.92	6734.07	7.03926	6738.92	6734.21	6.99065	2	yes
1618	RALBP1	10146	10156.3	4.68633	9895.2	9895.31	3.17145	9899.2	9895.49	3.16756	2	yes
1619	RAMP1	8585.75	8590.28	6.16288	8397.78	8397.04	4.79831	8401.79	8397.46	4.78302	2	yes
1620	RANBP2	8111.84	8115.17	7.11656	7779.84	7778.9	5.39469	7783.84	7779.27	5.36384	2	yes
1621	RANGAP1	8043.41	8046.56	7.05298	7766.65	7765.22	5.49875	7770.65	7765.41	5.47138	2	yes
1622	RAP2B	7818.57	7821.6	7.16285	7599.59	7598.57	5.62528	7603.59	7599.27	5.59169	2	yes
1623	RARS	10486.7	10498	4.52566	10146	10145.2	3.00601	10150	10146.2	2.99653	2	yes
1624	RB1	6854.61	6856.46	7.83789	6720.99	6721.49	6.85323	6724.99	6720.89	6.78126	2	yes
1625	RB1CC1	6813.05	6815.03	8.13411	6631.11	6629.82	7.51996	6635.11	6630.13	7.49676	2	yes
1626	RBBP4	10665	10676.1	4.71984	10170.8	10170.6	2.9344	10174.8	10170.9	2.9272	2	yes
1627	RBBP6	8189.54	8193.16	6.86637	7927.71	7926.76	5.13982	7931.71	7927.34	5.10312	2	yes
1628	RBBP7	10020.8	10030	4.89073	9723.17	9724.89	3.27335	9726.87	9723.7	3.25829	2	yes
1629	RBBP8	9039.56	9044.44	6.56239	8549.15	8549.31	4.01132	8553.15	8549.31	3.99974	2	yes
1630	RBCK1	8348.93	8352.77	6.1521	8199.93	8199	4.82288	8203.75	8199.54	4.78422	2	yes
1631	RBFA	8340.8	8344.99	6.02504	8228.78	8228.3	4.71232	8232.78	8228.47	4.67989	2	yes
1632	RBL1	5484.81	5486.03	10.5076	5334.11	5333.51	13.2197	5338.11	5333.23	13.2325	2	yes
1633	RBM12B	6812.31	6814.28	8.28781	6572.38	6571.98	8.10548	6576.38	6572.39	8.08489	2	yes
1634	RBM22	8074.16	8077.67	6.28494	7980.25	7979.2	5.08888	7984.25	7979.8	5.04905	2	yes
1635	RBM23	7021.39	7023.51	7.66566	6901.86	6901.23	6.4471	6905.86	6901.63	6.3757	2	yes
1636	RBM25	13089.7	13114	3.75884	11926.9	11927	1.86552	11930.9	11937.6	1.88838	2	yes
1637	RBM26	8603.43	8607.3	6.21339	8376.09	8375.75	4.37871	8380.09	8376.16	4.35367	2	yes
1638	RBM27	7863.71	7866.7	6.85173	7713.84	7712.87	5.34901	7717.84	7713.46	5.29608	2	yes
1639	RBM28	9612.52	9618.71	5.7163	9226.59	9226.33	3.56325	9230.59	9227.01	3.5558	2	yes
1640	RBM33	6443.12	6444.69	8.25601	6335.98	6335.2	7.7559	6339.98	6335.76	7.69561	2	yes
1641	RBM39	12012	12031.9	3.9513	11285.9	11285.4	2.23445	11289.9	11291.2	2.23638	2	yes
1642	RBM6	6980.34	6982.34	7.49252	6896.4	6895.19	6.4202	6900.4	6895.72	6.35891	2	yes
1643	RBM8A	13869.3	13903	3.16475	12704.7	12704.8	1.55505	12708.7	12727.5	1.63426	2	yes
1644	RBMX	11795.2	11812.8	4.13118	11107.3	11107.3	2.36577	11111	11109.9	2.36647	2	yes
1645	RBX1	11944.5	11967.4	3.49197	11500.1	11501.4	2.19021	11502	11501.3	2.19445	2	yes
1646	RCC1	7625.61	7628.46	6.88594	7524.69	7523.26	5.7848	7528.69	7523.55	5.7535	2	yes
1647	RCC2	7231.3	7233.67	7.51372	7093.92	7092.77	6.2389	7097.92	7093.07	6.19648	2	yes
1648	RCCD1	5133.72	5134.74	10.9926	5053.52	5052.15	13.0181	5057.52	5052.52	13.037	2	yes
1649	RDH11	7812.09	7814.93	6.77665	7700.35	7700.05	5.36675	7704.35	7699.88	5.31121	2	yes
1650	REEP4	6179.05	6180.52	8.6356	6064.58	6063.19	8.80779	6068.58	6063.59	8.79601	2	yes
1651	REEP5	10499.1	10511	4.35955	10218.5	10218.4	2.95851	10222.5	10218.6	2.94807	2	yes
1652	RER1	10975.9	10992.5	4.1532	10610.5	10609.9	2.7015	10614.5	10611.3	2.69196	2	yes
1653	REST	8116.18	8119.88	6.34179	7999.94	7999.47	4.90112	8003.94	8000.17	4.86095	2	yes
1654	REV3L	5278.14	5279.29	10.7739	5153.07	5152.52	13.3179	5157.07	5153.3	13.3376	2	yes
1655	REXO4	6651.59	6653.38	7.92486	6579.29	6578.12	7.08916	6583.29	6578.64	7.05195	2	yes
1656	RFC1	11833.8	11849.7	4.40445	10963.4	10963.2	2.32561	10967.4	10965.4	2.32487	2	yes
1657	RFC2	9395.89	9401.89	5.79293	9045.61	9045.86	3.69592	9049.61	9045.72	3.68019	2	yes
1658	RFC3	7776.5	7779.18	7.17577	7543.32	7543.27	5.25854	7547.32	7543.37	5.21719	2	yes
1659	RFC4	11024.2	11033.7	5.45702	10108.8	10108.8	2.58931	10112.7	10109.7	2.59833	2	yes
1660	RFC5	8652.53	8656.86	6.24396	8412.74	8413.22	4.31796	8416.74	8412.91	4.28356	2	yes
1661	RFK	7977.23	7980.76	6.43777	7882.2	7880.77	5.29189	7886.2	7881.17	5.25614	2	yes
1662	RGS10	10567.2	10579.9	4.30303	10283.1	10282	2.93277	10287.1	10282.7	2.92419	2	yes
1663	RGS2	8246.62	8251.55	8.62036	6340.97	6341.23	17.7468	6345.01	6341.93	17.7766	2	yes
1664	RHEB	12389.5	12411.7	3.90962	11530.6	11530	2.12868	11534.6	11532	2.12492	2	yes
1665	RHOB	8302.13	8305.95	7.31483	7824.02	7823.28	5.62685	7828.02	7824.12	5.60456	2	yes
1666	RHOBTB3	14943.8	14959.2	4.59782	11733.2	11733.1	2.19017	11737.2	11737	2.1974	2	yes
1667	RHOC	10068	10078.2	4.5672	9840.1	9838.92	3.31464	9844.1	9838.73	3.30454	2	yes
1668	RIBC2	3638.8	3639.44	18.369	3550.06	3548.77	21.6946	3554.06	3548.82	21.7184	2	yes
1669	RIF1	9485.38	9490.76	6.56965	8798.61	8798.2	4.13975	8802.61	8798.76	4.11435	2	yes
1670	RIOK1	8377.92	8381.84	6.29931	8206.37	8205.16	4.85844	8210.37	8205.84	4.82145	2	yes
1671	RLIM	5306.74	5307.79	10.0582	5243.35	5242.97	11.3448	5247.37	5244.04	11.3466	2	yes
1672	RMI1	5904.38	5905.76	9.21673	5780.51	5779.53	10.1026	5784.51	5780.22	10.0995	2	yes
1673	RNASEH1	8724.34	8729.31	5.78567	8578.44	8578.37	4.23241	8582.44	8578.64	4.21559	2	yes
1674	RNASEH2A	9680.06	9687.5	5.22065	9402.87	9403.03	3.61386	9406.57	9402.88	3.58892	2	yes
1675	RNASEH2B	8322.86	8326.36	6.12292	8193.51	8193.41	4.48769	8197.51	8193.47	4.46371	2	yes
1676	RND3	8165.19	8169.22	7.80853	7269.74	7269.84	9.42079	7270.4	7269.19	9.44409	2	yes
1677	RNF126	8881.52	8886.67	5.74304	8691.83	8691.38	4.13744	8695.83	8691.81	4.12049	2	yes
1678	RNF181	9233.18	9239.51	5.09543	9098.81	9098.58	3.86236	9102.81	9098.59	3.84341	2	yes
1679	RNF216	7371.41	7373.8	7.28663	7253.18	7252.24	5.96377	7257.18	7252.79	5.90245	2	yes
1680	RNF43	7174.67	7177.5	8.67729	6439.55	6438.81	12.2184	6443.55	6439.44	12.2371	2	yes
1681	RNF7	11122.9	11140.7	3.92596	10781.6	10781.5	2.5216	10785.6	10782.6	2.51988	2	yes
1682	RNF8	7389.92	7392.54	7.00495	7308.66	7307.87	5.77207	7312.66	7308.22	5.70953	2	yes
1683	RNMT	9510.75	9517.35	5.53176	9204.34	9203.41	3.86077	9208.27	9204.16	3.83476	2	yes
1684	RNPS1	10715.5	10729.7	4.38934	10349.7	10348.7	2.88356	10353.7	10350.3	2.87761	2	yes
1685	ROCK1	10562.7	10572.2	5.39574	9857.9	9857.27	3.22894	9861.9	9857.84	3.21588	2	yes
1686	ROCK2	12555.8	12569	5.22063	10689.2	10690	2.87554	10693.3	10692.6	2.87274	2	yes
1687	RPA2	9166.08	9171.54	5.86402	8866.9	8907.06	3.85283	8870.9	8868.18	3.81611	2	yes
1688	RPAIN	10359.2	10370.5	4.47043	10090.8	10090.5	3.07049	10094.8	10091.1	3.06192	2	yes
1689	RPAP2	7496.94	7499.56	7.55261	7240.29	7239.46	6.25436	7244.29	7240	6.22344	2	yes
1690	RPF1	9319.9	9326.71	5.22373	9138.93	9138.08	3.83831	9142.93	9138.63	3.81641	2	yes
1691	RPF2	9856.15	9863.92	5.02143	9575.28	9574.97	3.43921	9579.28	9575.47	3.42805	2	yes
1692	RPL13	45065.7	88182.5	811.323	21081.7	95454.7	160.006	124829	129340	0.979013	2	yes
1693	RPL13A	28491.5	28798.1	16.926	18693.7	18908.3	8.31532	134095	135329	7.58093	2	yes
1694	RPL15	33059.3	34095.5	41.3928	19604.3	23718.8	35.7496	19628.2	244306	226.539	2	yes
1695	RPL18	35027.3	31885.5	1.17003	19803.1	24457	37.9024	19807.1	423408	434.201	2	yes
1696	RPL18A	39430.2	35933.3	7.18883	20798.2	37336.7	88.2833	134004	134018	2.47806255064946e-07	2	yes
1697	RPL21	30536.6	28694.3	1.20084	19204.7	21665.6	25.2188	19209.4	158510	53.7919	2	yes
1698	RPL23	25031.2	24538.6	1.79823	17187.2	17353.7	4.51967	17191.2	19649.9	23.6222	2	yes
1699	RPL24	29882.7	28370.9	1.29052	18960.1	20686.3	20.0551	18964.1	341516	366.299	2	yes
1700	RPL26	31193.8	29233.2	1.23022	19264	21224.9	23.8869	133965	135098	0.432576	2	yes
1701	RPL26L1	10457.2	10469.8	4.27213	10213	10212.6	2.97016	10217	10212.9	2.95715	2	yes
1702	RPL28	39177.8	46955.9	202.681	20599.7	29488.5	62.1639	133935	133970	0.000890624	2	yes
1703	RPL29	38128.9	34316.4	1.09216	20305.1	31227.2	61.3443	20309.2	562915	514.411	2	yes
1704	RPL34	27303.3	26009.1	1.34887	18411	18504.6	5.13227	18415	246273	1181.46	2	yes
1705	RPL35A	31145.4	29144.5	1.22018	19215	21426.4	26.132	19219.1	260827	265.922	2	yes
1706	RPL36AL	17681.4	17711.1	2.25634	15009.1	15101	2.08459	15013.1	15557.1	5.98002	2	yes
1707	RPL4	21733.6	21415.3	1.78691	16675.7	16797.9	2.91912	16679.7	18492.4	15.3197	2	yes
1708	RPL5	33842.9	33228.8	22.2113	19860.9	24950.6	41.656	134072	134083	0.000171663	2	yes
1709	RPL7	33350.1	30931.1	1.17368	19640.3	54039.9	32.2952	19644.4	586189	560.599	2	yes
1710	RPL7A	39166.8	34868.2	1.10871	20570.8	30037.4	67.56	20574.8	392045	446.597	2	yes
1711	RPL7L1	11059.6	11072.4	4.6962	10430.6	10430.3	2.67374	10434.6	10431.7	2.67139	2	yes
1712	RPL9	29314.8	27668.6	1.29432	18862.8	19961.3	17.2676	134831	135799	1.55609	2	yes
1713	RPP30	8079.37	8082.98	6.18644	7986.58	7985.69	4.99025	7990.58	7985.92	4.95043	2	yes
1714	RPS10	15266.2	15319.4	2.61568	13791.4	13792.3	1.17548	13795.4	13816.8	1.31437	2	yes
1715	RPS15A	30219.7	28229.2	1.25819	19058.4	20849.9	20.906	19063.3	280793	329.033	2	yes
1716	RPS19BP1	12331.1	12351.1	4.0131	11429.7	11429.2	2.1477	11433.7	11432.5	2.14849	2	yes
1717	RPS27	30394.8	28258.4	1.27443	18942.2	22102.7	22.8829	18946.3	339479	388.993	2	yes
1718	RPS27L	17353.7	17375.3	3.62386	13119.1	13121.4	1.53449	13123.2	13147.3	1.97418	2	yes
1719	RPS3A	38308.6	34882.9	6.1984	20607.2	64356.8	70.3434	20611.3	633814	619.627	2	yes
1720	RPS6KA5	5071.97	5073.03	11.5836	4951.18	4950.02	14.5154	4955.18	4950.3	14.548	2	yes
1721	RPS6KB1	7795.81	7798.74	7.02083	7619.24	7617.99	5.55066	7623.23	7618.37	5.50525	2	yes
1722	RPS7	33898.4	43740.3	201.245	19834.6	20941.7	24.2009	137020	137629	3.93004	2	yes
1723	RPUSD1	6839.09	6840.93	7.76243	6742.4	6741.57	6.84199	6746.4	6742.3	6.79821	2	yes
1724	RRBP1	11883.6	11896.9	4.81273	10791.7	10791.5	2.51754	10795.7	10792.5	2.50924	2	yes
1725	RRM2	15753.7	15765.1	4.40799	12162.8	12163.3	1.37208	12162.1	12165	1.38809	3	yes
1726	RRM2B	5598.43	5599.71	9.58009	5477.6	5476.85	11.1463	5481.6	5477.07	11.1579	2	yes
1727	RRN3	5852.34	5853.56	8.98142	5789.82	5788.36	9.11866	5793.82	5788.81	9.0906	2	yes
1728	RRP1	8114.44	8117.52	6.48092	7966.14	7965.25	5.03146	7970.14	7965.71	4.99127	2	yes
1729	RRP15	9149.93	9155.87	5.42738	8972.48	8971.7	4.0286	8976.48	8972.02	4.00161	2	yes
1730	RRP1B	10307.8	10316.9	5.22919	9784.44	9784.06	3.07876	9788.44	9785.15	3.07766	2	yes
1731	RRP36	9066.83	9073.06	5.25208	8953.07	8952.89	3.95248	8957.07	8953.19	3.94724	2	yes
1732	RRP7A	8214.43	8217.85	6.23255	8100.61	8100.21	4.72346	8104.61	8100.54	4.68791	2	yes
1733	RRP9	8266.68	8269.99	6.35864	8096.17	8096.14	4.7522	8100.17	8096.03	4.70588	2	yes
1734	RRS1	9475.96	9481.79	5.9683	9006.12	9005.58	4.04449	9010.12	9006.64	4.02303	2	yes
1735	RSL1D1	14558.7	14595	3.21649	12984.6	12984.6	1.47181	12988.6	13013.9	1.61614	2	yes
1736	RSL24D1	12958.3	12984.4	3.57564	11995.4	11995	1.86541	11999.4	12003.2	1.87787	2	yes
1737	RSPH3	6312.42	6314.09	8.56491	6151.91	6150.92	8.9436	6155.91	6151.25	8.9287	2	yes
1738	RSRC1	8709.04	8713.51	5.68403	8580.15	8578.77	4.4843	8584.15	8579.42	4.45647	2	yes
1739	RTFDC1	9473.51	9480.93	5.05262	9291.09	9291.21	3.74166	9295.09	9290.61	3.7188	2	yes
1740	RTN4	13294.2	13315.6	3.64567	12113.3	12113.2	1.7563	12117.3	12117.3	1.76529	2	yes
1741	RUVBL2	10424.7	10435.6	4.61362	10094	10094.4	3.03023	10098	10094.3	3.02195	2	yes
1742	RWDD1	9992.61	10002.7	4.57406	9798.53	9797.87	3.30106	9802.53	9798.25	3.28588	2	yes
1743	S100A13	12194.5	12217	3.72626	11527.1	11526.9	2.15897	11531.1	11527.1	2.15196	2	yes
1744	S100A14	10913.3	10921.2	7.86042	6396.38	6407.69	21.6581	6400.38	6396.58	21.6756	2	yes
1745	S100A16	13570.7	13592.9	3.96144	11946.5	11945.9	1.96344	11950.6	11950.9	1.96889	2	yes
1746	S100A2	7474.57	7477.67	8.112	6937.69	6941.09	8.04756	6941.7	6937.39	8.05152	2	yes
1747	SACS	7440.58	7443.24	8.02046	7018.43	7017.64	7.64899	7022.43	7018.16	7.6426	2	yes
1748	SAFB	10371.2	10379.5	5.4483	9717.52	9716.55	3.3702	9721.52	9717.33	3.35836	2	yes
1749	SAMD4A	3651.32	3652.09	18.4425	3529.7	3528.52	22.1501	3533.7	3529.07	22.1848	2	yes
1750	SAP18	14175.8	14217.8	2.86043	13090.9	13091	1.42784	13094.9	13125.9	1.58532	2	yes
1751	SAP30BP	9207.32	9213.57	5.30916	9033.55	9033.16	3.868	9037.55	9033.65	3.84909	2	yes
1752	SAPCD2	6370.26	6372.37	9.19921	6008.44	6007.25	11.7018	6012.44	6007.61	11.7183	2	yes
1753	SARS	9989.13	9997.76	5.22683	9595.54	9594.19	3.51814	9599.54	9594.77	3.50299	2	yes
1754	SART1	5789.9	5791	8.93051	5740.04	5738.82	9.04801	5744.04	5739.08	9.03874	2	yes
1755	SART3	6980.59	6982.68	7.75646	6850.84	6849.88	6.6292	6854.84	6850.27	6.58036	2	yes
1756	SAT1	18260.9	18279.2	4.123	12754	12822.8	2.0642	12758.1	12756.8	1.79067	2	yes
1757	SAV1	8760.55	8765.01	7.06376	8122.43	8122.32	5.34229	8126.43	8122.9	5.32973	2	yes
1758	SBDS	10105.9	10115.3	4.93163	9762.47	9762.49	3.2723	9766.47	9762.42	3.25677	2	yes
1759	SCAND1	8705.61	8710.37	5.67291	8581.38	8580.31	4.44214	8585.38	8581.03	4.41118	2	yes
1760	SCLT1	4951.41	4952.35	11.8429	4852.61	4851.52	14.5602	4856.61	4852.08	14.5892	2	yes
1761	SCO2	7886.81	7889.81	6.66228	7775.73	7775.22	5.16104	7779.73	7775.96	5.10219	2	yes
1762	SCRN1	6171.21	6172.57	8.62627	6088.3	6087	8.40631	6092.3	6087.34	8.39003	2	yes
1763	SDAD1	8501.61	8506.2	5.83954	8386.97	8386.05	4.58786	8390.97	8386.45	4.56517	2	yes
1764	SDC4	7026.91	7029.06	7.78334	6882.72	6882.07	6.65511	6886.72	6881.99	6.61048	2	yes
1765	SDF2L1	13281.3	13302.6	3.91279	11908.8	11908.4	1.90042	11912.8	11913.8	1.9073	2	yes
1766	SDHB	10627.9	10644	4.24723	10340	10374	2.89475	10344	10341.2	2.86261	2	yes
1767	SEC11C	10138.4	10148.2	4.84534	9840.24	9840.15	3.28934	9844.24	9840.24	3.27659	2	yes
1768	SEC14L1	8495.5	8499.45	6.50413	8221.46	8220.31	4.82438	8225.46	8220.71	4.79777	2	yes
1769	SEC61B	13834.2	13870.6	2.91944	12869.7	12875.9	1.52494	12873.7	12871.9	1.51146	2	yes
1770	SEC62	12035	12061.4	3.56392	11500.8	11500.7	2.10329	11504.8	11508	2.11148	2	yes
1771	SELT	8677.32	8681.96	5.34897	8594.1	8592.54	4.42184	8598.1	8593.05	4.40113	2	yes
1772	SEMA3A	5031.66	5033.52	14.7517	4376.05	4375.9	23.1064	4380.05	4376.07	23.1306	2	yes
1773	SENP5	6531.3	6533.03	8.17017	6422.09	6421.49	7.47767	6426.09	6421.88	7.41309	2	yes
1774	SENP6	7868.72	7871.89	7.31947	7588.05	7587.09	5.66676	7592.05	7587.33	5.62598	2	yes
1775	SERBP1	22716.8	22300.8	2.03184	16332.9	16450.6	2.59924	16336.9	17415.2	11.8528	2	yes
1776	SERP1	10098.6	10109	4.52759	9891.16	9890.66	3.16014	9895.16	9891.81	3.1575	2	yes
1777	SERPINB1	10226.3	10233.4	5.93721	9372.93	9372.49	3.80474	9376.94	9372.99	3.79103	2	yes
1778	SERPINB9	5255.78	5256.88	10.8785	5141.3	5140.43	13.371	5145.3	5140.56	13.3935	2	yes
1779	SERPINE1	13702.1	13713.3	6.27842	9832.21	9832.91	5.48367	9836.26	9834.99	5.49175	2	yes
1780	SERPINE2	8439.37	8443.77	6.77798	8109.25	8131.21	5.17439	8113.25	8107.96	5.16189	2	yes
1781	SERTAD1	10398.8	10408.2	5.1858	9812.65	9812.15	3.2708	9816.65	9814.31	3.2612	2	yes
1782	SERTAD2	8263.4	8267.17	7.13677	7888.14	7887.33	5.33463	7892.14	7888.24	5.29489	2	yes
1783	SET	24772	24120.2	1.99813	16718.8	16824.6	2.87308	16722.8	17989	15.6658	2	yes
1784	SETD2	6992.16	6994.51	8.26779	6672.43	6672.13	8.26433	6676.45	6672.78	8.25971	2	yes
1785	SETD5	7124.08	7126.21	7.76237	6942.15	6941.7	6.56324	6946.15	6942.21	6.51522	2	yes
1786	SETX	8923.43	8928.27	6.71819	8395.17	8394.32	4.73009	8399.17	8395.01	4.70121	2	yes
1787	SF1	9766.73	9775.09	4.9857	9502.3	9501.41	3.47452	9506.3	9502.15	3.46021	2	yes
1788	SF3A1	7613.64	7616.42	6.82916	7520.75	7520.08	5.54128	7524.75	7520.19	5.47517	2	yes
1789	SF3A3	8950.08	8955.32	5.44312	8809.83	8809.83	4.10845	8813.83	8809.68	4.08345	2	yes
1790	SF3B1	12768.7	12791.4	3.80969	11778.8	11778.3	1.89881	11782.8	11782.9	1.90428	2	yes
1791	SF3B2	13391.5	13421.9	3.53606	12251.3	12251	1.72399	12255.3	12255.9	1.73211	2	yes
1792	SF3B3	7243.74	7246.06	7.48961	7123.35	7122.35	6.2591	7127.35	7122.44	6.2058	2	yes
1793	SF3B5	11777.6	11798	3.76036	11259.1	11258.8	2.23442	11263.1	11261.2	2.23751	2	yes
1794	SFN	27518.5	27017.3	2.85599	15549.8	15637	3.50793	15553.9	15963.8	9.69031	2	yes
1795	SFPQ	16559.5	16555.7	3.24565	13547	13549.2	1.28944	13551	13596.9	1.76678	2	yes
1796	SFT2D1	9271.84	9278.9	5.03058	9156.14	9155.71	3.85127	9160.14	9155.96	3.83326	2	yes
1797	SFXN1	7961.66	7964.67	6.6991	7829.54	7828.89	5.25692	7833.54	7828.92	5.2054	2	yes
1798	SFXN4	8368.73	8372.57	6.26552	8216.17	8215.16	4.83485	8220.17	8215.27	4.795	2	yes
1799	SGMS2	5947.74	5949.07	9.04641	5832.52	5831.34	9.71876	5836.52	5831.87	9.71115	2	yes
1800	SGOL1	7817.71	7820.83	7.85007	7257.43	7257.24	7.64127	7261.43	7257.47	7.64038	2	yes
1801	SGOL2	11179.1	11186.7	7.32431	8384.02	8384.48	9.52418	8388.06	8385.18	9.53867	2	yes
1802	SH2D4A	7474.42	7476.82	7.40381	7314.63	7314.13	5.72209	7318.63	7314.46	5.67094	2	yes
1803	SH3BP4	5336.45	5337.53	10.1172	5265.49	5264.25	11.5217	5269.49	5264.84	11.5285	2	yes
1804	SH3GLB1	8283.09	8286.47	6.16902	8166.89	8165.67	4.94216	8170.89	8166.3	4.90702	2	yes
1805	SH3KBP1	9468.1	9474.86	5.77125	9080	9079.26	3.94876	9084	9079.24	3.92087	2	yes
1806	SH3RF1	8195.6	8199.22	7.44168	7711.57	7710.59	5.92713	7715.57	7711.08	5.90483	2	yes
1807	SHC1	7097.59	7099.68	7.56466	6990.07	6988.63	6.43752	6994.07	6988.9	6.39262	2	yes
1808	SHCBP1	7635.26	7638.12	7.6189	7289.96	7289.96	6.21852	7293.96	7289.99	6.20248	2	yes
1809	SHPRH	5473.72	5474.83	10.0613	5373.83	5372.41	11.7045	5377.83	5372.69	11.7178	2	yes
1810	SIGMAR1	7592.16	7594.55	6.75185	7518.32	7516.97	5.79229	7522.32	7516.97	5.76841	2	yes
1811	SIVA1	14314.3	14326.6	3.26587	12826.3	12826.1	1.4623	12830.3	12835.5	1.48759	2	yes
1812	SKA1	4916.58	4917.56	12.1455	4806.85	4805.74	15.1635	4810.85	4806.36	15.1953	2	yes
1813	SKA2	10013.4	10021.7	4.99773	9676.75	9677.41	3.37044	9680.75	9676.64	3.35702	2	yes
1814	SKA3	7059.47	7061.6	7.90676	6812.17	6811.69	7.13055	6816.17	6811.76	7.1099	2	yes
1815	SKIL	4293	4293.85	15.0004	4189.77	4188.97	18.5108	4193.77	4189.61	18.5379	2	yes
1816	SKIV2L2	8701.04	8705.47	6.04663	8513.66	8513.24	4.39317	8517.66	8513.51	4.36544	2	yes
1817	SLAIN2	6770.33	6772.26	7.95371	6655.18	6653.87	7.13879	6659.18	6654.19	7.10561	2	yes
1818	SLBP	12402.8	12419.7	4.562	11103.6	11103.3	2.21818	11107.6	11106.3	2.21887	2	yes
1819	SLC12A2	5489.08	5490.27	10.0542	5375.8	5374.51	11.9315	5379.8	5374.91	11.9445	2	yes
1820	SLC16A3	11914.9	11930.5	4.40043	11016.5	11016.4	2.35798	11020.5	11017.2	2.35633	2	yes
1821	SLC16A6	3278.78	3279.61	20.0648	3119.2	3118.29	23.8765	3123.2	3118.69	23.9023	2	yes
1822	SLC1A3	1771.25	1771.92	21.3013	1666.53	1665.48	22.746	1670.53	1665.53	22.764	2	yes
1823	SLC1A5	8753.78	8758.29	6.14532	8515.89	8515.16	4.44536	8519.89	8515.54	4.4218	2	yes
1824	SLC20A1	11388.5	11399	5.39982	10123.9	10123.7	3.14017	10128	10125.6	3.13	2	yes
1825	SLC20A2	4882.89	4883.81	11.8938	4797.04	4796.18	14.4356	4801.04	4796.79	14.4572	2	yes
1826	SLC25A1	7922	7925.52	6.39824	7843.2	7845.2	5.43788	7847.2	7841.71	5.42148	2	yes
1827	SLC25A33	7958.81	7961.71	6.60405	7837.51	7837.19	5.03435	7841.51	7837.3	4.98438	2	yes
1828	SLC25A36	6563.79	6565.45	7.97916	6482.47	6481.37	7.17745	6486.47	6481.91	7.1225	2	yes
1829	SLC25A4	9124.95	9130.95	5.46702	8933.41	8933.19	4.04423	8937.41	8932.98	4.01216	2	yes
1830	SLC2A1	7192.43	7195	8.20275	6791.14	6789.9	8.29645	6795.14	6790.35	8.29372	2	yes
1831	SLC2A4RG	8552.14	8556.83	5.83779	8426.57	8426.78	4.50533	8430.57	8426.48	4.46263	2	yes
1832	SLC30A1	7060.25	7062.32	7.6272	6950.3	6949.72	6.27986	6954.3	6950.67	6.20312	2	yes
1833	SLC35B1	9251.97	9258.44	5.16369	9118.01	9116.65	3.99717	9122.01	9116.98	3.97198	2	yes
1834	SLC39A10	8010.12	8013.33	6.54702	7879.25	7877.84	5.28005	7883.25	7878.37	5.23855	2	yes
1835	SLC39A4	9756.23	9763.36	5.34108	9420.82	9420.02	3.65894	9424.82	9420.21	3.63295	2	yes
1836	SLC4A7	6343.99	6345.76	8.70757	6152.76	6151.41	9.30919	6156.76	6151.7	9.30667	2	yes
1837	SLC7A11	5143.98	5145.24	11.987	4933.13	4932.49	16.1799	4937.13	4932.52	16.2112	2	yes
1838	SLC7A5	8492.9	8497.05	7.03746	8079.88	8078.93	5.1204	8083.88	8079.11	5.09134	2	yes
1839	SLC9A3R2	7102.42	7104.54	7.44539	6999.83	6999.59	6.16813	7003.83	6999.42	6.09179	2	yes
1840	SLIRP	16716.5	16746	2.7661	14098.2	14098.9	1.10573	14102.2	14149.9	1.55976	2	yes
1841	SLMAP	6354.18	6355.84	8.25182	6272.4	6271.13	7.78264	6276.4	6271.64	7.74848	2	yes
1842	SLTM	11522.4	11539.5	4.33839	10875.5	10875.3	2.47826	10879.5	10877.2	2.47828	2	yes
1843	SMAD2	6576.78	6578.42	8.00367	6501.94	6500.57	7.23678	6505.94	6501.18	7.18616	2	yes
1844	SMAD3	6618.37	6620.31	8.34547	6441.16	6440.21	8.0869	6445.16	6440.78	8.06663	2	yes
1845	SMAD5	7279.28	7281.64	7.43989	7151.95	7151.27	5.97399	7155.95	7151.68	5.907	2	yes
1846	SMARCA1	7332.56	7335.12	7.7945	7074.21	7075.06	6.7699	7078.21	7072.89	6.74353	2	yes
1847	SMARCA4	7631.68	7634.48	6.9333	7518.39	7517.78	5.66432	7522.39	7517.65	5.60955	2	yes
1848	SMARCA5	12757.2	12773.6	4.37034	11375.8	11375.6	2.19334	11379.8	11376.8	2.19013	2	yes
1849	SMARCB1	8918.19	8924.17	5.28268	8819.05	8817.99	4.20011	8823.05	8818.26	4.17196	2	yes
1850	SMARCC1	11738.2	11753.5	4.4463	10906.8	10907	2.45792	10910.8	10907.1	2.45	2	yes
1851	SMARCE1	9448.15	9455.5	5.13693	9251.77	9250.24	3.82642	9255.77	9250.57	3.8094	2	yes
1852	SMC1A	11757.4	11769.9	5.1962	10498.7	10498.5	2.57722	10502.7	10499	2.57386	2	yes
1853	SMC2	8685.59	8689.97	6.36303	8436.52	8436.64	4.13003	8440.52	8436.53	4.11277	2	yes
1854	SMC4	14052	14066.7	4.95318	11432.1	11432.2	2.11162	11434.5	11434.9	2.11156	2	yes
1855	SMC5	8453.75	8457.48	6.69645	8143.34	8142.58	4.91544	8147.34	8142.69	4.88306	2	yes
1856	SMC6	8306.77	8310.7	6.76988	8041.63	8040.92	4.96451	8045.63	8041.1	4.92207	2	yes
1857	SMCHD1	9603.23	9609.46	5.88868	9123.03	9122.65	3.68239	9127.03	9123.16	3.66706	2	yes
1858	SMEK1	7220.28	7222.87	7.95547	6917.08	6916.15	7.36376	6921.08	6916.55	7.3487	2	yes
1859	SMG1	6488.35	6490.03	8.50804	6322.03	6321.38	8.37095	6326.03	6321.92	8.36181	2	yes
1860	SMIM15	9648.13	9656.55	5.15058	9388.92	9388.26	3.60727	9392.92	9389.15	3.59061	2	yes
1861	SMTN	5712.84	5714.07	9.40833	5622.18	5620.7	10.2681	5626.18	5620.93	10.2683	2	yes
1862	SMU1	8550.72	8555.04	5.8705	8441.36	8440.32	4.64209	8445.26	8440.72	4.5985	2	yes
1863	SMURF2	10562.7	10570.9	5.80943	9658.09	9657.47	3.39877	9662.01	9657.93	3.37709	2	yes
1864	SNAPC1	7178.17	7180.47	7.55599	7039.12	7038.02	6.45764	7043.12	7038.57	6.42487	2	yes
1865	SNHG12	6954.18	6956.38	7.74413	6827.58	6827.72	6.50451	6831.58	6829.17	6.43879	2	yes
1866	SNHG15	8126.47	8129.85	6.35994	8001.59	8001.44	4.77704	8005.59	8002.61	4.74899	2	yes
1867	SNHG7	10535	10544.8	5.62783	9747.01	9747.23	3.41823	9751.01	9749.28	3.40359	2	yes
1868	SNHG8	11510.7	11526.3	4.16183	10904.8	10904.5	2.42492	10908.8	10907.4	2.42431	2	yes
1869	SNRNP200	10784.8	10794.5	5.40705	9950.3	9950.2	3.1798	9954.3	9949.93	3.1566	2	yes
1870	SNRNP40	10143.9	10153.7	4.70899	9864.03	9863.61	3.12454	9868.03	9864.36	3.12028	2	yes
1871	SNRNP48	7442.3	7444.91	7.43674	7266.78	7265.97	5.99911	7270.78	7266.2	5.95673	2	yes
1872	SNRNP70	11350.1	11366.5	4.25159	10801.4	10801.1	2.4857	10805.4	10803	2.4856	2	yes
1873	SNRPA	9127.2	9133.43	5.28171	8991.28	8990.95	3.97295	8995.28	8991.25	3.95434	2	yes
1874	SNRPA1	12052	12072	3.93373	11341.2	11341	2.16831	11345.2	11344.1	2.17242	2	yes
1875	SNRPB	19176.9	19000.8	2.28978	15324.9	15340.5	1.03556	15328.9	15715.6	5.64334	2	yes
1876	SNRPB2	11356.5	11377.7	3.66472	11037.5	11036.9	2.41112	11041.5	11038.6	2.40798	2	yes
1877	SNRPC	11314.2	11334.7	3.74771	10971.4	10971.2	2.44819	10975.4	10972.2	2.44281	2	yes
1878	SNRPD1	16489.7	16468.6	2.5244	14304.4	14317.2	1.11734	14308.4	14503.5	3.08973	2	yes
1879	SNRPD3	14471	14511.4	3.14838	13012.6	13012.3	1.41399	13016.6	13031.6	1.48244	2	yes
1880	SNRPE	15743.1	15763.4	2.72331	13873.4	13873.6	1.16735	13877.4	13917.5	1.50079	2	yes
1881	SNRPG	16918	16891.4	2.63312	14318.5	14319.1	1.04059	14322.5	14385.3	1.7209	2	yes
1882	SNW1	9906.93	9917.74	4.68066	9701.7	9700.66	3.4055	9705.7	9702.11	3.39338	2	yes
1883	SNX2	8765.03	8770.24	5.43782	8677.87	8676.42	4.40291	8681.87	8676.99	4.37932	2	yes
1884	SNX3	11204.3	11224.1	3.81295	10895	10894.8	2.54816	10899	10894.5	2.53989	2	yes
1885	SNX5	9018.32	9024.37	5.4535	8863.48	8863.4	3.98184	8867.48	8863.48	3.96861	2	yes
1886	SNX6	10859.8	10874	4.18607	10539.3	10544	2.78214	10543.1	10540.2	2.77207	2	yes
1887	SNX9	8007.77	8010.95	6.66005	7848.5	7847.83	5.13954	7852.5	7847.94	5.08948	2	yes
1888	SOCS4	6535.69	6537.45	8.15991	6442.42	6441.67	7.40259	6446.42	6442.47	7.34461	2	yes
1889	SOCS6	7927.94	7931.02	7.52305	7544.36	7543.51	6.00766	7548.36	7544.21	5.9813	2	yes
1890	SON	12742.5	12765.3	3.92083	11702.8	11703	1.96069	11706.8	11709.9	1.97136	2	yes
1891	SOX4	9526.84	9533.21	8.08826	6979.95	6982.74	14.5427	6984.03	6984.1	14.56	2	yes
1892	SOX9	10461.8	10468.5	7.11009	8680.63	8680.4	6.43427	8682.87	8680.8	6.44138	2	yes
1893	SP1	5023.63	5024.59	11.146	4944.44	4944.36	13.2716	4948.45	4945.22	13.2899	2	yes
1894	SPAG5	5465.18	5466.49	10.8294	5251.53	5250.66	14.3796	5255.53	5250.65	14.4074	2	yes
1895	SPAG7	8232.01	8235.84	5.99054	8156.88	8155.42	5.00302	8160.88	8155.96	4.98051	2	yes
1896	SPAG9	10235.3	10244.4	5.28443	9719.63	9719.32	3.28364	9723.63	9719.47	3.26636	2	yes
1897	SPATA5	5559.89	5561.12	10.0652	5409.57	5408.91	12.5175	5413.53	5409.2	12.5336	2	yes
1898	SPATS2	9408.86	9415.75	5.69925	9055.23	9054.09	3.96005	9059.23	9054.69	3.93721	2	yes
1899	SPATS2L	10969.6	10981.7	4.62934	10420.8	10420.4	2.7845	10424.8	10421.4	2.77606	2	yes
1900	SPC25	10092	10098.7	6.56296	9085.62	9085.7	3.67891	9088.34	9085.74	3.67476	2	yes
1901	SPCS1	13282.1	13311.9	3.24444	12394.1	12394.7	1.7412	12398.1	12397.6	1.74998	2	yes
1902	SPCS3	10388	10399	4.76473	10028.6	10029	3.04913	10032.5	10029	3.04479	2	yes
1903	SPDL1	7190.46	7192.98	8.08926	6826.12	6824.87	8.02264	6830.12	6825.17	8.018	2	yes
1904	SPECC1	6184.94	6186.48	8.57683	6056.55	6055.64	8.96491	6060.46	6056.05	8.94126	2	yes
1905	SPEN	9573.94	9579.34	6.61823	8734.12	8733.84	4.28905	8738.12	8734.55	4.27035	2	yes
1906	SPRY4	6469.45	6471.4	8.97141	6123.85	6123.53	11.1933	6127.85	6124.19	11.206	2	yes
1907	SPTAN1	7069.38	7071.56	7.77125	6906.39	6906.03	6.61466	6910.39	6906.04	6.56351	2	yes
1908	SPTBN1	8347.32	8351.24	7.09315	7928.36	7927.59	5.28473	7932.36	7927.82	5.26147	2	yes
1909	SQLE	9532.89	9538.71	6.20656	8920.32	8919.16	4.1567	8924.32	8919.66	4.13826	2	yes
1910	SQSTM1	14719.4	14744.4	3.60564	12645.5	12645.9	1.64039	12649.7	12665.8	1.74441	2	yes
1911	SRA1	9573.04	9581.86	4.77113	9444.44	9443.39	3.65395	9448.44	9444.02	3.63953	2	yes
1912	SRBD1	6259.6	6261.17	8.58439	6146.23	6145.05	8.54506	6150.23	6145.27	8.5201	2	yes
1913	SREK1	9013.57	9019.19	5.76703	8783.63	8782.92	4.15779	8787.63	8783.48	4.13541	2	yes
1914	SRF	5628.82	5630.03	9.88507	5496.16	5495.69	11.7507	5500.16	5495.61	11.7593	2	yes
1915	SRI	11119.1	11137.2	3.85887	10804.5	10804.4	2.51861	10808.5	10805.3	2.51663	2	yes
1916	SRM	14743.4	14756.9	3.58924	12683.1	12683.1	1.52927	12687.1	12687.2	1.53665	2	yes
1917	SRP19	8784.16	8789.66	5.4389	8688.25	8687.29	4.39769	8692.25	8688.22	4.37198	2	yes
1918	SRP54	9275.28	9281.23	5.42653	9064.52	9064.26	3.93979	9068.44	9064.14	3.90651	2	yes
1919	SRP68	9142.6	9148.71	5.7523	8876.79	8876.13	4.06324	8880.79	8876.35	4.03682	2	yes
1920	SRP72	12120.7	12139.4	3.95748	11384.6	11384.4	2.15342	11388.6	11386.9	2.15587	2	yes
1921	SRPK1	10635.2	10646.3	4.68402	10216.8	10216.6	2.92847	10220.6	10217.5	2.9258	2	yes
1922	SRPRB	7577.07	7579.63	6.81154	7490.22	7489.29	5.67721	7494.22	7489.37	5.61721	2	yes
1923	SRRM1	15978.6	15970.5	2.89515	13768.9	13783	1.22942	13772.9	13898.1	2.40889	2	yes
1924	SRRM2	16002	16013.1	3.26692	13373.1	13376.6	1.28634	13377.1	13418.7	1.63849	2	yes
1925	SRRT	9773.18	9780.46	5.47949	9357.79	9357.35	3.59636	9361.79	9357.45	3.57517	2	yes
1926	SRSF1	10803.1	10814.8	5.09361	10111.6	10110.4	3.07806	10115.6	10111.1	3.0648	2	yes
1927	SRSF11	12765.1	12791.9	3.60813	11883	11882.7	1.84406	11887	11891.6	1.85787	2	yes
1928	SRSF2	16023.4	15984	2.98834	13688.2	13691.2	1.26854	13692.2	13764.7	1.93087	2	yes
1929	SRSF3	17563.8	17491.9	2.42922	14737.9	14759.1	1.11655	14741.9	15044.6	3.9973	2	yes
1930	SRSF4	10078.1	10086.6	5.31223	9601.57	9600.83	3.40183	9605.57	9601.9	3.38622	2	yes
1931	SRSF5	12157.1	12178.7	3.8309	11453.5	11453	2.16061	11457.5	11458.8	2.16599	2	yes
1932	SRSF6	9315.27	9321.55	4.93099	9193.19	9192.11	3.80285	9197.19	9192.72	3.7836	2	yes
1933	SRSF7	17687.3	17499.7	2.77061	14337.6	14353.3	1.15447	14340.5	14501.5	2.97922	2	yes
1934	SS18L2	8112.41	8116.01	6.07488	8034.76	8033.58	5.04808	8038.76	8034.42	5.01646	2	yes
1935	SSB	12342.3	12363.2	3.62899	11649.3	11649.7	2.02646	11653.3	11650.7	2.02959	2	yes
1936	SSBP1	15108.7	15144	2.79818	13521.4	13522.5	1.27946	13525.4	13567	1.54921	2	yes
1937	SSFA2	27202.2	26469.5	2.46619	16174	16296.2	3.44382	16178	16872.5	12.2419	2	yes
1938	SSH1	6181.05	6182.52	8.79056	6025.54	6025.06	9.48847	6029.54	6025.39	9.47715	2	yes
1939	SSNA1	10242.7	10254.2	4.57779	9962.32	9961.58	3.13076	9966.32	9962.21	3.12037	2	yes
1940	SSR1	8321.54	8325.55	6.12337	8202.09	8201.36	4.81332	8206.09	8201.55	4.77695	2	yes
1941	SSR2	10264.2	10275.4	4.32732	10046.2	10046	3.06255	10050.2	10046.3	3.05187	2	yes
1942	SSR3	12475.1	12497.3	3.73576	11689.2	11689	1.98942	11693.2	11693.6	1.99595	2	yes
1943	SSU72	10803.2	10818.4	4.13761	10492.1	10491.6	2.74596	10496.1	10493.1	2.74076	2	yes
1944	SSX2IP	8174.55	8177.83	6.78086	7963.71	7963.37	5.00033	7967.71	7963.37	4.9502	2	yes
1945	ST13	15309.8	15337.9	2.78172	13610.4	13909.3	1.43563	13614.4	13614.5	1.33793	2	yes
1946	STAG2	8830.2	8834.67	5.95875	8595.05	8594.79	4.15059	8599.05	8595	4.12787	2	yes
1947	STARD4	5607.25	5608.64	9.65265	5482.25	5481.59	11.2345	5486.26	5481.95	11.2451	2	yes
1948	STARD7	7821.71	7824.91	6.77832	7694.11	7692.97	5.40443	7698.11	7693.48	5.36239	2	yes
1949	STAT1	7024.65	7026.71	7.63333	6921.34	6922.55	6.45282	6925.34	6921.16	6.36823	2	yes
1950	STAT3	5946.54	5947.83	8.90248	5833.41	5833.78	9.63888	5837.41	5832.09	9.64266	2	yes
1951	STAU1	9943.97	9952.59	4.68216	9728.74	9728.62	3.29021	9732.74	9729.23	3.2832	2	yes
1952	STC2	5083.97	5085.49	12.5888	4795.82	4794.66	17.8037	4799.82	4795.06	17.8334	2	yes
1953	STIL	5525.89	5527.12	10.5934	5334.1	5333.5	13.9464	5338.1	5333.09	13.9616	2	yes
1954	STIM2	6890.92	6892.96	7.76205	6774.93	6774.35	6.63875	6778.93	6774.62	6.55988	2	yes
1955	STIP1	13530.7	13556.2	3.62331	12220.1	12219.7	1.74056	12224.1	12228	1.75556	2	yes
1956	STK17A	7879.73	7882.85	7.32045	7586.66	7586.26	5.84952	7590.68	7586.92	5.82877	2	yes
1957	STK39	10604.1	10611.8	5.96601	9543.61	9542.95	3.71897	9547.61	9543.23	3.70573	2	yes
1958	STMN1	19559.4	19097.4	2.44763	15213.1	15221.2	1.50354	15194.7	15249.9	4.98017	3	yes
1959	STOML2	13029	13056.3	3.40507	12149.2	12149.1	1.79798	12153.2	12153.2	1.80745	2	yes
1960	STRA13	17089.1	17034.7	3.18548	13767.2	13767.9	1.16745	13771.2	13778	1.21744	2	yes
1961	STRN3	7676.82	7679.46	7.20311	7480.97	7480.16	5.68254	7484.97	7480.52	5.64002	2	yes
1962	STT3B	7303.19	7305.46	7.32115	7180.04	7179.11	6.08394	7184.04	7179.1	6.03343	2	yes
1963	STUB1	10717.7	10731.5	4.56933	10315.2	10315	2.84749	10319.2	10315.6	2.84335	2	yes
1964	SUB1	16264.1	16264.7	2.69992	14057.9	14058.3	1.14054	14061.9	14106.8	1.54994	2	yes
1965	SUCO	6060.42	6061.89	8.80305	5931.89	5930.79	9.5475	5935.67	5931.18	9.53894	2	yes
1966	SUGT1	11095.1	11112.9	3.95039	10747.2	10746.6	2.55172	10751.2	10748.8	2.55064	2	yes
1967	SUMO1	12118.7	12140.9	3.5562	11570.1	11570.5	2.09923	11573.9	11571.8	2.10709	2	yes
1968	SUMO2	19269.8	19258.1	2.02915	15751.7	15754.3	0.99021	15755.7	16235.7	6.59406	2	yes
1969	SUN1	6459.25	6460.84	8.20309	6387.23	6385.89	7.56902	6391.23	6386.19	7.546	2	yes
1970	SUPT16H	15337.9	15345	3.25848	13167.1	13167	1.31906	13171.1	13234	2.06977	2	yes
1971	SUPT4H1	9792.7	9801.46	4.78714	9587.81	9586.39	3.50026	9591.81	9586.83	3.48546	2	yes
1972	SUPT5H	8112.92	8116.42	6.61665	7932.46	7931.36	5.13693	7936.46	7931.5	5.09644	2	yes
1973	SUPT6H	9035.88	9040.93	6.24984	8665.3	8664.84	4.27147	8669.3	8665.03	4.23877	2	yes
1974	SURF2	8806.03	8811.23	5.73764	8640.91	8640.66	4.15952	8644.91	8641.03	4.14406	2	yes
1975	SURF6	8233.27	8236.87	6.86696	7973.76	7973.38	4.90513	7977.76	7973.79	4.86655	2	yes
1976	SUZ12	10240.8	10249.1	5.5139	9647.85	9647.01	3.45824	9651.85	9647.88	3.44294	2	yes
1977	SYAP1	9019.69	9025.71	5.17497	8917.45	8916.77	4.10593	8921.45	8916.79	4.07962	2	yes
1978	SYF2	9455.67	9462.83	4.98299	9302.4	9302.14	3.66922	9306.4	9302.67	3.65804	2	yes
1979	SYNCRIP	14034.9	14057.8	3.61132	12475.2	12475	1.64052	12479.2	12486.4	1.67197	2	yes
1980	SYNE2	9971.9	9978.44	6.96674	8695.67	8694.71	5.22501	8699.67	8695.24	5.21815	2	yes
1981	SYTL3	7894.33	7897.4	6.91201	7691.18	7690.53	5.26168	7695.18	7690.87	5.19585	2	yes
1982	TACC1	7110.23	7112.18	7.74337	6967.88	6967.31	6.46059	6971.88	6967.48	6.40242	2	yes
1983	TACC3	8766.84	8771.25	7.27016	8088.55	8088.3	5.40169	8092.55	8088.46	5.38302	2	yes
1984	TACSTD2	3189.25	3192.67	18.4363	2063.34	2063.3	23.8013	2067.35	2062.86	23.8165	2	yes
1985	TADA3	8724.66	8729.52	5.55391	8626.86	8625.41	4.46518	8630.86	8625.76	4.44075	2	yes
1986	TAF15	13845.7	13861.2	4.70044	11401.7	11401.1	2.32334	11405.7	11400.7	2.31268	2	yes
1987	TAF2	6914.62	6916.59	7.74071	6792.42	6791.76	6.74398	6796.42	6791.62	6.68226	2	yes
1988	TAF3	6129.2	6130.54	8.37502	6073.9	6073.14	8.03441	6077.9	6074.01	7.98981	2	yes
1989	TAF7	8183.82	8187.21	6.89955	7923.96	7923.92	4.80012	7927.72	7924.12	4.75284	2	yes
1990	TANK	9410.34	9415.71	6.67606	8577.24	8578.46	4.79414	8581.25	8579.4	4.78747	2	yes
1991	TAOK1	6281.15	6282.7	8.72315	6112.13	6111.51	9.26114	6116.13	6111.86	9.25179	2	yes
1992	TARDBP	8554.7	8559.05	6.33568	8317.05	8316.24	4.63869	8321.05	8316.54	4.60292	2	yes
1993	TARS	13268.9	13290.4	3.94172	11906.7	11906.6	1.90059	11910.7	11910.7	1.90745	2	yes
1994	TATDN1	11575	11591.7	4.0115	11031.1	11031	2.34162	11035.1	11031.7	2.34503	2	yes
1995	TAX1BP1	10218.7	10228.1	4.95442	9840.71	9839.9	3.32135	9844.71	9839.93	3.30209	2	yes
1996	TBL1XR1	8221.54	8225.24	6.6983	7971.53	7970.5	5.08132	7975.53	7971.07	5.04371	2	yes
1997	TBRG4	8221.71	8225.37	6.37073	8085.17	8084.54	4.92435	8089.17	8084.74	4.88666	2	yes
1998	TCEA1	12349	12370.6	3.79587	11549.3	11549.2	2.03665	11553.3	11551.4	2.0395	2	yes
1999	TCEAL4	8594.63	8599.47	5.95415	8438.06	8436.9	4.58836	8442.06	8437.17	4.55646	2	yes
[truncated: 329 more rows]

## Sheet: Winner_rep2
	Gene	AIC_1	WAIC_1	WAIC.SE_1	AIC_2	WAIC_2	WAIC.SE_2	AIC_3	WAIC_3	WAIC.SE_3	Winner	Passed_QC
1	AATF	6665.25	6670.92	4.13115	6582.33	6581.08	3.1973	6586.33	6581.61	3.17917	2	yes
2	ABCA7	5391.28	5393.28	5.88436	5303.22	5301.9	4.79623	5307.22	5302.14	4.7512	2	yes
3	ABCC3	5571.93	5574.29	5.98828	5381.88	5381.35	4.7351	5385.87	5380.87	4.68786	2	yes
4	ABCE1	8669.96	8684.98	3.26099	8123.04	8122.97	1.81306	8127.04	8125.06	1.81583	2	yes
5	ABHD10	7216.14	7222.28	4.43808	6850.68	6849.61	2.86178	6854.68	6850.21	2.84645	2	yes
6	ABI2	5417.48	5419.51	5.44542	5380.76	5379.47	4.72173	5384.76	5380.05	4.6919	2	yes
7	ABL2	4052.43	4053.55	8.04516	3942.25	3942.14	9.67488	3946.26	3942.95	9.68793	2	yes
8	ABLIM1	6063.69	6066.78	5.46461	5864.43	5863.33	4.10039	5868.43	5863.71	4.07623	2	yes
9	ACACA	5188.63	5190.3	6.12956	5111.05	5109.72	5.12268	5115.05	5110.15	5.08531	2	yes
10	ACAP2	4964.56	4966.22	6.38842	4897.29	4896.33	5.52119	4901.29	4896.91	5.48281	2	yes
11	ACAT2	6575.47	6580.26	4.68668	6400.63	6400.17	3.33641	6404.63	6400.13	3.30948	2	yes
12	ACIN1	7180.79	7186.94	4.25745	6876.35	6875.12	2.8341	6880.35	6875.72	2.82117	2	yes
13	ACSL3	7771.31	7779.7	4.2044	7272.08	7270.94	2.49696	7276.08	7271.82	2.48857	2	yes
14	ACSL4	5214.81	5216.74	6.28458	5089.23	5088.57	5.13288	5093.23	5088.46	5.07318	2	yes
15	ACTB	28506.7	25873.2	1.10486	14130.7	16585.9	32.6357	14134.7	59789.9	116.539	2	yes
16	ACTG1	43493.9	37168.3	2.75154	15952.9	49123	220.973	15958	389401	567.757	2	yes
17	ACTN1	6187.09	6190.66	4.68504	6110.18	6109.2	3.80205	6114.18	6109.69	3.78596	2	yes
18	ACTN4	8287.18	8300.68	3.50886	7809.42	7809.97	1.9756	7813.42	7809.61	1.9678	2	yes
19	ACTR2	7149.76	7156.43	4.23152	6876.56	6875.97	2.83266	6880.56	6875.52	2.81505	2	yes
20	ACTR3	7995.18	8005.11	3.75253	7549.17	7547.96	2.2855	7553.16	7548.14	2.27614	2	yes
21	ACYP1	6232.31	6235.99	4.84844	6099.92	6100.18	3.51872	6103.92	6099.82	3.48024	2	yes
22	ADH5	8097.81	8114.39	2.91171	7919.64	7919.02	1.99649	7923.64	7919.03	1.99024	2	yes
23	ADM	3509.84	3511.21	11.6465	3230.12	3230.05	17.1668	3234.12	3230.61	17.1995	2	yes
24	ADORA2B	6007.28	6010.18	5.47844	5833.09	5832.27	3.95395	5837.09	5832.83	3.91927	2	yes
25	ADRM1	9528.57	9548.12	2.85713	8786.31	8786.57	1.43684	8790.31	8799.88	1.48191	2	yes
26	ADSL	6932.51	6939.09	3.96605	6811.99	6811.76	2.86654	6815.99	6811.68	2.85266	2	yes
27	ADSS	5794.67	5797.19	5.35238	5700.94	5699.84	4.22383	5704.94	5699.98	4.18456	2	yes
28	AFG3L2	6059.51	6062.7	5.24755	5912.22	5911.9	3.72588	5916.22	5912.04	3.69909	2	yes
29	AGPAT2	6416.51	6420.47	4.78278	6279.95	6278.79	3.55692	6283.95	6278.93	3.53266	2	yes
30	AGPAT5	8555.6	8566.48	4.09008	7640.06	7639.49	2.24824	7644.07	7640.9	2.24306	2	yes
31	AGPAT9	4694.4	4695.88	6.96418	4567.66	4566.44	6.74225	4571.66	4566.97	6.72345	2	yes
32	AHCTF1	6243.01	6246.43	5.63276	5915.95	5915.5	4.05561	5919.96	5916.2	4.03199	2	yes
33	AHCYL1	5766.61	5769.28	5.07873	5711.71	5710.75	4.27331	5715.71	5710.89	4.25548	2	yes
34	AHI1	5407.87	5409.97	5.91934	5286.47	5286.43	4.65917	5290.47	5286.18	4.59429	2	yes
35	AHNAK2	3918.95	3920.52	9.32472	3631.96	3631.82	13.8843	3635.96	3632.3	13.9067	2	yes
36	AHSA1	8015.99	8029.3	3.2836	7722.17	7721.86	2.08574	7726.17	7722.98	2.08118	2	yes
37	AIMP1	7092.96	7100.32	3.83225	6958.1	6957.54	2.76428	6962.1	6957.91	2.74925	2	yes
38	AIMP2	5808.51	5811.22	5.04911	5743.91	5743.4	4.17328	5747.91	5744.21	4.1506	2	yes
39	AKAP12	52703.8	43228.9	2.66939	16246.8	80646	613.419	16250.8	261125	1694.56	2	yes
40	AKAP13	4549.88	4551.19	6.95282	4462.8	4462.38	6.71417	4466.8	4463.31	6.67672	2	yes
41	AKAP9	6774.53	6779.04	5.10491	6404.5	6403.71	3.30063	6408.5	6404.08	3.2737	2	yes
42	AKIRIN1	5710.68	5713.06	5.69007	5587.52	5586.57	4.32285	5591.52	5586.95	4.272	2	yes
43	ALAS1	5001.24	5002.84	6.34699	4933.2	4932.08	5.36465	4937.2	4932.56	5.30266	2	yes
44	ALCAM	5654.39	5656.93	5.86087	5500.47	5499.01	4.56062	5504.47	5499.25	4.51905	2	yes
45	ALDH1A3	9348.13	9356.99	4.9734	7233.31	7233.38	3.14501	7237.33	7233.56	3.1431	2	yes
46	ALYREF	11265.7	11223.3	2.35357	9786.85	9791.61	1.21542	9790.85	9792.92	1.34447	2	yes
47	AMD1	6940.03	6945.66	4.35341	6719.87	6719.38	2.88448	6723.87	6720.42	2.87437	2	yes
48	AMOTL2	5078.82	5080.55	6.48177	4966.87	4966.44	5.28692	4970.87	4967.23	5.23922	2	yes
49	ANGPT2	2373.47	2374.38	16.6605	2216.88	2216.08	20.4124	2220.89	2216.55	20.4391	2	yes
50	ANGPTL4	2829.76	2830.97	14.9003	2573.93	2572.93	20.0271	2577.93	2573.37	20.0559	2	yes
51	ANKRD10	4426.12	4427.32	7.0949	4368.9	4367.91	6.79879	4372.9	4368.38	6.77949	2	yes
52	ANKRD11	11896.8	11909	2.92294	9451.76	9456.25	1.2204	9455.77	9490.91	1.68416	2	yes
53	ANKRD12	5469.03	5471.3	6.26987	5287.44	5286.69	4.83773	5291.44	5287.02	4.79664	2	yes
54	ANKRD17	5254.11	5256.07	6.16434	5157.38	5156.53	4.94844	5161.38	5157.42	4.8863	2	yes
55	ANKRD28	3855.19	3856.23	8.77086	3746.26	3744.86	10.9736	3750.26	3745.09	10.9968	2	yes
56	ANLN	7440.58	7446.04	5.64044	6371.36	6370.88	4.1185	6375.33	6370.87	4.11001	2	yes
57	ANP32A	8792.98	8812.8	2.83201	8376	8376.05	1.67529	8380	8378.48	1.6778	2	yes
58	ANP32B	11923.2	11801.2	2.16117	10152.4	10156.4	1.00608	10156.4	10254.6	2.08472	2	yes
59	ANP32E	9146.59	9168.39	3.02835	8458.31	8458.48	1.59528	8462.31	8460.21	1.59237	2	yes
60	ANXA3	10739.2	10747.3	2.72646	9319.63	9320.28	1.22902	9323.63	9322.43	1.23036	2	yes
61	AP1S3	6171.77	6175.18	5.43933	5945.47	5944.95	3.85149	5949.47	5945	3.81819	2	yes
62	AP2B1	7249.41	7257.78	3.75787	7084.85	7084.02	2.67263	7088.85	7083.96	2.65789	2	yes
63	AP3B1	5815.28	5817.93	5.34741	5720.71	5720.44	4.15076	5724.71	5720.19	4.10679	2	yes
64	AP3S1	14135	14099.7	2.4735	10336.2	10335.9	0.877478	10340.2	10371.3	1.57736	2	yes
65	APC	4192.81	4193.84	7.52163	4127.7	4127.17	7.83346	4131.71	4127.97	7.82268	2	yes
66	APEX1	8119.11	8138.18	2.97323	7906.72	7906.15	1.94201	7910.72	7909.79	1.94165	2	yes
67	ARF1	8161.98	8179.04	2.85025	7955.1	7954.3	1.93242	7958.22	7955.87	1.93693	2	yes
68	ARF4	7128.04	7136.89	3.64847	7005.45	7004.15	2.70053	7009.41	7005	2.68849	2	yes
69	ARGLU1	7924.94	7935.19	3.5838	7557.46	7556.85	2.19012	7561.46	7559.16	2.18616	2	yes
70	ARHGAP11A	5825.16	5828.45	6.71641	5167.92	5167.36	7.41813	5171.93	5167.8	7.42872	2	yes
71	ARHGAP11B	3680.62	3681.76	10.368	3480.44	3480.1	14.7078	3484.44	3480.05	14.7367	2	yes
72	ARHGAP12	5539.53	5541.91	6.0488	5353.17	5353.07	4.87128	5357.17	5353.81	4.84866	2	yes
73	ARHGAP18	11266.8	11276	3.23272	9021.34	9020.56	1.35729	9025.34	9030.9	1.45352	2	yes
74	ARHGAP29	16446.9	16128.7	2.2526	11008.4	11077.6	2.36101	11012.3	11329.6	6.67698	2	yes
75	ARHGAP5	4522.11	4523.42	7.16582	4414.68	4413.7	7.23162	4418.68	4414.06	7.20989	2	yes
76	ARHGDIA	8231.61	8244.03	3.30137	7844.16	7844.07	1.9636	7848.16	7844.86	1.96454	2	yes
77	ARHGEF39	3646.31	3647.42	10.1655	3486.78	3485.6	13.8603	3490.78	3485.99	13.8963	2	yes
78	ARID1A	4677.77	4679.13	6.84289	4582.8	4582.26	6.37884	4586.8	4583.2	6.33132	2	yes
79	ARID4B	6136.33	6139.68	4.95081	6027.18	6026.99	3.75462	6030.92	6028.09	3.72215	2	yes
80	ARL4A	5740.99	5743.5	5.79404	5552.49	5551.94	4.27199	5556.49	5552.52	4.22508	2	yes
81	ARL6IP1	8735.28	8743.27	5.4672	6813.01	6813.42	3.80452	6817.05	6814.02	3.80509	2	yes
82	ARPC5	8371.11	8387.01	3.1029	8023.78	8023.75	1.88274	8027.78	8025.26	1.8913	2	yes
83	ARPC5L	7876.94	7889.19	3.39512	7613.53	7612.64	2.20529	7617.51	7614.42	2.20137	2	yes
84	ARPP19	6566.11	6571.7	4.05636	6500.17	6498.88	3.2196	6504.17	6499.38	3.20219	2	yes
85	ARTN	3258.19	3259.11	11.6917	3141.14	3140.32	15.2433	3145.14	3140.75	15.2761	2	yes
86	ASCC3	6239.83	6243.69	5.15994	6055.15	6053.8	3.78499	6059.15	6054.15	3.75585	2	yes
87	ASF1B	5304.58	5306.61	6.24327	5155.47	5155.42	4.65147	5159.47	5155.03	4.6149	2	yes
88	ASH1L	5330.33	5332.35	6.11524	5203.74	5202.9	4.88993	5207.74	5203.53	4.83779	2	yes
89	ASNS	7994.47	8001.18	5.26495	6739.13	6738.81	3.489	6743.14	6738.6	3.48278	2	yes
90	ASPM	9114.54	9122.45	5.67394	6482.51	6483.14	6.50577	6486.52	6484.07	6.5185	2	yes
91	ATAD2	13478.9	13443.8	3.38856	9349.66	9350.39	1.00379	9347.95	9357.52	1.11003	3	yes
92	ATAD3B	4562.11	4563.39	7.10037	4480.46	4479.43	6.75718	4484.46	4479.41	6.73636	2	yes
93	ATAD5	4641.45	4642.96	7.14256	4499.16	4498.49	7.2621	4503.16	4498.91	7.24201	2	yes
94	ATF3	5016	5018.87	7.71709	4263.11	4262.92	13.6628	4267.13	4263.54	13.6952	2	yes
95	ATF4	8806.52	8818.37	3.90012	7815.87	7815.24	2.10624	7819.88	7816.86	2.10115	2	yes
96	ATF5	4694.48	4696.18	7.26536	4467.15	4465.76	8.28402	4471.15	4466.05	8.29301	2	yes
97	ATG12	10528.9	10544.6	3.47201	8691.32	8690.54	1.53742	8695.33	8695.38	1.55253	2	yes
98	ATG3	6151.94	6155.41	4.73093	6064.94	6064.56	3.56818	6068.94	6064.64	3.54503	2	yes
99	ATP13A3	4725.27	4726.66	6.84575	4628.01	4626.71	6.3098	4632.01	4627.12	6.28441	2	yes
100	ATP1B1	6434.85	6438.76	5.15094	6190.17	6189.84	3.4331	6194.17	6190.13	3.39789	2	yes
101	ATP1B3	7736.21	7751.12	3.19011	7568.15	7567.69	2.17217	7572.15	7568.69	2.16879	2	yes
102	ATP2A2	5922.73	5925.6	5.563	5738.49	5737.29	4.14803	5742.49	5737.58	4.11443	2	yes
103	ATP5D	13533	13438.7	1.70551	11111.8	25508.5	16.4064	11115.8	11219.9	2.85914	2	yes
104	ATP5G2	10557.6	10590.3	2.22703	9648.12	9659.96	1.16233	9652.12	9651.17	1.14464	2	yes
105	ATP5O	9542.5	9571.15	2.6028	8920.31	8921.86	1.40437	8924.31	8919.94	1.3972	2	yes
106	ATP6V0B	8902.41	8922.27	2.87878	8400.35	8399.19	1.64051	8404.35	8404.35	1.64876	2	yes
107	ATP6V1F	8203.77	8222.38	3.00509	7952.25	7951.93	1.93847	7956.25	7952.43	1.93191	2	yes
108	ATPIF1	10371.5	10404.8	2.19514	9570.79	9570.48	1.15942	9574.43	9615.68	1.51755	2	yes
109	ATRX	7205.91	7211.96	4.44661	6854.9	6854.03	2.80193	6858.9	6854.45	2.78536	2	yes
110	ATXN1	2854.18	2854.87	13.9593	2775.52	2774.34	17.11	2779.52	2774.74	17.1391	2	yes
111	AUP1	6451.29	6455.41	4.4901	6346.29	6346.15	3.26537	6350.29	6346.31	3.25652	2	yes
112	AURKA	11400.5	11411.1	5.1815	6832.13	6833.83	7.63597	6836.22	6835.86	7.65577	2	yes
113	AURKAIP1	10559.2	10566.8	2.27647	9582.45	9583.69	1.18486	9586.45	9626.19	1.47958	2	yes
114	AURKB	7191.24	7196.42	5.78776	6219.26	6219.18	4.40197	6223.26	6219.46	4.40331	2	yes
115	AZIN1	5882.1	5884.86	5.60601	5700.02	5698.59	4.28584	5704.02	5698.94	4.24624	2	yes
116	BAG2	6268.01	6271.81	4.80382	6153.33	6152.52	3.61354	6157.33	6153.18	3.58289	2	yes
117	BAG3	5506.55	5508.91	5.98273	5351.79	5351.4	4.78831	5355.8	5352.06	4.75963	2	yes
118	BANF1	9473.26	9491.6	2.42041	8974.86	8975.54	1.51995	8978.58	8982.29	1.62036	2	yes
119	BARD1	5852.36	5855.22	6.16293	5481.28	5481.36	4.73699	5485.13	5481.55	4.72936	2	yes
120	BAX	7151.47	7158.11	4.21679	6877.93	6877.22	2.87591	6881.93	6877.85	2.86631	2	yes
121	BAZ1A	6234.5	6237.79	5.39479	6009.69	6009.23	3.66896	6013.69	6009.58	3.64071	2	yes
122	BAZ1B	7843.68	7852.36	4.01646	7372.31	7372.01	2.3114	7376.31	7373.36	2.30504	2	yes
123	BBC3	2410.8	2411.51	16.2151	2322.69	2322.56	19.2422	2326.69	2323.41	19.2673	2	yes
124	BBX	6422.58	6426.71	4.65645	6291.89	6291.36	3.37961	6295.89	6291.62	3.35765	2	yes
125	BCAM	4191.76	4192.97	7.82199	4071.07	4069.87	9.05353	4075.07	4069.87	9.06505	2	yes
126	BCAS2	6574.68	6579.97	4.14801	6490.39	6489.14	3.23389	6494.39	6489.9	3.2161	2	yes
127	BCCIP	7847.76	7859.74	3.50217	7552.5	7551.68	2.23922	7556.5	7552.02	2.23174	2	yes
128	BCL10	5554.69	5556.99	5.85775	5430.24	5429.52	4.5569	5434.24	5430.45	4.50611	2	yes
129	BCL2L12	7197.13	7203.41	4.45511	6871.87	6872.46	2.62569	6874.5	6872.11	2.62319	2	yes
130	BCLAF1	9116.99	9131.05	3.30232	8309.43	8308.87	1.70074	8313.43	8313.43	1.70897	2	yes
131	BDP1	6806.67	6811.69	4.85049	6477.19	6476.46	3.17621	6481.19	6476.99	3.14859	2	yes
132	BEX2	6096.66	6099.64	5.3572	5930.59	5931.02	3.66072	5934.29	5930.72	3.61673	2	yes
133	BHLHE40	4573.29	4575.16	7.92515	4204.62	4203.79	11.4901	4208.62	4204.42	11.5168	2	yes
134	BIK	4817	4818.64	7.12007	4611.08	4610.57	7.49122	4615.08	4610.92	7.48328	2	yes
135	BIRC5	11627	11592.6	3.27788	9183.22	11609.3	3.82526	9167.88	9178.25	1.72793	3	yes
136	BIRC6	4804.23	4805.65	6.5672	4737.1	4736.06	5.76829	4741.1	4736.7	5.71507	2	yes
137	BLM	4582.28	4583.59	7.14417	4442.02	4441.17	7.51528	4446.02	4441.05	7.50674	2	yes
138	BLVRB	8822.31	8840.01	3.2732	8151.42	8150.68	1.807	8155.45	8152.23	1.80406	2	yes
139	BMP2K	3452.33	3453.12	9.92145	3394.37	3393.88	11.9488	3398.38	3394.53	11.9668	2	yes
140	BMP4	8241	8247.81	5.87986	6199.79	6201.01	6.52624	6203.83	6202.39	6.53801	2	yes
141	BMS1	7754.84	7764.61	3.7201	7402.28	7401.05	2.33064	7406.28	7402.13	2.32032	2	yes
142	BOD1L1	6055	6058.3	5.07627	5931.59	5930.36	3.86126	5935.59	5930.89	3.8343	2	yes
143	BORA	2747.39	2748.28	15.1102	2595.17	2594.35	19.2492	2599.17	2594.55	19.2814	2	yes
144	BPTF	8309.47	8319.98	3.8015	7680.71	7679.82	2.13913	7684.71	7681.73	2.13321	2	yes
145	BRCA1	5421.23	5423.73	6.56487	5091.82	5091.46	6.17736	5095.64	5091.4	6.1697	2	yes
146	BRCA2	4370.85	4372.16	7.63968	4214.73	4214.42	9.0534	4218.73	4214.53	9.0542	2	yes
147	BRD4	5008.51	5010.16	6.22585	4954.2	4953.74	5.33392	4958.21	4954.69	5.28318	2	yes
148	BRD7	7085.91	7094.25	3.7211	6973.47	6972.8	2.71414	6977.47	6973.33	2.70544	2	yes
149	BRD8	3963.17	3964.27	8.31086	3857.87	3857.58	9.95717	3861.87	3858.3	9.97136	2	yes
150	BRI3	7682.67	7698.73	2.99205	7565.84	7564.43	2.19957	7569.84	7565.92	2.19524	2	yes
151	BRIP1	3868.05	3869.12	9.34086	3710.72	3710.05	12.5236	3714.72	3709.98	12.5447	2	yes
152	BRIX1	8362.36	8376.59	3.37535	7905.66	7905.5	1.87947	7909.66	7908.61	1.88997	2	yes
153	BTF3	13295.4	13295.6	1.39283	11424.6	11521.2	2.43797	11428.7	211059	816.47	2	yes
154	BTG3	8791.74	8805.02	3.71347	7955.32	7955.21	1.87558	7959.32	7955.99	1.87433	2	yes
155	BUB1	7078.6	7083.71	6.02252	6011.76	6010.7	5.3739	6015.76	6010.88	5.37617	2	yes
156	BUB1B	6805.39	6810.13	5.98376	6005.34	6005	4.64711	6008.08	6004.87	4.63618	2	yes
157	BUB3	10031.3	10047.5	3.05589	8772.33	8771.7	1.45797	8776.34	8780.47	1.49532	2	yes
158	BUD31	8242.76	8259.93	3.01892	7981.42	7981.3	1.92626	7985.42	7983.64	1.92801	2	yes
159	BZW1	12845.9	12802.7	2.12504	10455.6	10456.7	0.860867	10459.6	10498.8	1.5963	2	yes
160	BZW2	8460.42	8473.01	3.46609	7892.91	7892.58	1.95045	7896.91	7893.36	1.94313	2	yes
161	C14orf166	8298.65	8321.72	2.7375	8098.1	8097.64	1.79773	8102.1	8101.54	1.80144	2	yes
162	C14orf2	10137	10163.5	2.36212	9326.62	9327.37	1.22133	9330.63	9334.66	1.24439	2	yes
163	C16orf52	5759.61	5762.28	6.20914	5459.28	5458.56	4.76892	5463.28	5459.04	4.74554	2	yes
164	C17orf85	5209.55	5211.49	6.06408	5128.8	5128.52	5.04917	5132.82	5129.45	5.01053	2	yes
165	C17orf89	10351	10379.4	2.50742	9348.04	9359.77	1.23061	9352.04	9348.64	1.20311	2	yes
166	C19orf10	9464.36	9486.12	2.669	8810.83	8810.79	1.42868	8814.83	8814.75	1.44003	2	yes
167	C19orf24	7273.39	7281.6	3.72619	7095.59	7095.26	2.52874	7099.59	7096.01	2.52513	2	yes
168	C19orf43	8809.42	8821.75	3.00323	8329.04	8329.7	1.80679	8328.15	8333.56	1.94498	3	yes
169	C19orf48	7788.9	7797.39	4.04134	7341.53	7341.63	2.21853	7345.53	7343.16	2.22521	2	yes
170	C19orf53	9504.47	9537.63	2.36938	9028.04	9028.41	1.35895	9032.04	9045.01	1.40932	2	yes
171	C19orf60	7265.32	7273.6	3.81345	7090.05	7089.24	2.69091	7093.91	7089.41	2.67431	2	yes
172	C19orf70	8172.93	8188.62	3.0775	7896.54	7896.56	1.92235	7900.54	7897.14	1.92561	2	yes
173	C1orf109	4502.17	4503.32	6.9584	4455.25	4454.09	6.45557	4459.25	4454.76	6.41837	2	yes
174	C1orf122	6602.09	6607.19	4.07482	6527.09	6525.8	3.22406	6531.09	6526.48	3.2064	2	yes
175	C1orf35	5593.2	5595.53	5.46637	5526.43	5525.37	4.39504	5530.43	5525.75	4.3443	2	yes
176	C20orf24	6356.78	6361.13	4.39021	6284.38	6283.16	3.49078	6288.38	6283.9	3.47204	2	yes
177	C20orf27	7358.1	7367.16	3.8297	7137.41	7138.51	2.48007	7141.41	7137.64	2.48001	2	yes
178	C22orf46	3510.58	3511.51	10.2095	3401.56	3400.76	13.2205	3405.56	3401.25	13.2476	2	yes
179	C5orf24	5650.56	5652.91	5.68724	5530.64	5529.84	4.34425	5534.64	5530.27	4.29847	2	yes
180	C6orf141	3349.18	3350.29	11.7979	3172.23	3171.07	16.1747	3176.23	3171.45	16.2063	2	yes
181	C6orf62	4849.95	4851.45	6.6643	4765.88	4764.99	5.85383	4769.88	4765.52	5.82735	2	yes
182	C8orf33	7289.72	7297.06	3.95023	7039.52	7038.1	2.65674	7043.52	7038.67	2.64325	2	yes
183	C8orf59	9819.09	9839.89	2.69254	8965.65	8965.25	1.3057	8969.65	8973.97	1.32615	2	yes
184	C9orf142	7064.38	7071.29	3.89636	6913.48	6913.31	2.69608	6917.48	6913.87	2.69865	2	yes
185	CACYBP	11087.8	11049.5	2.4601	9644.33	9644.94	1.11364	9648	9669.02	1.28565	2	yes
186	CALCOCO2	6685.24	6690.45	4.57182	6492.08	6490.82	3.32383	6496.08	6491.14	3.31051	2	yes
187	CALD1	8511.96	8525.44	3.45402	7956.28	7956.07	1.94872	7960.28	7956.52	1.93991	2	yes
188	CALM1	11417	11351.1	2.08754	10054.5	10056.5	1.29424	10052.6	10136.5	2.26234	3	yes
189	CALM2	13926.4	13797.5	2.16347	10636.5	10654.1	1.23852	10640.3	10877.9	5.15229	2	yes
190	CALR	13897.6	13767.7	1.90051	10957.8	10969.2	1.34064	10959.3	11209.4	4.50933	2	yes
191	CALU	7249.73	7257.57	3.95608	7026.34	7026.55	2.65199	7030.34	7026.21	2.63452	2	yes
192	CAMK2D	5098.33	5100.34	6.87653	4825.83	4825.02	6.96874	4829.83	4825.03	6.96678	2	yes
193	CAMK2N1	6047.9	6051.08	5.37292	5877.07	5875.9	3.98083	5881.07	5876.44	3.94477	2	yes
194	CANX	9606.56	9622.17	3.30383	8494.12	8492.86	1.64338	8498.12	8493.56	1.64029	2	yes
195	CAPN2	6917.28	6923.07	4.36987	6695.87	6696.83	3.09799	6699.87	6694.32	3.08109	2	yes
196	CAPZA1	6940.58	6946.68	4.09485	6786.9	6785.56	2.97797	6790.9	6785.94	2.96117	2	yes
197	CARHSP1	7536.97	7545.35	3.93747	7201.77	7201.43	2.3699	7205.77	7202	2.36587	2	yes
198	CASC3	4367.45	4368.5	7.12115	4306.44	4305.68	7.02699	4310.44	4306.37	7.00458	2	yes
199	CASC4	5433.85	5436.08	5.97886	5319.79	5319.1	4.84018	5323.79	5319.66	4.81479	2	yes
200	CASC5	6258.37	6261.66	6.35598	5571.24	5570.51	5.85199	5575.24	5570.76	5.85421	2	yes
201	CAST	8449.69	8464.35	3.30024	8002.46	8003.1	1.8997	8006.46	8003.13	1.89897	2	yes
202	CAV1	18551.5	18147.1	2.20472	11256.9	11291.5	1.88174	11260.9	11642.8	9.25631	2	yes
203	CAV2	10007.3	10021.9	3.30831	8650.98	8650.08	1.53596	8654.98	8653.03	1.54024	2	yes
204	CBX1	9658.64	9674.75	3.15727	8642.95	8642.65	1.53187	8646.95	8643.39	1.52754	2	yes
205	CBX3	11597.5	11601.2	2.0854	10151.2	10154.8	0.9065	10155.2	10268.2	2.22727	2	yes
206	CBX5	6636.17	6640.69	4.83498	6411.58	6410.75	3.31095	6415.58	6411.19	3.28318	2	yes
207	CCAT1	4332.65	4334.28	8.19427	4059.54	4058.83	11.4812	4063.54	4059.19	11.506	2	yes
208	CCDC112	4883.59	4885.4	6.90223	4680.37	4679.72	6.88091	4684.37	4680.17	6.8759	2	yes
209	CCDC117	4033.54	4034.51	7.99522	3963.13	3961.94	8.89622	3967.13	3962.47	8.89042	2	yes
210	CCDC137	7306.7	7313.51	4.23163	7006.55	7005.69	2.73339	7010.55	7006.17	2.71534	2	yes
211	CCDC167	6407.08	6410.6	5.14097	6154.94	6155.17	3.35842	6158.94	6154.98	3.33026	2	yes
212	CCDC18	4244.49	4245.63	7.7012	4132.77	4132.38	8.80682	4136.77	4132.21	8.80811	2	yes
213	CCDC47	7931.98	7944.3	3.60844	7567.43	7566.69	2.22452	7571.43	7567.32	2.21479	2	yes
214	CCDC58	6716.38	6721.21	4.39032	6566.13	6566.41	3.03743	6568.76	6566.35	3.02763	2	yes
215	CCDC59	7788.71	7798.76	3.65755	7464.25	7463.82	2.29584	7468.07	7465.59	2.28712	2	yes
216	CCDC71L	4769.14	4770.79	7.07026	4588.36	4588.08	7.10429	4592.37	4588.74	7.09988	2	yes
217	CCDC85B	10521.5	10525.3	2.76612	9219.64	9221.4	1.28454	9221.68	9250.66	1.53696	2	yes
218	CCDC88A	4705.03	4706.61	7.20652	4546.82	4545.53	7.18567	4550.82	4545.86	7.18072	2	yes
219	CCNA2	7961.93	7968.67	5.66847	6553.45	6553.27	4.24962	6556.83	6553.55	4.25291	2	yes
220	CCNB1	21553.9	21321.6	2.88978	10130.2	10139.8	1.57523	10134.6	10203.2	3.49337	2	yes
221	CCNB2	8834.75	8843.38	4.78934	7335.68	7334.56	2.60949	7339.26	7335.27	2.59749	2	yes
222	CCNE1	4792.06	4794.08	7.45407	4482.08	4481.61	9.36515	4486.08	4481.76	9.37889	2	yes
223	CCNE2	6111.29	6115.4	6.92668	4781.04	4780.83	14.074	4785.04	4781.07	14.0941	2	yes
224	CCNF	3665.93	3667.33	10.8846	3379.1	3378.04	16.2135	3383.1	3378.42	16.2461	2	yes
225	CCNG1	5404.04	5405.97	5.91102	5312.64	5311.21	4.82553	5316.64	5311.48	4.78613	2	yes
226	CCNI	8100.94	8116.2	3.01086	7868.82	7868.39	1.97777	7872.82	7869.43	1.97084	2	yes
227	CCT3	13212.8	13098	1.6406	11089.6	11094	1.03691	11093.6	11480.9	4.98279	2	yes
228	CCT4	10693.2	10696.2	2.36477	9615.66	9616.13	1.29085	9618.19	9643.46	1.55465	2	yes
229	CCT5	11869.1	11789.9	2.05446	10269.8	10271.4	1.20135	10270.3	10350.4	2.27199	2	yes
230	CCT6A	12445.3	12377.6	1.93463	10564.8	10568.4	0.932378	10568.8	10736	3.05045	2	yes
231	CCT8	11114.4	11106.4	2.16469	9930.01	9932.84	1.2011	9934.01	9941.51	1.26919	2	yes
232	CD109	4578.48	4579.74	6.95752	4489.26	4487.96	6.67276	4493.26	4487.72	6.66253	2	yes
233	CD164	6213.91	6217.69	4.56249	6141.39	6139.85	3.69544	6145.39	6140.19	3.67342	2	yes
234	CD2AP	6019.99	6022.9	5.46975	5840.15	5839.13	4.00188	5844.15	5839.43	3.96737	2	yes
235	CD3EAP	6782.71	6787.26	5.24072	6354.88	6353.74	3.4402	6358.88	6354.35	3.4165	2	yes
236	CD58	4398.9	4400	7.24843	4330.58	4329.27	7.08335	4334.58	4329.74	7.06105	2	yes
237	CDC20	12689.4	12685.2	3.44644	9070.46	9071.17	1.1468	9065.37	9075.11	1.24311	3	yes
238	CDC25A	3154.02	3154.73	12.0144	3080.37	3079.2	14.9282	3084.37	3079.72	14.9567	2	yes
239	CDC25B	5380.38	5382.64	6.22987	5207.05	5206.62	5.09826	5211.06	5207.21	5.0753	2	yes
240	CDC25C	3017.09	3017.96	13.4843	2879.69	2879.06	17.5456	2883.69	2878.99	17.583	2	yes
241	CDC27	6996.3	7002.14	4.41242	6716.66	6715.76	3.01711	6720.65	6716.35	3.00539	2	yes
242	CDC37	8426.58	8443.32	3.067	8047.21	8048.87	1.89345	8051.21	8046.07	1.88537	2	yes
243	CDC42	9137.56	9164.31	2.65489	8665.26	8664.64	1.52712	8669.26	8667.42	1.52824	2	yes
244	CDC42BPA	4905.79	4907.33	6.70579	4793.57	4792.59	5.87786	4797.57	4792.76	5.84215	2	yes
245	CDC42BPB	5065.04	5066.78	6.40178	4976.48	4974.91	5.43056	4980.48	4975.16	5.39722	2	yes
246	CDC42EP1	6250.32	6253.66	5.24359	6033.28	6032.72	3.64776	6037.28	6032.98	3.61352	2	yes
247	CDC42EP3	4825.25	4826.69	6.7737	4715.95	4715.41	5.99895	4719.95	4715.98	5.94954	2	yes
248	CDC6	8207.01	8214.7	4.79764	7123.47	7123.22	2.11304	7127.47	7123.93	2.11371	2	yes
249	CDC73	5599	5601.28	5.60056	5525.42	5524.41	4.45211	5529.42	5524.86	4.39947	2	yes
250	CDCA2	6957.51	6962.53	6.42221	5706.49	5705.69	7.28714	5710.5	5706.3	7.30139	2	yes
251	CDCA3	5848.13	5851.59	6.82858	5121.56	5120.18	8.26598	5125.56	5120.47	8.27964	2	yes
252	CDCA4	5848.2	5850.91	5.6876	5671.94	5671.61	3.87296	5675.94	5672.01	3.83783	2	yes
253	CDCA7	4838.16	4839.7	6.8705	4670.62	4670.52	6.67354	4674.62	4670.46	6.658	2	yes
254	CDCA7L	5831.52	5834.43	5.5738	5690.88	5689.85	4.20778	5694.88	5690.16	4.16606	2	yes
255	CDCA8	7004.78	7009.7	6.37536	5557.1	5556.34	9.24313	5561.1	5556.55	9.26548	2	yes
256	CDCP1	7082.62	7088.21	4.54171	6737.04	6735.99	2.98969	6741.04	6736.71	2.97176	2	yes
257	CDK12	5597.02	5599.46	5.63339	5502.27	5501.31	4.44997	5506.27	5502.02	4.40154	2	yes
258	CDK5RAP2	5424.31	5426.47	6.37106	5203.83	5203.15	5.19447	5207.83	5203.18	5.16074	2	yes
259	CDK6	6196.08	6199.48	5.72819	5831.92	5830.98	4.13157	5835.92	5831.48	4.10339	2	yes
260	CDKN1A	8711.73	8720.32	5.97712	6336.45	6339.29	5.838	6340.71	6341.29	5.86172	2	yes
261	CDKN2D	4557.02	4558.52	7.40751	4360.67	4359.58	8.59014	4364.67	4359.48	8.60173	2	yes
262	CDKN3	9820.59	9831.13	4.15811	8031.18	8030.92	1.86594	8034.37	8032.42	1.86156	2	yes
263	CDT1	7373.03	7379.15	4.7805	6836.7	6836.79	2.38166	6840.07	6837.24	2.38914	2	yes
264	CDV3	9011.5	9028.27	3.20139	8314.87	8314.5	1.70823	8318.87	8321.75	1.7238	2	yes
265	CEBPB	6220.17	6223.77	5.46241	5987.88	5988.08	3.6271	5988.85	5988.18	3.56765	2	yes
266	CEBPD	4922.42	4924.08	6.91479	4764.05	4763.58	6.28158	4768.06	4764.4	6.2629	2	yes
267	CEBPZ	6725.23	6730.21	4.47441	6531.08	6529.9	3.14695	6535.08	6530.58	3.13137	2	yes
268	CENPA	6169.39	6173.37	6.95432	5062.57	5062.36	10.2213	5066.59	5062.8	10.2402	2	yes
269	CENPC	4554.08	4555.39	7.02043	4450.25	4449.62	6.96686	4454.25	4450.09	6.93161	2	yes
270	CENPE	7590.26	7596.28	6.24275	5829	5827.83	8.33452	5833	5828.18	8.35474	2	yes
271	CENPF	22511.2	22305	3.09373	10462	10497.3	2.33928	10466.4	10635.2	7.35693	2	yes
272	CENPJ	3725.05	3725.94	9.10135	3653.03	3651.82	10.9476	3657.03	3652.28	10.9619	2	yes
273	CENPK	4829.26	4830.73	6.66225	4733.35	4733.29	5.83381	4737.35	4732.92	5.77682	2	yes
274	CENPM	6265.3	6268.7	4.93074	6117.74	6118.08	3.45086	6121.74	6117.82	3.42452	2	yes
275	CENPN	7232.13	7238.82	4.1545	6980.97	6981.06	2.60285	6984.97	6981.25	2.60547	2	yes
276	CENPQ	4567.17	4568.72	7.45633	4343.32	4343.19	9.39758	4347.32	4342.83	9.40347	2	yes
277	CENPU	5703.73	5706.19	6.04895	5463.58	5464.09	4.24922	5466.81	5463.76	4.21567	2	yes
278	CENPV	7276.92	7285.26	3.89569	7075.31	7079.03	2.58755	7079.31	7075.88	2.57614	2	yes
279	CENPW	7846.44	7855.79	3.86136	7413.27	7413.42	2.17169	7417.23	7413.82	2.17882	2	yes
280	CEP135	3917.36	3918.38	8.59897	3822.59	3821.55	10.3441	3826.59	3821.8	10.3606	2	yes
281	CEP170	5214.5	5216.33	6.27116	5104.41	5103.3	5.16355	5108.41	5103.9	5.11898	2	yes
282	CEP350	4981.63	4983.38	6.67308	4809.98	4809.64	6.10032	4813.95	4810.07	6.06581	2	yes
283	CEP55	8671.15	8679.29	5.03438	7102.93	7103.36	2.87077	7101.44	7101.75	2.84609	3	yes
284	CEP78	5470.17	5472.52	6.28801	5250.2	5249.05	5.13675	5254.2	5249.41	5.11362	2	yes
285	CFD	8470.86	8484.32	3.27214	8009.97	8010.02	1.9286	8013.67	8010.55	1.92337	2	yes
286	CFLAR	4602.14	4603.6	7.04194	4474.82	4473.84	7.14428	4478.81	4474.49	7.12975	2	yes
287	CHAF1A	7010.52	7015.04	5.46677	6382.2	6382.28	3.07111	6386.18	6382.5	3.06535	2	yes
288	CHCHD10	11558.6	11574.3	2.18337	10057	10057.7	0.948609	10061	10074.5	1.10906	2	yes
289	CHCHD3	6577.33	6582.71	4.19705	6492.97	6492.79	3.14881	6496.97	6492.75	3.13957	2	yes
290	CHCHD5	6788.97	6795.91	3.80076	6714.94	6714.21	3.03511	6718.94	6714.95	3.02605	2	yes
291	CHD1	6651.69	6655.81	4.74259	6430.99	6430.2	3.18604	6434.99	6431.2	3.17269	2	yes
292	CHD2	6211.73	6215.52	5.30095	5974.04	5973.47	3.8741	5978.04	5974.44	3.85165	2	yes
293	CHD4	8974.13	8987.35	3.64552	8069.89	8068.79	1.85944	8073.89	8071.1	1.8576	2	yes
294	CHD7	4314.19	4315.53	7.79298	4161.29	4160.81	9.35088	4165.29	4161.24	9.35578	2	yes
295	CHMP2B	5988.85	5992.23	4.96919	5903.4	5902.3	3.89958	5907.4	5902.71	3.8567	2	yes
296	CHMP4B	5037.94	5039.52	6.25745	4983.74	4982.34	5.41628	4987.74	4982.63	5.38755	2	yes
297	CHPF	7805.9	7815.21	4.18271	7304.87	7304.05	2.53886	7308.88	7303.56	2.52902	2	yes
298	CHRAC1	6200.7	6204.49	5.0041	6073.47	6072.06	3.80179	6077.47	6072.61	3.77098	2	yes
299	CHTOP	6318.75	6322.52	4.67	6214.15	6213.23	3.55985	6217.96	6213.88	3.53181	2	yes
300	CIRBP	8708.64	8726.6	3.08162	8213.52	8213.05	1.73772	8217.52	8215.36	1.73713	2	yes
301	CISD2	6960.75	6967.78	3.82213	6853.82	6853.7	2.80372	6857.82	6853.99	2.80109	2	yes
302	CITED2	4165.7	4167.84	9.52117	3666.13	3666.29	15.8861	3670.15	3666.93	15.917	2	yes
303	CITED4	3186.09	3187.24	12.3864	2998.25	2998.6	16.9041	3002.29	2999.13	16.9292	2	yes
304	CKAP2	9701.55	9710.88	4.8565	7372.87	7373.42	3.0283	7376.96	7375.06	3.02738	2	yes
305	CKAP2L	4900.95	4903.4	7.86978	4291.62	4291.34	13.3441	4295.62	4291.38	13.3744	2	yes
306	CKLF	6974.7	6980.17	4.60763	6665.99	6665.68	2.88829	6669.99	6665.95	2.87427	2	yes
307	CKS1B	10262.3	10267.3	3.06493	8965.57	8965.75	1.34513	8969.57	8970.28	1.362	2	yes
308	CKS2	18420.9	18336.1	2.73428	10430.9	10461.8	1.80726	10435	10580.8	5.0988	2	yes
309	CLDN3	3965.78	3967.02	8.67368	3798.38	3797.45	11.5477	3802.38	3797.95	11.5716	2	yes
310	CLDN4	8389.79	8396.9	5.92672	6203.8	6204.73	6.72262	6207.83	6206.01	6.73715	2	yes
311	CLDN7	11231.7	11245.4	3.76378	8528.9	8528.59	1.60376	8532.9	8531.13	1.60893	2	yes
312	CLDND1	8660.18	8673.3	3.65267	7880.58	7880.64	2.02312	7884.6	7883.86	2.02157	2	yes
313	CLIC3	3029.96	3030.85	12.9943	2911.94	2912.04	16.651	2915.94	2910.4	16.6853	2	yes
314	CLIC4	4381.43	4383.02	7.71993	4201.34	4203.6	9.20816	4205.34	4199.94	9.22414	2	yes
315	CLINT1	6849.65	6855.27	4.38829	6662.1	6662.08	2.96257	6665.63	6662.21	2.9503	2	yes
316	CLOCK	4302.49	4303.59	7.35683	4250.84	4249.47	7.19635	4254.84	4250.12	7.1668	2	yes
317	CLPP	7083.96	7091.93	3.77063	6962.5	6962.95	2.72833	6966.5	6962.7	2.71984	2	yes
318	CLSPN	9176.27	9186.32	4.41839	7700.52	7700.73	1.69263	7701.38	7701.23	1.70879	2	yes
319	CLTA	8727.16	8752.15	2.47133	8480.66	8480.79	1.65286	8484.66	8488.62	1.66867	2	yes
320	CLTB	7188.76	7196.28	3.92233	7001.98	7003.08	2.69047	7004.76	7002.37	2.67366	2	yes
321	CLTC	9169.63	9183.49	3.38858	8280.51	8279.79	1.72154	8284.51	8282.06	1.72227	2	yes
322	CMC2	7561.49	7569.93	3.91648	7247.03	7246.95	2.40464	7251.03	7247.29	2.39756	2	yes
323	CMSS1	6950.77	6957.54	4.1393	6776.3	6776.65	2.79825	6780.3	6776.4	2.79254	2	yes
324	CMTM6	6251.88	6255.45	5.03795	6105.34	6104.84	3.74774	6109.17	6104.55	3.7054	2	yes
325	CMTM7	6131.83	6135.44	5.0346	5995.46	5994.25	3.83524	5999.46	5994.77	3.80718	2	yes
326	CNBP	8874.11	8894.91	2.839	8428.49	8427.93	1.60277	8432.49	8433.57	1.61065	2	yes
327	CNIH4	6514.57	6519.56	4.23113	6440.11	6439.04	3.36817	6444.11	6439.58	3.35171	2	yes
328	CNN2	6701.94	6706.76	4.56924	6514.92	6514.91	3.14124	6518.92	6514.84	3.12062	2	yes
329	CNN3	7187.25	7193.91	3.8939	7000.48	7000.23	2.67506	7004.48	7000.44	2.66323	2	yes
330	CNOT1	5421.64	5423.69	5.87449	5320.05	5319.15	4.83695	5324.05	5319.72	4.80985	2	yes
331	CNOT7	6831.39	6837.21	3.8606	6739.16	6738.59	2.89349	6743.16	6739.03	2.88403	2	yes
332	COL12A1	4427.91	4429.31	7.47354	4269.55	4268.13	8.56315	4273.55	4268.21	8.57156	2	yes
333	COMMD2	5767.33	5770.13	5.03036	5723.86	5722.56	4.21142	5727.86	5723.35	4.18645	2	yes
334	COMMD4	7644.54	7654.72	3.41791	7425.82	7426.28	2.27838	7429.82	7426.27	2.2835	2	yes
335	COMTD1	5455.01	5457.03	5.75445	5384.53	5383.83	4.63772	5388.53	5383.75	4.56483	2	yes
336	COPA	5466.23	5468.37	5.86415	5351.31	5355.38	4.85872	5355.32	5350.04	4.84436	2	yes
337	COPB2	7085	7092.55	3.92105	6938.09	6937.12	2.82922	6942.09	6937.15	2.81456	2	yes
338	COPRS	7198.36	7206.92	3.62464	7066.49	7066.37	2.57934	7070.49	7066.85	2.58094	2	yes
339	COPS2	6762.32	6767.35	4.31242	6617.15	6616.15	3.14078	6621.02	6616.6	3.11889	2	yes
340	COPS6	7590.28	7601.14	3.35342	7428.31	7428.91	2.35067	7432.31	7428.69	2.34376	2	yes
341	CPA4	8757.29	8765.2	6.08215	5548.65	5549.11	13.0572	5552.68	5549.04	13.0792	2	yes
342	CPNE3	7576.75	7587.52	3.59363	7355.07	7355.54	2.36636	7359.07	7355.07	2.35717	2	yes
343	CPOX	7092.45	7098.84	4.43765	6764.62	6763.58	2.89776	6768.62	6763.92	2.8787	2	yes
344	CPSF2	4920.28	4921.85	6.56763	4831.35	4830.01	5.69814	4835.36	4830.46	5.65267	2	yes
345	CREBBP	4265.57	4266.69	7.37286	4194.08	4194.26	7.56751	4198.12	4195.33	7.55771	2	yes
346	CRIM1	3066.99	3067.61	11.8431	3029.15	3027.96	13.8863	3033.15	3028.18	13.9153	2	yes
347	CSE1L	6610.1	6614.67	4.73754	6410.5	6409.95	3.29651	6414.5	6409.98	3.26716	2	yes
348	CSNK1A1	8022.45	8035.78	3.35809	7718.3	7717.5	2.10046	7722.3	7720.13	2.09806	2	yes
349	CSNK2A1	6891.03	6897.98	3.8857	6785.02	6784.41	2.8728	6789.02	6785.14	2.86154	2	yes
350	CSNK2A2	5987.09	5990.45	5.07123	5890.75	5889.83	3.8864	5894.75	5890.29	3.85706	2	yes
351	CSPP1	5446.62	5448.76	5.95811	5322.97	5322.03	4.66023	5326.97	5322.43	4.59875	2	yes
352	CTCF	6574.09	6578.54	4.69562	6386.48	6385.87	3.32489	6390.24	6386.61	3.29729	2	yes
353	CTDNEP1	6490.34	6494.74	4.47746	6381.37	6380.29	3.36722	6385.37	6380.87	3.34559	2	yes
354	CTDSPL2	5150.92	5152.68	6.26925	5062.81	5061.82	5.27011	5066.81	5062.42	5.23614	2	yes
355	CTGF	6267.61	6273.64	7.75588	4042.6	4044.23	18.6783	4046.58	4045.05	18.7021	2	yes
356	CTNNA1	7210.91	7219.06	3.9357	7006.66	7005.6	2.7369	7010.66	7005.02	2.7247	2	yes
357	CTNNAL1	8467.92	8480.66	3.47198	7935.32	7936.05	1.95138	7939.32	7935.6	1.94246	2	yes
358	CTPS1	5524.73	5526.96	5.68792	5442.95	5441.65	4.58169	5446.95	5442	4.529	2	yes
359	CUL2	5349.64	5351.68	5.86281	5277.56	5276.15	4.86535	5281.56	5276.7	4.82026	2	yes
360	CUL3	6224.94	6228.51	5.19211	6026.13	6025.35	3.85328	6030.13	6025.98	3.83374	2	yes
361	CXXC5	5082.03	5083.92	6.61151	4921.15	4920.52	5.67797	4925.15	4920.91	5.64159	2	yes
362	CYB5B	11539.7	11524.6	2.37622	9892.58	9895.07	1.05763	9895.91	9954.17	1.69787	2	yes
363	CYB5D2	3249.01	3249.8	10.8204	3186.16	3186.17	13.2036	3190.17	3186.61	13.2311	2	yes
364	CYC1	11342.1	11334.1	2.307	9871.33	9877.29	1.17419	9875.18	9875.48	1.17144	2	yes
365	CYCS	12112.9	12062.6	2.13196	10259	10261	1.34758	10262	10293	1.78682	2	yes
366	CYP24A1	11303.7	11316	4.39221	8090.66	8089.8	2.26007	8094.66	8092.94	2.27317	2	yes
367	CYR61	14247.5	14259.4	4.08415	8637.99	8650.66	2.31316	8642.14	8685.02	3.17845	2	yes
368	DAD1	8872.26	8889.31	2.60292	8537.82	8538.85	1.69534	8540.28	8538.74	1.72361	2	yes
369	DBF4	7772.53	7778.7	4.88008	6908.86	6908.03	2.8929	6912.86	6908.96	2.87561	2	yes
370	DCAF13	8115.6	8129.95	3.14274	7832.72	7832.57	1.98769	7836.72	7833.96	2.01018	2	yes
371	DCAF7	6435.59	6439.76	5.20018	6159.75	6159.07	3.72599	6163.76	6159.65	3.7058	2	yes
372	DCBLD2	13549	13478.3	2.2617	10469.8	10494.6	1.29283	10473.6	10679.7	4.19623	2	yes
373	DCP2	5063.14	5064.7	6.30465	4974.79	4974.11	5.16264	4978.79	4974.29	5.08304	2	yes
374	DCTN4	5372.39	5374.48	5.90243	5292.1	5290.6	4.87089	5296.1	5290.98	4.83211	2	yes
375	DCTPP1	9126.34	9142.51	3.25363	8328.28	8327.91	1.6329	8332.28	8330.85	1.6363	2	yes
376	DDIT4	2664.9	2667.18	15.8062	2105.03	2105.77	21.7074	2109.07	2106.31	21.7282	2	yes
377	DDX1	7622.14	7632.47	3.43961	7416.91	7417.49	2.30227	7420.91	7417.16	2.29547	2	yes
378	DDX17	7226.94	7234.11	4.29876	6936.49	6935.63	2.83908	6940.49	6937.01	2.82456	2	yes
379	DDX18	9269.7	9293.22	2.80071	8653.81	8653.55	1.47767	8657.81	8661.18	1.49452	2	yes
380	DDX21	10778.5	10800.3	2.61368	9389.6	9390.58	1.11406	9393.6	9420.48	1.36505	2	yes
381	DDX23	5134.49	5136.29	6.34073	5042.49	5041.24	5.24228	5046.49	5041.58	5.18403	2	yes
382	DDX24	8929	8950.64	2.82321	8473.15	8472.82	1.6413	8477.02	8478.24	1.65003	2	yes
383	DDX39A	7676.67	7686.24	3.79492	7373.54	7373.95	2.34183	7375.51	7374.14	2.3431	2	yes
384	DDX3X	8589.81	8601.32	3.81513	7785.47	7784.32	2.09786	7789.47	7785.79	2.09086	2	yes
385	DDX42	7137.01	7143.65	4.19599	6878.93	6878.44	2.73134	6882.93	6879.17	2.72174	2	yes
386	DDX46	10950.7	10942.3	2.33182	9690.44	9690.86	1.07069	9694.44	9723.59	1.30727	2	yes
387	DDX5	14036.2	13931.6	2.01588	10882.8	10910.4	1.38687	10886.8	11203.8	5.66827	2	yes
388	DDX52	6715.35	6720.49	4.20003	6586.85	6586.77	3.0062	6590.85	6587	2.99407	2	yes
389	DDX56	6373.26	6377.24	4.85368	6240.16	6239.72	3.50162	6244.07	6239.99	3.47819	2	yes
390	DDX60L	3787.72	3788.69	8.99765	3694.76	3693.35	11.1226	3698.76	3693.61	11.1449	2	yes
391	DEF8	7702.67	7714.68	3.56563	7455.95	7455.7	2.30063	7459.95	7456.48	2.29495	2	yes
392	DEK	10111.8	10105.2	2.69297	9087.12	9087.52	1.331	9090.52	9092.43	1.39279	2	yes
393	DEPDC1	8438.86	8446.26	5.88861	6393.29	6393.66	5.66788	6397.35	6394.46	5.67639	2	yes
394	DEPDC1B	4392.81	4394.14	7.5791	4228.48	4228.99	9.07561	4232.48	4228.56	9.08746	2	yes
395	DFFA	6408.41	6412.51	4.95725	6221.99	6220.72	3.63642	6225.99	6221.23	3.61768	2	yes
396	DHFR	6769.54	6774.53	4.67561	6530.51	6532.28	3.14829	6534.51	6530.54	3.11302	2	yes
397	DHRS2	2143.07	2146.6	15.3674	1356.07	1355.77	19.4515	1360.07	1355.18	19.4685	2	yes
398	DHRS3	4207.85	4209.22	8.03507	4043.24	4042.21	10.0976	4047.24	4042.55	10.1159	2	yes
399	DHX15	6889.08	6895.16	4.31598	6702.76	6702.49	2.93905	6706.76	6702.65	2.924	2	yes
400	DHX36	6123.68	6127.32	4.58325	6067.71	6066.74	3.7497	6071.71	6067.68	3.72811	2	yes
401	DHX8	4451.81	4453.07	7.13186	4373.66	4372.46	7.04387	4377.66	4372.81	7.01172	2	yes
402	DHX9	7705.68	7713.43	4.08389	7276.01	7276.22	2.48176	7280.01	7275.96	2.46119	2	yes
403	DIAPH1	6640.65	6645.03	4.81392	6398.92	6397.65	3.3596	6402.92	6397.97	3.34249	2	yes
404	DIAPH3	6199.83	6203.03	5.88904	5862.14	5862.48	3.73617	5864.82	5862.18	3.70519	2	yes
405	DIS3	5690.43	5692.94	5.57599	5599.07	5597.77	4.41429	5603.07	5598.23	4.37236	2	yes
406	DKC1	8196.31	8207.83	3.66232	7736.11	7736.33	2.07353	7739.9	7737.17	2.07674	2	yes
407	DKK1	29620.6	26885.6	2.00187	12464.4	13248.8	17.3522	12464.6	14993.4	46.3358	2	yes
408	DLG1	4950.97	4952.59	6.36237	4882.3	4881.46	5.52043	4886.3	4882.08	5.48662	2	yes
409	DLGAP5	10605.7	10616.4	4.73898	7634.52	7634.59	3.15616	7638.35	7635.32	3.16093	2	yes
410	DMKN	8678.11	8700.5	2.8131	8336.04	8336.03	1.70576	8340.04	8337.31	1.70034	2	yes
411	DNAJA1	12012	11985.7	2.28701	10100.5	10115.4	1.17787	10102.8	10218.6	2.57391	2	yes
412	DNAJA2	7282.56	7290.78	3.72987	7105.22	7104.17	2.57464	7109.22	7105.55	2.56594	2	yes
413	DNAJB1	7627.65	7634.62	4.57785	7000.21	6999.49	2.76769	7004.21	7000.71	2.75629	2	yes
414	DNAJB4	4805.62	4807.35	7.02583	4630.16	4629.37	6.9095	4634.16	4629.94	6.90097	2	yes
415	DNAJB6	7500.4	7508.9	3.77806	7215.85	7215.38	2.54513	7219.85	7216.07	2.53841	2	yes
416	DNAJC2	7257.09	7264.01	4.0692	7010.22	7009.75	2.68205	7014.08	7010.31	2.66957	2	yes
417	DNAJC21	6779.8	6785.2	4.13146	6658.31	6658.02	3.04627	6660.52	6658.43	3.02473	2	yes
418	DNAJC3	5631.64	5634.21	5.55176	5544.78	5543.36	4.49005	5548.78	5543.84	4.45547	2	yes
419	DNAJC7	7927.06	7940.87	3.17245	7702.43	7701.58	2.09169	7706.43	7702.38	2.08471	2	yes
420	DNAJC8	8526.16	8541.63	2.8405	8225.09	8225.52	1.90373	8228.1	8227.44	1.93727	2	yes
421	DNMT1	9318.44	9331.83	3.04985	8509.37	8509.32	1.51377	8513.37	8513.07	1.52787	2	yes
422	DNTTIP2	7488.76	7497.53	3.90005	7202.46	7202.03	2.42063	7206.46	7203.07	2.41892	2	yes
423	DOCK1	4138.39	4139.52	7.69926	4058.44	4058.04	8.38434	4062.44	4057.5	8.39002	2	yes
424	DSCC1	6185.95	6189.18	5.78253	5825.46	5825.52	3.86019	5829.46	5825.34	3.83315	2	yes
425	DSG2	5999.68	6002.9	5.48959	5821.06	5819.76	4.10751	5825.06	5819.74	4.07839	2	yes
426	DSP	8810.08	8820.34	4.26739	7615.33	7614.62	2.27397	7619.33	7615.68	2.26704	2	yes
427	DST	10119.5	10131.3	4.3514	7855.47	7855.59	2.25375	7859.48	7858.68	2.25922	2	yes
428	DTL	4941.27	4943.27	7.29214	4558.51	4558.26	9.72708	4562.51	4558.46	9.73762	2	yes
429	DTYMK	8485.22	8496.39	3.53805	7902.59	7902.78	1.88642	7905.97	7903.92	1.8942	2	yes
430	DUS1L	6455.94	6460.29	4.71709	6306.27	6306.56	3.2684	6310.27	6305.9	3.24886	2	yes
431	DUSP14	5505.53	5507.79	5.58047	5437.49	5436.48	4.47164	5441.49	5437.17	4.41004	2	yes
432	DUSP2	3401.41	3402.49	11.417	3237.89	3237.93	15.6002	3241.89	3238.97	15.6285	2	yes
433	DUSP4	7362.53	7368.4	5.57051	6457.11	6456.85	3.62613	6461.12	6457.8	3.61094	2	yes
434	DYNC1H1	8129.14	8137.98	4.12456	7438.14	7437.76	2.23918	7442.14	7438.39	2.22861	2	yes
435	DYNC1LI1	6938.1	6944.14	4.04649	6794.62	6794.42	2.87651	6798.62	6794.87	2.86219	2	yes
436	DYNC1LI2	6019.99	6023.1	5.07572	5912.05	5911.6	3.85072	5916.05	5911.6	3.81485	2	yes
437	DYNLL2	6343.25	6346.96	5.07939	6130.63	6130.07	3.72378	6134.63	6130.67	3.70561	2	yes
438	DYNLT1	10401.5	10390.9	2.67586	9267.4	9268.07	1.36027	9264.68	9283.59	1.76391	3	yes
439	E2F1	4663.72	4665.24	7.13292	4457.54	4457.41	8.32416	4461.54	4457.05	8.32601	2	yes
440	EAPP	5473.13	5475.3	5.63061	5433.64	5432.33	4.77641	5437.64	5433.08	4.73963	2	yes
441	EBP	7427.1	7434.73	4.14104	7109.59	7109.7	2.51231	7113.59	7109.82	2.50724	2	yes
442	ECI1	7997.05	8010.2	3.1686	7744.67	7745	2.06352	7748.67	7745.17	2.06398	2	yes
443	ECT2	7985.3	7992.4	4.82823	7033.55	7032.82	2.83996	7037.56	7033.28	2.82944	2	yes
444	EDF1	9626.03	9651.3	2.38755	9075.1	9074.59	1.37449	9077.73	9086.15	1.42961	2	yes
445	EEF1A1	36040.5	32308.6	2.92759	15584.6	167968	379.626	91943.3	91992.4	4.62345760357881e-05	2	yes
446	EEF1A2	8540.11	8555.17	3.3399	7999.18	7998.46	1.87548	8003.18	8000.07	1.87153	2	yes
447	EEF1B2	17955.3	17372.6	1.09007	12910.8	13634.2	11.2699	12914.8	218563	300.842	2	yes
448	EEF1D	13744.4	13667.9	1.70402	11151.7	11162	0.951238	11155.7	11501.4	4.84529	2	yes
449	EEF1E1	8098.29	8111.44	3.35691	7775.68	7775.36	2.02564	7779.68	7777.7	2.02955	2	yes
450	EEF2	14459.1	14440.1	1.74676	11249.2	11290.5	1.679	11253.2	11680.4	5.70666	2	yes
451	EFNB2	3012.89	3013.64	12.9858	2921.8	2921	16.3254	2925.8	2921.71	16.3514	2	yes
452	EGFR	4309.79	4310.93	7.54102	4206.11	4205.01	8.14718	4210.11	4205.42	8.14335	2	yes
453	EGR1	4190.96	4194.68	10.9101	3083.87	3085.75	20.8083	3087.93	3086.49	20.8319	2	yes
454	EHBP1	4951.7	4953.24	6.59951	4843.8	4842.55	5.74169	4847.8	4842.93	5.69532	2	yes
455	EID1	8548.17	8564.06	3.04365	8141.41	8141.59	1.79089	8145.41	8142.33	1.78817	2	yes
456	EIF1	17761.8	17590.4	1.28404	12523.3	14006.8	13.4128	12527.3	269480	395.866	2	yes
457	EIF1AX	9916.28	9918.57	2.68073	9034.38	9034.87	1.41947	9034.65	9046.24	1.55568	2	yes
458	EIF1B	6887.72	6893.85	4.21748	6700.7	6699.73	2.97262	6704.7	6700.7	2.95558	2	yes
459	EIF2A	7142.92	7150.77	3.74174	7006.27	7005.4	2.69547	7010.27	7005.52	2.68333	2	yes
460	EIF2AK1	6798.53	6804.47	4.32683	6629.73	6628.11	3.11732	6633.73	6628.29	3.1034	2	yes
461	EIF2AK2	6077.74	6080.94	5.19785	5946.58	5945.3	3.94105	5950.58	5945.75	3.90892	2	yes
462	EIF2S1	8575.43	8593.2	3.13847	8120.37	8120.03	1.75543	8124.37	8122.26	1.75847	2	yes
463	EIF2S2	11132.6	11158.8	2.16073	9933.57	9937.11	1.01326	9937.57	10018.6	1.82071	2	yes
464	EIF2S3	7252.93	7261.07	3.98531	7008.81	7008.43	2.56369	7012.81	7008.83	2.55644	2	yes
465	EIF3A	14617	14481	2.01713	10938.3	10976.3	1.40084	10942.3	11275.6	5.699	2	yes
466	EIF3B	7829.23	7837.97	4.11441	7323.79	7322.91	2.45806	7327.79	7323.14	2.44507	2	yes
467	EIF3D	8781.78	8802.09	2.89457	8360.52	8360.3	1.69694	8364.52	8362.71	1.70177	2	yes
468	EIF3E	13140.3	13008.7	1.91474	10745.4	10753.4	0.843575	10749.4	10984.4	3.69114	2	yes
469	EIF3G	8888.3	8910.29	2.64118	8507.02	8507.15	1.63204	8511.02	8512.7	1.65457	2	yes
470	EIF3H	9678.17	9715.14	2.18996	9217.3	9220.52	1.31874	9221.3	9221.16	1.33706	2	yes
471	EIF3J	8429.37	8443.74	3.3622	7959	7958.86	1.90799	7963	7960.34	1.90851	2	yes
472	EIF3K	10964.8	10955.8	2.08163	9928.44	9933.4	1.43993	9929.92	9940.31	1.71023	2	yes
473	EIF3L	8282.63	8300.36	2.96963	8014.3	8013.57	1.8917	8018.3	8014.61	1.88623	2	yes
474	EIF4A2	7067.07	7073.2	4.42965	6766.61	6767.46	2.97002	6770.65	6769.33	2.95782	2	yes
475	EIF4A3	8773.52	8790.15	2.78154	8378.47	8378.83	1.81344	8382.19	8382.36	1.85209	2	yes
476	EIF4E2	6619.58	6625.06	4.22251	6524.86	6523.67	3.22922	6528.86	6524.34	3.21389	2	yes
477	EIF4EBP1	8773.19	8786.61	3.4255	8084.67	8084.66	1.85101	8088.67	8084.35	1.84402	2	yes
478	EIF4G1	8238.86	8249.3	3.9567	7582.49	7581.2	2.27059	7586.49	7581.65	2.25992	2	yes
479	EIF4H	7497.69	7506.89	3.70549	7265.87	7264.74	2.47227	7269.87	7265.2	2.46045	2	yes
480	EIF5	9546.65	9562.91	3.17358	8559.87	8560.41	1.57581	8563.87	8575.1	1.6499	2	yes
481	EIF5B	10736.8	10745	2.41702	9560.59	9561.79	1.10477	9564.59	9600.26	1.41006	2	yes
482	EIF6	8850.03	8876.03	2.8353	8437.28	8436.97	1.62825	8441.28	8440.42	1.63277	2	yes
483	ELF1	4733.2	4734.67	6.79352	4619.69	4619.16	6.36058	4623.66	4619.69	6.32185	2	yes
484	ELF3	4703.44	4706.13	8.68914	3951.62	3950.84	16.1507	3955.62	3951.24	16.177	2	yes
485	ELL2	3645.69	3646.59	9.463	3553.21	3551.97	11.8784	3557.21	3552.39	11.9036	2	yes
486	ELP5	7325.85	7335.05	3.64903	7172.24	7171.84	2.59032	7175.8	7172.34	2.58361	2	yes
487	EMC6	7664.84	7677.55	3.26478	7502.13	7501.9	2.24947	7506.13	7504.65	2.25307	2	yes
488	EMC8	6955.12	6962.09	3.73072	6863.75	6862.77	2.82485	6867.75	6863.72	2.81369	2	yes
489	EMC9	5483.05	5485.03	5.758	5397.56	5396.46	4.58595	5401.56	5396.81	4.52401	2	yes
490	EMP2	5594.5	5597.03	5.56277	5506.12	5505.17	4.4061	5510.1	5505.39	4.34235	2	yes
491	EMP3	9644.74	9660.14	2.83909	8822.42	8822.48	1.4592	8826.09	8827.45	1.47569	2	yes
492	ENAH	6788.56	6793.24	4.923	6454.67	6453.63	3.34129	6458.67	6454.21	3.32311	2	yes
493	ENC1	3675.29	3676.41	10.1884	3499.39	3498.88	14.1786	3503.39	3499.13	14.2072	2	yes
494	ENY2	9545.8	9574.45	2.3325	9061.72	9061.9	1.34258	9065.72	9076.71	1.40491	2	yes
495	EPCAM	11732.9	11695	2.859	9480.31	9500.09	1.18575	9484	9482.2	1.13457	2	yes
496	EPHA2	5500.95	5503.1	5.72421	5412.26	5411.48	4.48219	5416.26	5411.88	4.42268	2	yes
497	EPRS	9325.86	9342.21	3.10619	8505.28	8505.38	1.58642	8509.28	8506.9	1.58915	2	yes
498	ERBB2IP	4539.84	4541.09	7.0891	4439.14	4438.17	6.99352	4443.14	4438.66	6.96733	2	yes
499	ERCC1	6795.85	6801.66	4.2433	6633.02	6631.78	3.09196	6637.02	6632.31	3.07985	2	yes
500	EREG	25827.6	23652.3	1.85087	12376.2	12728.1	9.74267	12375.7	14102.4	31.955	3	yes
501	ERH	10814.4	10836	1.96939	9892.48	9895.18	1.04806	9896.48	9999.61	2.02216	2	yes
502	ERI1	5328.49	5330.47	5.95154	5240.03	5238.7	4.8713	5244.03	5239.24	4.82994	2	yes
503	ERLEC1	5703.5	5706.11	5.27698	5644.31	5642.84	4.34558	5648.31	5643.3	4.31383	2	yes
504	ERO1L	5226.03	5227.85	6.02161	5158.92	5157.62	5.12991	5162.92	5157.83	5.10274	2	yes
505	ERRFI1	13703.8	13644.2	2.79003	9926.74	9946.11	1.32242	9930.51	10026.6	2.89123	2	yes
506	ESCO2	7788.25	7794.56	5.20466	6755.87	6755.84	2.71648	6759.87	6756.26	2.72373	2	yes
507	ESD	8787.89	8806.75	3.04813	8290.94	8291.14	1.69054	8294.94	8292.03	1.693	2	yes
508	ESF1	7479.79	7487.28	4.17569	7117.53	7116.85	2.57633	7121.54	7117.54	2.5663	2	yes
509	ESRP1	4181.22	4182.6	8.08666	4015.94	4015.07	9.92752	4019.94	4015.26	9.94187	2	yes
510	ETF1	8075.92	8086.03	3.7809	7573.6	7572.4	2.25135	7577.6	7573.38	2.24217	2	yes
511	ETS2	4785.04	4786.66	6.83771	4649.66	4649.19	6.44968	4653.66	4649.92	6.42868	2	yes
512	ETV1	3498.14	3499.18	10.4852	3366.22	3365.05	13.9152	3370.22	3365.36	13.9456	2	yes
513	EVA1B	5274.17	5276.19	6.50746	5114.97	5113.75	5.34621	5118.97	5114.14	5.30886	2	yes
514	EWSR1	6817.69	6823.75	4.04679	6699.4	6699.78	2.90995	6703.4	6699.54	2.90422	2	yes
515	EXO1	3714.23	3715.43	10.1318	3530.21	3529.86	14.2614	3534.17	3529.72	14.2922	2	yes
516	EXOSC4	6775.1	6781.01	4.37744	6603.81	6603.26	3.05513	6607.81	6603.87	3.03638	2	yes
517	EXOSC6	5652.81	5655.21	5.57111	5553.8	5552.55	4.47551	5557.8	5553.19	4.44279	2	yes
518	EXOSC8	7426.2	7434.88	3.80987	7178.67	7178.47	2.41941	7182.67	7179.17	2.42435	2	yes
519	EXOSC9	7846.78	7855.35	4.00787	7391.92	7391.74	2.26636	7395.92	7392.7	2.26388	2	yes
520	EZH2	6575.89	6580.2	5.26105	6267.87	6268.32	3.09927	6269.33	6267.96	3.08674	2	yes
521	EZR	26213.1	24040.7	1.33003	13330.5	14748.1	20.5462	13334.5	19042.1	52.9908	2	yes
522	F12	5898.68	5901.44	5.0899	5806.4	5805.59	3.94311	5810.4	5805.97	3.89877	2	yes
523	F2RL1	4432.32	4433.74	7.22724	4307.9	4307.34	7.7583	4311.91	4307.9	7.75697	2	yes
524	F3	6267.46	6272.53	7.05854	4542.2	4543.38	14.6763	4546.26	4544	14.6967	2	yes
525	FABP5	19020.7	17892.2	1.56995	12212.5	12462.6	4.68572	12216.5	13674.7	15.7395	2	yes
526	FAF2	6593.5	6598.32	4.3076	6487.68	6487.06	3.17145	6491.68	6487.58	3.1562	2	yes
527	FAM122B	4933.17	4934.88	6.83656	4750.79	4750.81	6.57676	4754.79	4749.92	6.56305	2	yes
528	FAM133B	7377.64	7384.88	3.87422	7142.8	7142.27	2.56565	7146.8	7142.48	2.55341	2	yes
529	FAM136A	7892.77	7906.76	3.29856	7641.72	7641.89	2.12636	7645.72	7642.01	2.12235	2	yes
530	FAM173A	6420.32	6424.72	4.44208	6323.51	6322.37	3.4101	6327.46	6322.89	3.38325	2	yes
531	FAM200B	5608.09	5610.48	5.5243	5535.46	5534.57	4.48361	5539.46	5535.33	4.44619	2	yes
532	FAM207A	6131.66	6135.34	4.50371	6082.78	6081.78	3.69939	6086.78	6082.71	3.67826	2	yes
533	FAM208A	3486.01	3486.82	9.7852	3426.68	3425.96	11.785	3430.69	3426.65	11.8086	2	yes
534	FAM210A	5902.79	5905.92	5.98705	5594	5594	4.58257	5598.01	5594.82	4.56066	2	yes
535	FAM3C	11575.7	11593.2	3.083	9223.57	9222.69	1.27328	9227.57	9232.58	1.36165	2	yes
536	FAM46A	3574.46	3575.5	10.3301	3436.81	3436.42	13.8914	3440.81	3437.08	13.9172	2	yes
537	FAM64A	5053.2	5055.33	7.09425	4716.06	4715.84	8.05491	4720.06	4715.66	8.06389	2	yes
538	FAM83D	4435.11	4437.09	9.02074	3886.19	3885.79	15.5096	3890.19	3886.07	15.5322	2	yes
539	FAM91A1	4773.81	4775.19	6.48874	4732.1	4731.07	5.79761	4736.1	4731.32	5.77066	2	yes
540	FAM98A	5797.5	5800.06	5.61399	5660.04	5658.89	4.24841	5664.04	5659.14	4.20686	2	yes
541	FAM98B	5007.16	5008.72	6.34346	4935.18	4933.73	5.47445	4939.18	4933.96	5.43995	2	yes
542	FANCA	5124.1	5125.83	6.44434	4987.44	4987.18	5.41887	4991.44	4987.03	5.37586	2	yes
543	FANCI	5770.71	5773.33	5.68688	5618.65	5617.59	4.35288	5622.65	5617.63	4.31052	2	yes
544	FASN	7242.5	7249.66	4.17468	6976.49	6976.36	2.64121	6980.49	6976.5	2.63511	2	yes
545	FAT1	11334.1	11347	3.48254	8790.6	8791.91	1.52583	8794.62	8802.83	1.62738	2	yes
546	FBL	8864.41	8883.21	2.93163	8384.69	8385.42	1.69441	8388.57	8386.2	1.69461	2	yes
547	FBXO5	8525.54	8533.38	5.24728	6726.05	6725.95	4.74311	6730.05	6727.5	4.75165	2	yes
548	FDFT1	6640.52	6645.2	4.84596	6374.45	6373.25	3.39144	6378.45	6373.61	3.37384	2	yes
549	FDPS	9495.75	9511.33	2.90313	8699.37	8699.79	1.5015	8703.04	8701.93	1.50931	2	yes
550	FDXR	6942.02	6947.29	4.79181	6546.44	6546.25	3.25923	6550.44	6546.34	3.25007	2	yes
551	FERMT2	6164.33	6167.38	5.70691	5887.79	5887.69	3.84936	5891.79	5887.6	3.80417	2	yes
552	FGF9	2327.65	2328.49	17.0117	2180.87	2180.43	20.5829	2184.87	2180.94	20.6042	2	yes
553	FGFBP1	3308.72	3311.2	13.6274	2657.89	2657.75	21.1761	2661.89	2657.88	21.2012	2	yes
554	FHL2	9489.13	9500.14	4.13369	7911.25	7910.51	1.98982	7915.26	7912.65	1.98994	2	yes
555	FIBP	7634.09	7646.15	3.26254	7479.82	7480.15	2.30186	7483.82	7479.98	2.29191	2	yes
556	FIGNL1	3895.69	3896.62	8.24911	3825.59	3825.3	9.51576	3829.61	3826.01	9.52273	2	yes
557	FKBP5	5439.15	5441.54	6.32099	5237.84	5237.06	5.03468	5241.84	5237.21	4.995	2	yes
558	FLNA	6597.35	6601.76	4.96767	6365.69	6364.43	3.50104	6369.69	6364.33	3.48603	2	yes
559	FOS	1751.2	1752.22	17.9559	1578.51	1579.2	20.6168	1582.52	1580.05	20.6337	2	yes
560	FOSL1	10363.2	10376.9	3.63917	8596.58	8598.33	1.58328	8600.53	8609.54	1.65534	2	yes
561	FOSL2	4376.58	4377.9	7.43679	4235.77	4235.4	8.63755	4239.47	4235.58	8.63548	2	yes
562	FOXC1	5244.93	5247.15	6.6906	4963.61	4964.07	6.25908	4967.62	4965	6.2478	2	yes
563	FOXD1	5169.08	5171.22	6.79488	4890.53	4890.85	6.43228	4894.55	4891.56	6.42812	2	yes
564	FSCN1	6947.42	6953.51	4.20894	6777.09	6775.79	2.99971	6780.94	6776.24	2.98095	2	yes
565	FTSJ3	5837.44	5840.54	5.24832	5755	5753.66	4.19729	5759	5754.01	4.15908	2	yes
566	FUBP1	7112.44	7118.04	4.44285	6810.33	6810.24	2.80682	6814.33	6810.36	2.79197	2	yes
567	FUS	10075.6	10096.2	2.77066	9035.1	9035.26	1.34647	9039.1	9039.06	1.36282	2	yes
568	FUT8	3886.68	3887.68	8.58449	3789.67	3788.64	10.4589	3793.67	3789.16	10.4763	2	yes
569	FXR1	9274.89	9298.14	2.77266	8661.74	8661.44	1.48942	8665.74	8674.21	1.52545	2	yes
570	FXYD5	6858.36	6863.67	4.434	6652.69	6651.35	3.15085	6656.69	6651.69	3.13336	2	yes
571	FYTTD1	6471.22	6475.46	4.55182	6340.44	6339.02	3.39961	6344.44	6339.38	3.37811	2	yes
572	G2E3	6216.89	6220.48	6.09729	5697.02	5696.26	4.74409	5701.02	5696.77	4.73058	2	yes
573	G3BP1	8801.2	8816.68	3.38234	8112.95	8112.3	1.80088	8116.95	8114.63	1.80086	2	yes
574	G3BP2	7875.24	7887.69	3.42244	7575.65	7574.48	2.21632	7579.65	7575.87	2.2089	2	yes
575	GADD45A	7078.38	7083.59	5.23466	6479.42	6479.54	3.36459	6483.43	6480.7	3.34691	2	yes
576	GADD45B	6246.09	6249.73	5.96026	5813.66	5813.27	4.15952	5817.66	5814.1	4.13056	2	yes
577	GADD45GIP1	10297.7	10335.3	2.38734	9413.08	9413.16	1.14367	9417.08	9455.32	1.48538	2	yes
578	GALNT5	3258.06	3259.78	13.054	2888.73	2888.41	19.1983	2892.75	2888.53	19.2277	2	yes
579	GAN	4356.75	4358.02	7.32644	4248.9	4248.58	7.82013	4252.9	4249.28	7.81811	2	yes
580	GAR1	6600.18	6605.12	4.32162	6493.45	6492.32	3.24654	6497.45	6492.85	3.22598	2	yes
581	GARS	8010.51	8020.48	3.97619	7476.63	7476	2.3906	7480.63	7476.91	2.38159	2	yes
582	GART	7185.87	7192.76	4.19766	6921.81	6920.83	2.77214	6925.81	6921.16	2.75316	2	yes
583	GCAT	7178.99	7185.35	4.40652	6862.24	6862.02	2.86276	6866.24	6861.65	2.83616	2	yes
584	GCC2	5892.74	5895.53	5.69359	5702.91	5702.87	3.93165	5706.91	5702.78	3.88925	2	yes
585	GCLC	4395	4396.19	7.20513	4318.22	4317.02	7.21133	4322.22	4317.64	7.18598	2	yes
586	GCLM	6996.97	7002.32	4.91877	6584.7	6584.06	3.05831	6588.7	6584.48	3.03501	2	yes
587	GDA	4799.93	4801.72	7.05675	4603.48	4602.12	7.29792	4607.48	4602.12	7.29873	2	yes
588	GDF15	26956.1	26967	3.57122	9771.6	10115.2	18.9173	9776.47	10888.5	51.2806	2	yes
589	GEM	4048.93	4050.4	9.12499	3787.03	3786.49	13.4031	3791.03	3786.92	13.4291	2	yes
590	GGCT	7464.02	7472.37	3.83479	7220.02	7220.76	2.46086	7223.51	7220.61	2.4662	2	yes
591	GIGYF2	5852.82	5855.52	5.36889	5737.29	5736.19	4.12852	5741.29	5736.88	4.09253	2	yes
592	GINS1	4364.26	4365.49	7.38403	4268.62	4268.1	7.80814	4272.62	4268.05	7.79041	2	yes
593	GINS2	9886.32	9897.36	3.81525	8261.31	8261.42	1.38627	8265.11	8263.27	1.39361	2	yes
594	GJB3	4800.7	4802.58	7.19191	4533.2	4532.64	8.54891	4537.18	4532.95	8.55937	2	yes
595	GJC1	4665.76	4667.2	7.01283	4553.18	4552.67	6.67499	4557.18	4553.41	6.65394	2	yes
596	GLG1	5725.37	5727.75	5.49954	5625.62	5624.87	4.2658	5629.62	5625.04	4.21413	2	yes
597	GLRX	5416.68	5418.94	6.26811	5229.07	5228.07	5.11772	5233.07	5228.11	5.101	2	yes
598	GLRX2	6502.79	6507.24	4.56685	6357.94	6356.77	3.39953	6361.94	6357.43	3.38173	2	yes
599	GLRX5	8673.58	8694.74	2.90229	8286.6	8286.72	1.72691	8290.6	8289.21	1.73479	2	yes
600	GLS	5109.95	5111.77	6.54564	4967.88	4966.66	5.60884	4971.88	4966.86	5.58905	2	yes
601	GLTSCR2	7797.33	7810.07	3.30031	7582.6	7581.99	2.20551	7586.6	7583.26	2.19924	2	yes
602	GMEB1	3865.7	3866.6	8.45452	3796.71	3795.82	9.81724	3800.71	3796.61	9.82381	2	yes
603	GMNN	8226.02	8234.7	4.09562	7520.87	7520.87	1.93834	7524.87	7522.09	1.9454	2	yes
604	GMPS	6908.84	6914.96	4.10568	6758.25	6757.93	2.89267	6762.25	6758.26	2.88225	2	yes
605	GNAI1	7574.63	7581.52	4.52168	7007.84	7007.63	2.7536	7011.85	7008.53	2.74106	2	yes
606	GNAI3	6756.48	6762.42	4.11343	6644.29	6644.53	3.0173	6648.29	6644.21	2.99895	2	yes
607	GNB2L1	22742.5	21231.3	0.948682	13874.8	17660.4	33.2166	13879	165130	161.286	2	yes
608	GNG5	10969.3	10957.8	2.28622	9742.92	9748.58	1.30807	9739.07	9821.75	3.31125	3	yes
609	GNL2	6088.47	6091.73	4.90363	5992.51	5991.69	3.86161	5996.52	5992.34	3.83889	2	yes
610	GNL3	9292.86	9309.31	3.0591	8527.81	8528.26	1.52719	8531.81	8536.88	1.5573	2	yes
611	GOLGA2	4855.79	4857.27	6.42757	4795.67	4794.3	5.58686	4799.67	4794.84	5.52818	2	yes
612	GOLGA4	9121.85	9133.31	3.9699	7908.26	7907.02	2.03733	7912.26	7908.4	2.02883	2	yes
613	GOLGB1	7027.77	7032.92	5.20225	6445.54	6444.86	3.2944	6449.54	6445.24	3.27168	2	yes
614	GOLM1	5945.72	5948.71	5.35479	5819.54	5822.68	4.22417	5823.55	5817.97	4.20896	2	yes
615	GPATCH2L	5020.76	5022.56	6.73433	4855.53	4855.06	6.05327	4859.54	4855.71	6.03395	2	yes
616	GPATCH4	8326.88	8337.56	3.81755	7701.69	7701.38	2.06778	7705.69	7702.75	2.06284	2	yes
617	GPBP1	6237.21	6240.94	4.89332	6111.62	6110.72	3.62772	6115.62	6111.43	3.60332	2	yes
618	GPR110	5082.98	5087.2	9.28061	3539.68	3539.3	20.7316	3543.68	3539.27	20.7595	2	yes
619	GPR126	4660.18	4661.63	7.05557	4542.22	4541.17	6.83182	4546.22	4541.25	6.81364	2	yes
620	GPSM2	4031.68	4033	8.7256	3842.91	3841.58	11.8126	3846.91	3841.81	11.8408	2	yes
621	GRB2	7326.01	7334.91	3.69338	7151.96	7151.46	2.5608	7155.96	7151.79	2.54982	2	yes
622	GRK6	6456.99	6461.43	4.60131	6325.21	6324.69	3.4121	6329.21	6324.69	3.38295	2	yes
623	GRPEL1	7704.51	7714.5	3.6665	7414.22	7414.01	2.30103	7418.22	7414.72	2.29554	2	yes
624	GRSF1	6581	6586.68	4.05235	6507.56	6506.32	3.17077	6511.56	6507.04	3.15404	2	yes
625	GSPT1	7711.95	7723.06	3.62654	7424.3	7423.84	2.28917	7428.3	7424.7	2.28302	2	yes
626	GTF2A1	4878.83	4880.44	6.65834	4791.52	4790.38	5.82009	4795.52	4790.99	5.78207	2	yes
627	GTF2A2	7872.16	7886.89	3.02759	7710.72	7710.03	2.1116	7714.72	7711.95	2.10997	2	yes
628	GTF2F1	6536.26	6541.31	4.38776	6423.41	6422.4	3.27065	6427.41	6422.67	3.25304	2	yes
629	GTF2F2	6834.92	6840.87	4.00027	6713.39	6713.13	2.90787	6717.39	6713.13	2.89076	2	yes
630	GTF2H5	6965.34	6972.14	3.98671	6829.58	6828.04	2.93477	6833.58	6828.31	2.9174	2	yes
631	GTF2I	5968.08	5971.03	5.15707	5866.06	5864.74	4.00804	5870.06	5865.13	3.98226	2	yes
632	GTF3C1	5032.9	5034.6	6.44743	4943.16	4942.5	5.34847	4947.16	4942.49	5.29492	2	yes
633	GTF3C6	6654.78	6659.99	4.02147	6579.52	6577.92	3.18576	6583.52	6578.28	3.16997	2	yes
634	GTSE1	8086.95	8093.45	6.08652	6096.59	6096.09	7.77114	6100.59	6096.42	7.79019	2	yes
635	H1F0	10976.3	10987.8	4.20814	8165.82	8165.4	2.0596	8169.87	8168.18	2.06298	2	yes
636	H1FX	10772.9	10785.2	3.88772	8352.91	8352.88	1.84265	8356.94	8356.6	1.85228	2	yes
637	H2AFV	8547.2	8562.95	2.92832	8206.23	8206.15	1.83229	8208.18	8207.94	1.86191	2	yes
638	H2AFZ	26391.8	22650.6	0.997191	14168.3	17403.3	28.4532	14170.2	36395.5	114.559	2	yes
639	H3F3B	20759	20020	1.23102	13122.5	15241.9	22.2555	13126.5	258901	382.333	2	yes
640	HAGHL	5702.94	5705.48	5.7945	5557.38	5556.28	4.40442	5561.38	5556.5	4.3628	2	yes
641	HAS3	2698.9	2699.9	15.3756	2503.8	2502.69	19.9144	2507.8	2503	19.9427	2	yes
642	HAT1	7012.13	7018.07	4.33138	6785.36	6801.51	2.81886	6789.06	6786.89	2.79892	2	yes
643	HBEGF	3430.33	3431.39	11.2692	3277.08	3276.5	15.2932	3281.08	3277.2	15.3266	2	yes
644	HCFC1R1	7540.67	7547.71	4.43132	7058.98	7058.8	2.60069	7062.69	7059.01	2.58847	2	yes
645	HDAC2	7374.91	7383.67	3.68342	7163.57	7162.35	2.49565	7167.57	7162.79	2.48708	2	yes
646	HDGF	8020.48	8032.13	3.56239	7647.03	7647.12	2.1216	7651.03	7647.19	2.11377	2	yes
647	HDLBP	8149.48	8161.08	3.66225	7691.59	7691	2.15206	7695.59	7690.5	2.14078	2	yes
648	HECTD1	6237.51	6241.27	4.9943	6100	6099.01	3.70416	6104	6099.39	3.67011	2	yes
649	HELLS	9230.05	9241.81	3.85451	8060.77	8060.97	1.65882	8062.14	8061.65	1.6691	2	yes
650	HERPUD1	6497.15	6501.2	5.51644	6075.61	6076.2	3.83158	6079.6	6077.09	3.81676	2	yes
651	HES1	4645	4648.68	9.53777	3522.48	3524.09	19.1891	3526.49	3524.85	19.213	2	yes
652	HES4	10406	10419.1	3.70728	8458.91	8458.42	1.70167	8462.93	8462.06	1.71109	2	yes
653	HES6	5536.39	5538.61	5.94014	5395.51	5394.98	4.50103	5399.13	5395.07	4.43886	2	yes
654	HIF1A	6984.95	6990.3	4.91642	6551.94	6551.14	3.23279	6555.95	6551.68	3.21985	2	yes
655	HINT1	12693.5	12700.9	1.64524	10924.7	10927.5	0.854542	10928.7	11084.4	3.30296	2	yes
656	HIPK2	4332.79	4333.92	7.17158	4272.79	4271.57	7.11837	4276.79	4272.17	7.09487	2	yes
657	HIRIP3	5405.84	5408.01	5.97561	5298.57	5298.42	4.51616	5302.57	5298.23	4.45481	2	yes
658	HIST1H1C	28480.3	28497.2	3.73442	9276.14	9374.4	7.63493	9280.15	9330.83	7.37272	2	yes
659	HIST1H1E	24799.1	24797.5	2.92154	8491.72	8525.41	9.46073	8494.2	8599.32	10.5741	2	yes
660	HIST1H2AB	2701.67	2702.8	15.6709	2464.25	2464.34	20.5089	2468.25	2465.04	20.5298	2	yes
661	HIST1H2AC	4568.48	4570.86	8.84633	3936.14	3936.33	15.7448	3940.14	3936.11	15.7751	2	yes
662	HIST1H2AG	5509.73	5513.1	7.59715	4406.24	4406.1	15.6803	4410.24	4406.45	15.6983	2	yes
663	HIST1H2AH	10974	10985	4.90272	5825.83	5826.5	16.1636	5827.56	5828.17	16.1975	2	yes
664	HIST1H2AK	4142.51	4144.63	10.5917	3510.39	3510.45	18.6572	3514.39	3510.54	18.6762	2	yes
665	HIST1H2AM	9219.59	9227.99	5.49204	5591.51	5591.85	15.1325	5594.7	5592.17	15.1645	2	yes
666	HIST1H2BC	4569.36	4571.79	9.26083	3820.18	3820.17	17.567	3824.18	3820.34	17.5854	2	yes
667	HIST1H2BD	1871.49	1872.18	18.161	1770.89	1769.45	20.607	1774.89	1769.64	20.6331	2	yes
668	HIST1H2BO	2402.64	2403.58	16.6913	2233.28	2232.98	20.6037	2237.28	2233.62	20.6227	2	yes
669	HIST1H3B	5896.76	5900.55	7.01746	4618.87	4618.94	15.3065	4622.87	4619.38	15.3229	2	yes
670	HIST1H3D	7570.07	7576.32	5.85074	5076.14	5076.02	16.5092	5080.14	5076.49	16.526	2	yes
671	HIST1H3H	2373.6	2374.52	16.7761	2212.55	2211.19	20.5067	2216.55	2211.21	20.5342	2	yes
672	HIST1H4C	53773.9	53771.6	2.65999	15012.8	24778.7	266.417	15016.8	43149	706.918	2	yes
673	HJURP	6160.26	6164.36	6.80421	4921.37	4920.92	12.3843	4925.37	4921.18	12.4124	2	yes
674	HLTF	7016.83	7023.11	4.36004	6768.16	6766.98	2.96259	6772.16	6767.37	2.94273	2	yes
675	HMG20B	6941.92	6947.66	4.35947	6703.13	6701.96	3.0677	6707.13	6702.32	3.05352	2	yes
676	HMGA1	22183.2	20981.9	1.40462	12882.5	12934.1	4.06468	12886.4	16320.6	41.9707	2	yes
677	HMGB1	24227	21335.4	0.930059	14090.4	14982.9	55.8458	95253.3	95643.6	3.5048	2	yes
678	HMGB2	24133.6	20968.9	2.02255	12121.2	12160.5	3.0989	12071.9	12495.9	9.95178	3	yes
679	HMGB3	8332.65	8344.65	3.53002	7837.26	7836.79	2.08167	7837.56	7838.18	2.08228	2	yes
680	HMGCR	5309.28	5311.48	6.47602	5132.52	5131.24	5.31742	5136.52	5131.62	5.29458	2	yes
681	HMGCS1	4779.86	4781.85	7.104	4461.69	4461.54	8.62126	4465.7	4461.95	8.63602	2	yes
682	HMGN2	13614.2	13314.1	1.93047	10866.1	10925.8	2.42374	10856.7	10880.2	3.78463	3	yes
683	HMGXB4	6733.07	6739.03	4.37921	6593.7	6593.68	3.07874	6597.37	6594.45	3.0713	2	yes
684	HMMR	12123.1	12135.3	4.46694	7819.36	7819.34	3.75808	7823.36	7820.34	3.76709	2	yes
685	HMOX1	4758.35	4760.79	7.48278	4304.21	4305.5	10.2848	4308.26	4306.14	10.3017	2	yes
686	HN1	17027.3	16609.8	1.64493	11904.1	12052.2	4.28925	11898.9	13271.1	15.318	3	yes
687	HNRNPA0	7395.16	7404.11	3.59239	7219.43	7219.23	2.44647	7223.44	7219.7	2.44451	2	yes
688	HNRNPA1	13558.6	13383.4	1.8172	10993.3	11640.1	2.59849	10996	11007.3	2.44022	2	yes
689	HNRNPA3	14741	14651.3	2.08989	10864.3	10865.6	0.799692	10868.3	11023.8	4.11881	2	yes
690	HNRNPAB	12946.3	12833.4	2.38107	10259.2	10261.3	1.00169	10259	10323.5	2.09779	3	yes
691	HNRNPD	13000.9	12926.7	2.49759	10130.5	10131.6	0.915868	10134.5	10176.3	1.57993	2	yes
692	HNRNPDL	11900.9	11878.7	2.64392	9710.89	9713.25	1.0553	9714.89	9751.81	1.51543	2	yes
693	HNRNPF	9620.64	9635.67	2.69211	8889.75	8891.33	1.41094	8893.75	8910.24	1.49965	2	yes
694	HNRNPH1	8459.1	8473.93	3.41731	7953.55	7953.02	1.94429	7957.55	7954	1.93987	2	yes
695	HNRNPK	10528.9	10541.8	2.40967	9443.11	9442.66	1.17713	9447	9466.38	1.35349	2	yes
696	HNRNPL	6587.68	6592.6	4.45023	6454.73	6454.48	3.26774	6458.73	6454.24	3.24165	2	yes
697	HNRNPM	12083.9	12031.3	2.17417	10227.6	10228.6	1.00692	10231.5	10307.4	2.08826	2	yes
698	HNRNPU	16947.3	16695.2	2.10037	11193	11212.1	1.19999	11197	11444.8	5.75614	2	yes
699	HNRNPUL1	5751.12	5753.78	5.1785	5676.92	5676.2	4.22906	5680.94	5676.8	4.20066	2	yes
700	HOOK1	4664.67	4665.97	6.88535	4582.86	4581.49	6.35368	4586.86	4581.8	6.32609	2	yes
701	HOOK2	5111.99	5113.66	6.17742	5028.41	5027.46	5.26917	5032.41	5028.04	5.23355	2	yes
702	HOXA10-AS	5037.89	5039.86	6.84361	4815.45	4814.36	6.55493	4819.45	4814.8	6.54156	2	yes
703	HOXA9	4626.91	4628.22	7.04723	4509.06	4508.22	6.89886	4513.06	4508.58	6.87045	2	yes
704	HOXB7	7228.82	7235.04	4.45796	6844.28	6842.93	2.91208	6848.28	6843.37	2.89846	2	yes
705	HOXB8	6067.65	6070.75	6.13404	5651.66	5650.51	4.68033	5655.66	5650.89	4.66207	2	yes
706	HOXB9	3497.54	3498.38	10.1062	3407.98	3407.23	12.7515	3411.99	3407.77	12.7763	2	yes
707	HP1BP3	8884.81	8898.81	3.56765	8043.54	8042.48	1.90687	8047.54	8043.98	1.90185	2	yes
708	HPCAL1	6285.26	6288.87	5.12373	6094.54	6093.37	3.71298	6098.54	6093.54	3.68894	2	yes
709	HS3ST1	8315.75	8322.85	5.72428	6415.98	6415.76	6.02638	6418.78	6416.28	6.04839	2	yes
710	HSP90AB1	39725.1	33103.4	1.56421	16141.8	49163.5	212.867	94684.6	94870.9	5.2536	2	yes
711	HSPA4	9276.04	9289.68	3.35158	8338.51	8338.37	1.68772	8342.51	8339.94	1.68471	2	yes
712	HSPA4L	4659.07	4660.47	6.95037	4564.91	4563.72	6.5264	4568.92	4564.11	6.50904	2	yes
713	HSPA5	12938.2	12881.7	2.40593	10195	10202.1	1.07342	10197	10320.9	3.19756	2	yes
714	HSPA9	10107.2	10121.6	2.97392	8953.89	8953.35	1.41919	8956.93	8957.5	1.44174	2	yes
715	HSPB1	15370.4	15248.9	1.87651	11231.6	11234.3	0.831848	11235.6	11463.3	5.87243	2	yes
716	HSPB11	7619.74	7630.31	3.5903	7384.25	7384.31	2.34127	7388.25	7384.28	2.33058	2	yes
717	HSPE1	22141.7	20305.8	1.24887	13122.8	13216.1	8.96087	13126.8	44634	112.304	2	yes
718	HSPH1	10260.6	10276.2	3.54775	8525.83	8525.32	1.52052	8529.83	8529.08	1.53078	2	yes
719	HTATSF1	7020.56	7025.98	4.50268	6715.17	6714.34	3.02454	6719.17	6713.84	3.00466	2	yes
720	HUWE1	7369.8	7375.84	4.44164	6930.19	6929.48	2.84404	6934.21	6930.16	2.83017	2	yes
721	HYAL2	5715.99	5718.58	5.32357	5644.88	5643.6	4.30092	5648.88	5644.22	4.25907	2	yes
722	IARS	7578.89	7587.01	3.99633	7221.92	7220.78	2.55574	7225.61	7221.15	2.54196	2	yes
723	ID1	20406.6	20067.1	2.87085	10558.9	10651.3	3.42508	10562.9	10879.9	9.33018	2	yes
724	ID2	12701.7	12714.2	4.19089	8261.99	8264.28	2.54031	8265.99	8276.71	2.66331	2	yes
725	ID3	19702.4	19341.8	2.78088	10538.3	10612.9	3.14245	10540.8	10822.1	8.85012	2	yes
726	IDE	4417.85	4418.98	7.09098	4362.75	4361.31	6.79776	4366.76	4361.67	6.77692	2	yes
727	IER2	9961.38	9974.38	3.69876	8353.3	8360.11	1.78293	8357.46	8378.91	1.95832	2	yes
728	IER5L	9869.61	9880.24	4.55147	7672.78	7673.03	2.41761	7676.78	7677.59	2.428	2	yes
729	IFIT1	1749.13	1749.84	18.3437	1648.24	1646.96	20.5637	1652.24	1647.19	20.5887	2	yes
730	IFRD2	6801.94	6807.3	4.30847	6635.31	6634.59	3.03111	6639.31	6635.17	3.01522	2	yes
731	IGF2BP2	7261.3	7267.54	4.39016	6868.7	6868.06	2.85038	6872.71	6868.76	2.83702	2	yes
732	IGF2BP3	7170.27	7175.41	5.15549	6559.88	6559.74	3.00863	6563.65	6559.82	2.97752	2	yes
733	ILF2	10145.5	10152.8	2.34491	9345.87	9345.93	1.22518	9349.87	9357.74	1.2983	2	yes
734	ILF3	8403.84	8418.17	3.43466	7883.58	7883.3	1.93072	7887.58	7884.22	1.92693	2	yes
735	ILF3-AS1	4625.7	4627.1	7.08145	4514.44	4513.59	6.84076	4518.44	4513.91	6.8139	2	yes
736	IMMT	7146.67	7153.58	3.86254	6979.77	6980.03	2.73132	6983.77	6979.58	2.71019	2	yes
737	IMP3	7030.35	7036.6	4.14525	6840.99	6840.08	2.89633	6844.99	6841.49	2.88236	2	yes
738	IMP4	6824.37	6830.74	4.0922	6703.08	6701.78	3.04573	6707.08	6702.34	3.03116	2	yes
739	IMPDH2	8732.13	8754.22	2.71818	8398.55	8398.4	1.64749	8402.55	8402.99	1.65166	2	yes
740	ING1	4052.17	4053.22	7.70887	3984.87	3985.47	8.4317	3988.88	3986.81	8.42087	2	yes
741	INPP4B	2905.49	2906.13	13.2479	2842.68	2841.31	16.03	2846.68	2841.78	16.0643	2	yes
742	INSIG1	4529.31	4530.85	7.35167	4338.44	4337.94	8.48981	4342.44	4338.53	8.4984	2	yes
743	IPO5	7387.73	7394.32	4.57735	6887.53	6886.72	2.89551	6891.53	6886.86	2.88251	2	yes
744	IPO7	7255.79	7261.73	4.63678	6801.61	6800.64	2.84978	6805.61	6801.02	2.83129	2	yes
745	IRF2BPL	5651.98	5654.43	6.05621	5435.04	5434.65	4.77102	5439.04	5435.51	4.74299	2	yes
746	IRF3	5165.33	5167.08	5.95567	5114.79	5113.56	5.12501	5118.79	5114.19	5.08215	2	yes
747	ISCU	7336.16	7346.31	3.52926	7200.87	7199.97	2.57075	7203.82	7200.28	2.55805	2	yes
748	ISG15	16064.3	16057.4	3.00966	9956.62	9962.67	1.31876	9960.49	10015.9	3.16548	2	yes
749	ISOC2	6478.73	6483.43	4.35814	6392.91	6391.64	3.41484	6396.86	6392.18	3.39276	2	yes
750	ITGA2	5734.57	5737.57	6.68415	5191.29	5190.17	6.88329	5195.29	5190.34	6.88822	2	yes
751	ITGA3	5760.66	5763.36	5.63684	5605.76	5606.74	4.43433	5609.76	5604.55	4.41566	2	yes
752	ITGA6	5893.25	5896.12	5.66076	5686.69	5686.15	4.22677	5690.69	5685.93	4.18696	2	yes
753	ITGB3BP	6506.49	6510.92	4.71993	6332.99	6351.41	3.18217	6336.99	6333.75	3.15276	2	yes
754	ITGB4	4788.08	4789.89	7.25329	4573.38	4572.99	7.35126	4577.38	4572.99	7.35388	2	yes
755	ITPRIPL2	5393.97	5396.19	6.48998	5136.32	5135.6	5.57539	5140.32	5136.13	5.55623	2	yes
756	IWS1	5807.37	5810.1	5.3651	5715.97	5715.01	4.16564	5719.97	5715.79	4.11782	2	yes
757	JAG1	2799.31	2800.02	14.2928	2706.79	2705.69	17.6935	2710.79	2705.95	17.7256	2	yes
758	JTB	8237.47	8254.47	2.98032	7974.34	7973.89	1.91339	7978.34	7975.43	1.90924	2	yes
759	JUN	8668.92	8676.79	5.28729	6918.43	6918.87	3.66735	6922.41	6921.02	3.66878	2	yes
760	JUNB	6509.91	6514.15	6.30894	5642.61	5644.02	5.84924	5646.71	5645.13	5.85181	2	yes
761	JUND	14568.1	14463.2	2.6119	10232.2	10250.8	1.23572	10236.2	10352.8	3.3212	2	yes
762	KAT6A	4178.55	4179.59	7.62694	4095.72	4095.08	8.36509	4099.72	4095.73	8.35567	2	yes
763	KCMF1	6111.38	6114.9	4.85926	6016.58	6016.19	3.63936	6020.58	6016.62	3.6126	2	yes
764	KCNN4	4353.82	4355.09	7.50063	4256.86	4255.48	7.84401	4260.86	4256	7.83346	2	yes
765	KDELR1	8584.08	8604	2.6803	8327.53	8327.1	1.74717	8331.5	8328.95	1.76264	2	yes
766	KDELR2	7958.1	7973.03	3.15821	7743.31	7743.91	2.10022	7747.31	7743.87	2.09848	2	yes
767	KDM1A	7836.06	7844.98	4.0836	7343.68	7342.27	2.47857	7347.68	7342.91	2.46582	2	yes
768	KDM5B	3026.96	3027.67	12.6784	2957.55	2956.42	15.5959	2961.55	2956.98	15.6242	2	yes
769	KHDRBS1	9022.61	9040.47	3.05257	8372.69	8371.34	1.66313	8376.69	8372.87	1.66354	2	yes
770	KIAA0020	6684.86	6689.47	4.69585	6475.21	6474.94	3.11362	6479.21	6475.17	3.09901	2	yes
771	KIAA0040	2518.14	2518.85	15.79	2423.86	2422.77	19.0173	2427.86	2423.19	19.0465	2	yes
772	KIAA0101	11230.6	11144.3	2.87312	9290.59	9903.65	1.56803	9293.72	9303.65	2.21864	2	yes
773	KIAA1279	5534.11	5536.37	5.61745	5452.35	5451.67	4.45352	5456.35	5451.72	4.39054	2	yes
774	KIAA1429	5958.49	5961.37	5.15015	5862.09	5860.87	4.02551	5866.09	5861.43	3.99113	2	yes
775	KIAA1430	7046.17	7052.74	4.20672	6823.23	6822.54	2.8542	6827.23	6823.2	2.83751	2	yes
776	KIAA1598	7389.76	7396.59	4.26799	7019.55	7019.72	2.60505	7023.51	7019.72	2.59092	2	yes
777	KIF11	5241.25	5243.43	6.83727	4845.27	4845.25	7.95523	4849.26	4845.2	7.96582	2	yes
778	KIF14	4533.36	4535.7	8.64476	3954.01	3952.64	14.7904	3958.01	3952.87	14.8212	2	yes
779	KIF15	3667.43	3668.41	9.78976	3556.32	3555.84	12.7075	3560.32	3555.63	12.7344	2	yes
780	KIF1B	4566.15	4567.35	6.88884	4485.96	4485.04	6.54178	4489.96	4485.66	6.51089	2	yes
781	KIF20A	3562.14	3563.53	11.4571	3278.18	3277.12	16.9247	3282.18	3277.21	16.9606	2	yes
782	KIF20B	8139.18	8146.09	5.3963	6754.17	6753.87	3.51288	6758.18	6754.65	3.50547	2	yes
783	KIF22	6616.49	6620.8	5.13344	6304.58	6304.73	2.90771	6308.58	6304.74	2.90491	2	yes
784	KIF23	8552.82	8560.55	5.44652	6729.73	6729.48	4.60483	6733.73	6730.12	4.60986	2	yes
785	KIF2A	5965.52	5968.65	4.89916	5889.68	5888.68	3.92407	5893.68	5889.59	3.89214	2	yes
786	KIF2C	6196.45	6199.88	6.36629	5479.87	5480.21	6.59158	5483.77	5479.92	6.6004	2	yes
787	KIF4A	5922.02	5925.06	6.40326	5332.26	5400.78	6.7307	5333.76	5338.33	6.75616	2	yes
788	KIF5B	10085.8	10107.7	2.94387	8923.78	8922.95	1.39188	8927.78	8933.28	1.43274	2	yes
789	KLF10	5931.61	5934.85	6.70654	5189.59	5190.27	7.61373	5193.59	5191.2	7.62445	2	yes
790	KLF2	7080.39	7085.44	6.28229	5766.04	5766.39	7.04467	5770.06	5767.47	7.05747	2	yes
791	KLF5	6524.36	6528.3	6.10005	5847.49	5846.87	4.75118	5851.49	5847.61	4.73965	2	yes
792	KLHL23	5752.44	5755.24	5.68887	5608.31	5607.5	4.26658	5612.21	5607.77	4.21822	2	yes
793	KLHL8	4284.05	4285.13	7.37516	4213.65	4212.4	7.60237	4217.65	4212.86	7.58988	2	yes
794	KLK6	4332.93	4334.9	8.50958	3953.47	3954.74	12.6541	3957.47	3952.75	12.6777	2	yes
795	KLK7	2679.45	2680.06	14.5651	2623.29	2622.14	17.1737	2627.29	2622.03	17.2096	2	yes
796	KNOP1	6118.64	6121.89	4.9982	6007.61	6007.34	3.62208	6011.61	6007.59	3.59597	2	yes
797	KNSTRN	7520.3	7526.26	6.122	6128.83	6129.51	5.40143	6132.82	6130.15	5.40639	2	yes
798	KPNA2	19351	19319.2	3.19542	10431.1	10455.9	2.27961	10435.1	10592.2	7.47358	2	yes
799	KPNA3	6027.6	6030.84	4.95592	5939.43	5938.72	3.84454	5943.43	5938.9	3.80282	2	yes
800	KPNA4	6075.35	6078.4	5.33564	5913.58	5912.78	3.87101	5917.34	5912.93	3.8274	2	yes
801	KPNB1	10388.4	10397.4	3.0619	8951.75	8951.78	1.3788	8954.92	8957.33	1.40449	2	yes
802	KRAS	6037.63	6040.98	4.83871	5967.21	5966.11	3.91819	5971.21	5966.93	3.89855	2	yes
803	KRR1	9855.83	9871.16	3.06342	8766.54	8766.07	1.47087	8770.31	8774.97	1.50812	2	yes
804	KRT10	9463.03	9482.31	2.67242	8824.42	8825.08	1.45392	8828.09	8839.41	1.50734	2	yes
805	KRT15	3271.18	3272.11	12.0557	3132.35	3131.62	15.9736	3136.35	3131.41	16.0101	2	yes
806	KRT19	29380.1	27709.4	1.72216	13477.5	16580	51.2768	13482.7	25696.7	125.284	2	yes
807	KRT23	2229.13	2229.97	17.3526	2081.57	2080.67	20.7357	2085.57	2080.65	20.7707	2	yes
808	KRT8	22235.9	21280.5	1.53443	12750.2	12819.2	6.29132	12754.2	14078.9	27.5296	2	yes
809	KRTAP2-3	9578.9	9588.19	6.98727	4239.37	4240.71	21.782	4243.45	4242.31	21.8037	2	yes
810	KRTCAP3	6405	6409.26	4.9367	6230.9	6231.08	3.29596	6234.9	6230.94	3.27958	2	yes
811	KTN1	9328.07	9342.41	3.12872	8492.28	8491.93	1.60863	8496.11	8494.93	1.61535	2	yes
812	L3MBTL3	3411.18	3411.98	10.4837	3339.02	3337.67	12.9947	3343.02	3338.15	13.0252	2	yes
813	LAMB3	3682.56	3684.13	10.5041	3386.87	3386.59	15.6951	3390.88	3386.87	15.722	2	yes
814	LARP1	5819.05	5821.66	5.48151	5689.92	5689.54	4.01749	5693.91	5689.64	3.97488	2	yes
815	LARP7	7151.25	7158.06	4.28145	6890.53	6890.6	2.6706	6894.53	6890.63	2.6646	2	yes
816	LBR	6478.61	6482.85	4.9546	6252.18	6250.97	3.50166	6256.18	6251.18	3.47583	2	yes
817	LDLR	5699.78	5702.49	6.00536	5474.28	5473.41	4.56081	5478.28	5474.16	4.53219	2	yes
818	LETM2	5261.61	5263.59	6.29325	5140.04	5139.07	5.04912	5144.04	5139.53	4.99826	2	yes
819	LIF	4842.82	4844.37	6.83708	4709.92	4709.41	6.20456	4713.92	4710.06	6.17288	2	yes
820	LIMS1	6826.48	6831.96	4.19893	6671.99	6672.22	2.97172	6675.99	6671.89	2.94952	2	yes
821	LINC00152	7270.05	7276.74	4.2713	6951.25	6951.15	2.64948	6955.07	6951.49	2.6381	2	yes
822	LINC00326	2688.63	2689.39	15.2017	2566.94	2566.55	18.9212	2570.94	2566.18	18.9623	2	yes
823	LINC00657	6594.1	6598.41	5.74978	6003.13	6003.28	4.18819	6007.14	6003.89	4.17897	2	yes
824	LINC00659	2423.41	2424.13	16.2461	2331.29	2331.13	19.2985	2335.29	2331.76	19.328	2	yes
825	LINC00910	5775.43	5778.82	6.85914	5032.09	5030.94	8.95109	5036.09	5031.08	8.96961	2	yes
826	LINC00998	6317.49	6321.07	4.61815	6231.53	6230.04	3.64029	6235.53	6230.41	3.6135	2	yes
827	LLPH	7501.14	7511.51	3.49445	7325.92	7325.47	2.35376	7329.92	7326.85	2.35461	2	yes
828	LMAN1	7311.25	7318.45	4.01954	7057.45	7058.46	2.53982	7058.64	7057.88	2.54033	2	yes
829	LMNA	10882.8	10888.8	2.50408	9508.24	9507.76	1.15853	9511.15	9535.61	1.41893	2	yes
830	LMNB1	6688.54	6692.84	5.39872	6228	6226.76	3.58934	6232	6227.19	3.56504	2	yes
831	LMO4	4443.34	4444.61	7.34998	4327.1	4325.99	7.71986	4331.1	4326.33	7.71046	2	yes
832	LMO7	1854.65	1855.14	18.3903	1807.76	1806.78	20.1583	1811.76	1807.01	20.1868	2	yes
833	LMTK3	5964.85	5967.75	5.70527	5733.34	5732.64	4.23753	5737.34	5733.09	4.21107	2	yes
834	LONRF2	3093.05	3094.11	13.367	2907.52	2906.6	17.9802	2911.52	2906.8	18.0217	2	yes
835	LPGAT1	5530.19	5532.56	5.65316	5450.72	5449.45	4.63365	5454.72	5450	4.59762	2	yes
836	LRBA	4913.62	4915.32	6.65489	4781.92	4780.94	6.01202	4785.92	4781.25	5.99726	2	yes
837	LRIF1	5585.74	5587.93	5.96155	5437.05	5436.73	4.32047	5440.99	5437.13	4.2614	2	yes
838	LRPAP1	7455.03	7465.19	3.58061	7269.35	7268.63	2.46673	7273.35	7269.06	2.45875	2	yes
839	LRPPRC	8181.1	8190.38	4.09173	7533.94	7533.11	2.3335	7537.95	7533.96	2.3266	2	yes
840	LRRC26	3566.6	3567.72	11.0764	3350.16	3349.98	15.8206	3354.16	3349.9	15.8516	2	yes
841	LRRC58	5692.34	5694.76	5.74555	5538.52	5537.28	4.44857	5542.52	5537.71	4.4073	2	yes
842	LRRC59	8672.62	8690.24	3.13046	8181.91	8181.74	1.76772	8185.91	8184.19	1.77538	2	yes
843	LRRFIP1	8080.37	8091.37	3.63525	7654.6	7654.11	2.14275	7658.6	7655.55	2.13618	2	yes
844	LRRFIP2	5263.22	5265.05	6.08258	5190.67	5189.47	4.99292	5194.67	5189.91	4.94474	2	yes
845	LSM10	6415.65	6420.42	4.43978	6322	6320.77	3.4762	6326	6321.53	3.4562	2	yes
846	LSM12	7060.43	7068.07	3.8746	6920.81	6920.37	2.74126	6924.81	6921.12	2.73523	2	yes
847	LSM14A	6247.97	6251.7	4.72913	6155.95	6154.66	3.64784	6159.95	6155.03	3.62377	2	yes
848	LSM3	9752.37	9765.04	2.53582	9006.08	9007.39	1.36582	9010.08	9009.54	1.39095	2	yes
849	LSM5	8978.84	8992.19	2.6622	8552.81	10857.5	4.27183	8556.81	8561.85	2.44315	2	yes
850	LSM6	7164.76	7172.46	3.69682	7027.17	7026.41	2.66909	7031.17	7026.55	2.65606	2	yes
851	LSR	6945	6950.93	4.09226	6774.47	6773.15	2.96424	6778.47	6773.63	2.95145	2	yes
852	LTV1	6837.18	6842.67	4.38001	6654.62	6654.45	2.98685	6658.59	6654.93	2.97498	2	yes
853	LUC7L3	9077.77	9093.92	3.19488	8350.28	8349.77	1.70331	8354.28	8354.93	1.70938	2	yes
854	LYAR	8557.92	8570.86	3.54532	7921.4	7921.07	1.8206	7925.4	7923.35	1.8264	2	yes
855	MACC1	2024.7	2025.52	17.8561	1894.03	1892.93	20.7666	1898.03	1893.23	20.7925	2	yes
856	MACF1	6197.1	6200.53	6.14565	5686.45	5686.15	4.81765	5690.45	5686.81	4.80522	2	yes
857	MAD2L1	9752.2	9756.01	3.3625	8467.83	8469.93	1.45246	8471.68	8470.18	1.49255	2	yes
858	MAFF	4868.14	4869.81	6.83369	4742.03	4741.6	6.16029	4746.04	4742.28	6.14099	2	yes
859	MAFG	5030.1	5031.78	6.43673	4918.83	4917.97	5.46811	4922.83	4918.63	5.42209	2	yes
860	MAGEB2	7534.95	7546.46	3.25466	7405.93	7405.48	2.3388	7409.93	7405.87	2.33591	2	yes
861	MAGOH	7785.39	7797.69	3.26579	7564.66	7565.56	2.16739	7568.66	7565.17	2.16103	2	yes
862	MAGOHB	6972.88	6978.91	3.99686	6824.67	6825.4	2.7992	6827.04	6825.12	2.7953	2	yes
863	MAK16	5926.03	5928.85	5.49486	5768.9	5768.33	3.97298	5772.44	5768.86	3.91871	2	yes
864	MALL	7321.36	7328.03	4.55226	6880.66	6879.92	2.7837	6884.66	6880.45	2.76547	2	yes
865	MALSU1	7804.5	7814.06	3.60738	7501.51	7500.85	2.31955	7504.12	7502.6	2.3165	2	yes
866	MALT1	4862.67	4864.28	6.73459	4746.09	4744.96	6.07494	4750.09	4745.34	6.05165	2	yes
867	MANF	8083.61	8095.28	3.43528	7703.81	7703.01	2.10954	7707.67	7704.66	2.10598	2	yes
868	MAP1LC3B	7419.36	7427.6	3.93904	7122.17	7125.6	2.63713	7126.18	7121.47	2.62881	2	yes
869	MAP2K3	6781.01	6786.06	4.36881	6581.47	6580.46	3.10019	6585.47	6581.16	3.0853	2	yes
870	MAP3K2	3984.3	3985.33	8.14021	3913.08	3911.87	9.23029	3917.08	3912.45	9.23214	2	yes
871	MAP4	8169.17	8180.67	3.61837	7698.48	7697.95	2.15045	7702.21	7698.05	2.13558	2	yes
872	MAP4K4	5920.85	5923.7	5.55615	5731.39	5730.41	4.10684	5735.39	5730.63	4.07229	2	yes
873	MARCKS	5304.5	5306.44	6.23559	5139.57	5139.37	4.92179	5143.51	5139.47	4.87549	2	yes
874	MARCKSL1	8116.66	8129.04	3.54013	7704.12	7703.25	2.14524	7708.01	7704.11	2.13708	2	yes
875	MASTL	3509.03	3509.91	10.3381	3411.64	3410.47	13.2163	3415.64	3410.86	13.2431	2	yes
876	MAT2A	6489.4	6493.64	4.78286	6310.2	6309.8	3.3133	6313.81	6310.32	3.28896	2	yes
877	MATR3	9132.43	9149.55	3.18565	8391.18	8391.6	1.66739	8395.18	8391.92	1.65874	2	yes
878	MAZ	6598.03	6603.32	4.36947	6482.93	6482.2	3.24056	6486.86	6482.69	3.21802	2	yes
879	MBNL1	7359.23	7365.68	4.76068	6833.68	6832.85	2.88786	6837.68	6833.33	2.87191	2	yes
880	MBNL2	4288.27	4289.45	7.54463	4179.16	4178.12	8.30636	4183.16	4178.61	8.3084	2	yes
881	MBP	4721.02	4722.49	6.9841	4579.36	4578.46	6.85638	4583.36	4579.11	6.84229	2	yes
882	MBTPS1	5575.76	5578.17	5.57353	5498.48	5497.12	4.58734	5502.48	5497.25	4.55916	2	yes
883	MCFD2	6119.68	6123.03	4.90106	6027.4	6026.25	3.918	6031.4	6026.69	3.90022	2	yes
884	MCL1	6177.31	6180.62	5.1919	6013.5	6013.42	3.81541	6017.51	6014.62	3.77751	2	yes
885	MCM3	8823.12	8833.76	3.89773	7861.72	7862.08	1.74909	7863.68	7862.3	1.75985	2	yes
886	MCM4	7883.5	7890.85	4.47125	7137.62	7136.39	2.62364	7141.39	7136.9	2.60137	2	yes
887	MCM5	7160.21	7165.75	4.62575	6770.17	6770.55	2.54248	6774.17	6770.37	2.54093	2	yes
888	MCM6	6745.67	6750.41	5.05266	6376.39	6376.67	3.00025	6380.39	6376.52	2.98708	2	yes
889	MCM7	7310.72	7317.72	4.07653	7032.54	7032.89	2.50181	7036.54	7032.74	2.50245	2	yes
890	MCMBP	6270.98	6274.32	5.03843	6106.9	6105.92	3.67325	6110.82	6106.4	3.63324	2	yes
891	MDM4	5333.1	5334.93	6.11384	5222.64	5221.96	4.79645	5226.64	5222.27	4.73992	2	yes
892	MDN1	5084.24	5086.25	6.66507	4878.7	4878.12	6.14875	4882.71	4878.7	6.13373	2	yes
893	ME1	5622.47	5624.93	5.60322	5517.87	5517.05	4.54613	5521.88	5516.37	4.524	2	yes
894	MED1	4400.67	4401.86	7.12449	4337.51	4336.34	6.93319	4341.51	4336.95	6.90763	2	yes
895	MED10	5907.75	5910.71	5.0508	5835.98	5834.92	4.01594	5839.98	5835.48	3.97489	2	yes
896	MED13	5211.07	5212.89	6.36818	5057.59	5056.85	5.24527	5061.59	5057.3	5.19782	2	yes
897	MEF2C	2398.88	2399.69	16.5524	2279.32	2278.44	19.9467	2283.33	2278.91	19.9786	2	yes
898	MEIS2	3565.96	3566.82	9.86287	3479.23	3478.23	12.425	3483.23	3478.5	12.4506	2	yes
899	MELK	5429.78	5431.94	6.23593	5186.59	5186.53	5.05401	5190.59	5186.55	5.03925	2	yes
900	MESDC2	7349.2	7357.96	3.7658	7152.75	7152.79	2.50278	7156.75	7152.96	2.50186	2	yes
901	MESP1	4467.59	4468.8	6.78299	4428.48	4427.8	6.34877	4432.49	4428.51	6.3196	2	yes
902	MET	6164.17	6167.6	5.42852	5919.66	5918.7	3.94919	5923.66	5919.29	3.91628	2	yes
903	METTL23	6232.58	6236.32	4.71564	6132.06	6131.47	3.63371	6135.81	6132.46	3.59946	2	yes
904	METTL5	8107.38	8123.14	3.13958	7854.95	7855.01	2.04403	7858.6	7857.57	2.04871	2	yes
905	MFAP1	6634.18	6638.81	4.19449	6537.28	6536.16	3.20697	6541.28	6537.05	3.19001	2	yes
906	MGEA5	5732.2	5734.74	5.7828	5563.96	5562.53	4.44728	5567.96	5562.85	4.40793	2	yes
907	MGME1	6157.71	6160.97	5.32423	5935.56	5935.13	3.33803	5939.56	5935.56	3.32341	2	yes
908	MIA3	4999.32	5000.92	6.38349	4918.48	4917.46	5.37271	4922.48	4917.77	5.30713	2	yes
909	MIB2	6909.42	6915.85	3.86073	6810.15	6809.86	2.84269	6814.15	6810.18	2.839	2	yes
910	MID1	4095.23	4096.33	7.91475	3999.62	3998.55	9.17329	4003.62	3999.37	9.17727	2	yes
911	MID1IP1	4685.39	4686.92	7.22203	4522.5	4521.52	7.37045	4526.5	4522.06	7.36549	2	yes
912	MIDN	5640.91	5643.45	6.11414	5383.29	5383.43	4.80253	5387.3	5384.35	4.7703	2	yes
913	MIEN1	7102.34	7109.46	3.75995	6962.26	6961.11	2.79641	6966.26	6961.46	2.78602	2	yes
914	MIS18A	6026.55	6029.42	5.42383	5851.97	5851.95	3.62829	5855.97	5851.99	3.60325	2	yes
915	MIS18BP1	6208.02	6211.39	6.04986	5752.36	5751.48	4.47482	5756.36	5751.89	4.45044	2	yes
916	MISP	2598.85	2599.5	15.2958	2522.25	2521.02	18.2894	2526.25	2521.42	18.3234	2	yes
917	MKI67	20694	20260	3.05855	10479.2	10500.3	1.85323	10468.5	10619.1	5.7734	3	yes
918	MKKS	7810.64	7823.26	3.32889	7592.49	7592.46	2.22649	7596.08	7593.03	2.22417	2	yes
919	MLF2	9075.95	9099.07	2.67482	8600.69	8599.38	1.54655	8604.69	8605.98	1.5585	2	yes
920	MMADHC	7288.83	7297.75	3.62517	7141.66	7141.5	2.54688	7145.66	7142.16	2.54607	2	yes
921	MMS22L	4411.68	4413	7.55766	4271.75	4270.76	8.45077	4275.75	4271.06	8.45262	2	yes
922	MND1	6230.69	6234.1	5.54262	5944.6	5944.47	3.2471	5948.6	5944.7	3.23961	2	yes
923	MORC4	4730.4	4731.92	6.83859	4620.08	4618.7	6.41641	4624.08	4619	6.38976	2	yes
924	MORF4L2	8301.37	8317.99	3.07981	7995.22	7995	1.96476	7995.62	7998.05	1.99536	2	yes
925	MOSPD1	6018.55	6021.73	6.11087	5650.7	5649.87	4.52495	5654.7	5650.19	4.49734	2	yes
926	MPC2	7169.12	7177.24	3.62899	7051.13	7050.58	2.66974	7055.13	7050.85	2.66137	2	yes
927	MPHOSPH10	6852.63	6858.58	4.27858	6666.68	6665.74	3.01127	6670.68	6666.85	2.99373	2	yes
928	MPST	5876.65	5879.52	5.18543	5799.11	5798.25	4.0458	5803.12	5798.74	4.00014	2	yes
929	MRFAP1	8279.58	8297.8	2.85753	8044.17	8044.13	1.85863	8048.17	8047.85	1.86221	2	yes
930	MROH8	1141.51	1143.63	14.5073	819.196	818.331	15.9038	823.195	817.788	15.9186	2	yes
931	MRPL1	7504.31	7513.78	3.70067	7276.87	7276.67	2.40498	7280.87	7277.21	2.40264	2	yes
932	MRPL12	10885.7	10885.9	2.60911	9449.14	9449.17	1.16789	9453.14	9462.78	1.26582	2	yes
933	MRPL13	8595.03	8618.53	2.75042	8301.62	8320.47	1.76454	8305.62	8303.04	1.77239	2	yes
934	MRPL14	8276.13	8292.31	2.99286	8013.47	8013.48	1.93595	8017.45	8017.02	1.94976	2	yes
935	MRPL15	7101.91	7109.55	3.95591	6929.66	6929.01	2.67867	6933.66	6929.93	2.67378	2	yes
936	MRPL18	8537.54	8555.89	3.02414	8154.14	8153.93	1.78607	8158.14	8158.89	1.79364	2	yes
937	MRPL19	6935.37	6942.23	3.74378	6842.16	6840.61	2.87162	6846.16	6841.2	2.86126	2	yes
938	MRPL20	10117.3	10144.5	2.48358	9234.04	9234.13	1.19745	9238.04	9257.33	1.31051	2	yes
939	MRPL22	7310.29	7320.91	3.39693	7198.25	7197.7	2.4729	7202.25	7198.35	2.46753	2	yes
940	MRPL27	8391.98	8409.53	3	8060.54	8059.61	1.84923	8064.54	8063.52	1.85225	2	yes
941	MRPL3	8637.53	8656.95	2.87886	8280.41	8279.72	1.74505	8284.41	8283.11	1.74913	2	yes
942	MRPL32	6799.38	6805.99	3.95787	6699.38	6699.17	2.92029	6703.38	6699.35	2.91237	2	yes
943	MRPL34	7494.01	7504.44	3.55483	7305.52	7304.5	2.4659	7309.52	7305.82	2.4574	2	yes
944	MRPL35	6340.9	6344.73	4.59735	6250.09	6249.8	3.43986	6254.09	6249.89	3.42112	2	yes
945	MRPL36	8341.73	8356	3.39016	7897.04	7896.86	1.9723	7900.96	7900.38	1.9783	2	yes
946	MRPL37	6866.92	6872.9	4.10355	6736.08	6735.84	2.95816	6740.08	6735.71	2.93914	2	yes
947	MRPL4	8092.57	8106.28	3.30453	7770.59	7770.47	2.05882	7774.59	7771.76	2.05818	2	yes
948	MRPL40	7782.23	7797.73	3.20558	7612.55	7611.49	2.20549	7616.55	7612.98	2.19946	2	yes
949	MRPL41	9991.3	9998.42	2.55768	9162.13	9162.84	1.35936	9165.19	9181.54	1.50184	2	yes
950	MRPL47	7662.7	7676.28	3.17127	7518.74	7518.17	2.23095	7522.74	7518.99	2.22792	2	yes
951	MRPL51	10484.4	10512.1	2.16827	9662.82	9663.95	1.13229	9666.82	9725.43	1.5974	2	yes
952	MRPL52	8497.98	8520.26	2.66492	8263.92	8264.21	1.7518	8267.92	8266.27	1.74935	2	yes
953	MRPL54	7447.42	7457.36	3.5156	7285.5	7284.28	2.46034	7289.5	7285.42	2.45024	2	yes
954	MRPS10	7120.72	7128.63	3.66478	7004.28	7003.03	2.72932	7008.28	7003.17	2.71708	2	yes
955	MRPS12	8168.99	8183.89	3.1261	7905.91	7905.63	1.99573	7909.91	7908.65	1.99489	2	yes
956	MRPS15	8587.02	8607.5	2.9085	8236.94	8237.04	1.74537	8240.94	8238.7	1.74579	2	yes
957	MRPS18C	8089.92	8106.49	2.9864	7879.38	7878.69	2.00954	7883.39	7883.48	2.00998	2	yes
958	MRPS2	6828.19	6834.07	4.27465	6682.85	6682.8	3.00529	6685.9	6683.06	2.99614	2	yes
959	MRPS22	7474.64	7485.37	3.37861	7334.09	7334.35	2.4124	7338.01	7334.9	2.4129	2	yes
960	MRPS23	9106.72	9126.06	2.84467	8547.49	8547.56	1.59871	8551.49	8554.98	1.6201	2	yes
961	MRPS26	8128.3	8139.99	3.43782	7744.96	7744.93	2.05024	7748.84	7746.7	2.05164	2	yes
962	MRPS30	6615.4	6620.46	4.3589	6496.64	6495.81	3.21086	6500.64	6496.49	3.19218	2	yes
963	MRPS33	6989.42	6996.79	3.77435	6889.11	6889.08	2.76751	6893.11	6889.15	2.76719	2	yes
964	MRPS34	10206.7	10226.7	2.53121	9268.8	9269.05	1.20069	9272.8	9292.79	1.3243	2	yes
965	MRPS6	6491.44	6496.17	4.41758	6390.29	6389.75	3.33892	6394.29	6389.85	3.31081	2	yes
966	MRPS7	8050.1	8067.25	3.09083	7823.22	7823.24	2.02341	7827.22	7823.78	2.01688	2	yes
967	MRTO4	8772.19	8787.05	3.31323	8110.82	8110.5	1.68051	8114.82	8112.74	1.68617	2	yes
968	MSANTD3	5180.77	5182.48	6.16399	5112.46	5110.95	5.18142	5116.46	5111.29	5.13736	2	yes
969	MSH2	6271.52	6274.96	5.7177	5923.88	5924.15	3.69788	5927.88	5923.94	3.673	2	yes
970	MSH6	6556.36	6560.14	6.03083	5924.43	5923.88	4.44254	5928.43	5924.22	4.4319	2	yes
971	MSI2	6077.91	6080.94	5.6489	5834.44	5833.24	4.12738	5838.44	5833.51	4.09377	2	yes
972	MSMO1	5140.23	5142.03	6.21468	5046.22	5045.34	5.2375	5050.22	5045.91	5.20335	2	yes
973	MSX1	10337.3	10346.8	5.08883	7160.54	7162.57	3.91286	7164.76	7165.58	3.93363	2	yes
974	MT1E	38340.5	34253.5	1.38914	14914.8	23431.6	94.891	14918.8	61190.8	265.266	2	yes
975	MT1X	21306.5	21005.2	2.36666	11297.9	11342.1	2.84553	11301.8	11732.1	12.734	2	yes
976	MTAP	10215.7	10229.7	3.37877	8698.02	8697.7	1.48227	8702.02	8703.6	1.50622	2	yes
977	MTDH	10943.7	10941.3	2.36961	9665.76	9667.52	1.1745	9669.75	9711.05	1.55335	2	yes
978	MTHFD2	9125.52	9137.76	3.49647	8226.07	8225.31	1.82038	8228.81	8226.81	1.81862	2	yes
979	MTUS1	5515.84	5518.62	6.72844	5062.57	5061.64	7.04638	5066.57	5061.98	7.04916	2	yes
980	MVD	5253.31	5255.11	6.07733	5172.97	5171.62	5.068	5176.97	5171.59	5.03582	2	yes
981	MXD3	3979.47	3980.9	9.42786	3716.16	3715.62	13.8708	3720.16	3715.69	13.904	2	yes
982	MXD4	3790.56	3791.44	8.38338	3727.27	3726.89	9.74746	3731.28	3727.6	9.76357	2	yes
983	MYADM	5650.56	5653.07	6.15046	5415.88	5415.73	4.54004	5419.88	5415.72	4.51	2	yes
984	MYBL2	5633.98	5636.31	5.91443	5477.45	5477.69	3.95978	5481.44	5477.04	3.92897	2	yes
985	MYC	12904.1	12912.8	3.71733	8851.45	8858.07	1.61247	8855.31	8879	1.93688	2	yes
986	MYCBP2	5815.76	5818.39	5.69925	5654.22	5653.53	4.18919	5658.22	5653.8	4.14456	2	yes
987	MYH10	4658.89	4660.27	7.09418	4531.89	4530.79	6.92475	4535.89	4530.86	6.91957	2	yes
988	MYH15	2340.08	2340.68	16.6094	2274.78	2273.8	19.1668	2278.79	2273.9	19.2004	2	yes
989	MYH9	7967.54	7974.52	4.87177	6927.52	6928.02	2.95079	6931.53	6928.75	2.94539	2	yes
990	MYO10	3973.86	3974.88	8.13686	3904.55	3903.7	9.10332	3908.55	3904.39	9.10682	2	yes
991	MYO1B	5091.85	5093.7	6.30214	4980.89	4980.25	5.34389	4984.89	4980.75	5.31146	2	yes
992	MYO1C	6362.72	6366.43	4.95871	6199.54	6198.29	3.65592	6203.54	6198.33	3.61909	2	yes
993	MYO1E	3762.3	3763.35	9.22707	3645.79	3644.51	11.8972	3649.79	3644.71	11.9243	2	yes
994	MYO6	5425.35	5427.41	5.8782	5336.14	5335.42	4.69038	5340.14	5335.38	4.62814	2	yes
995	MYOF	6513.95	6518.19	5.1055	6226.34	6225.3	3.5886	6230.34	6225.63	3.57316	2	yes
996	N4BP2L2	6642.46	6647.13	4.7133	6439.71	6439.7	3.06425	6443.71	6440.03	3.05426	2	yes
997	NAA10	7800.16	7812.69	3.37591	7568.87	7569	2.22023	7572.87	7569.21	2.21539	2	yes
998	NAA15	6031.49	6034.51	5.11472	5923.42	5922.81	3.83429	5927.15	5923.03	3.78785	2	yes
999	NAA20	7149.3	7157.16	3.62666	7036.41	7035.51	2.68991	7040.41	7035.53	2.67419	2	yes
1000	NAA50	6765.44	6770.57	4.43315	6559.55	6558.24	3.14547	6563.55	6558.71	3.12722	2	yes
1001	NAE1	7427.38	7437.46	3.52473	7274.82	7275.06	2.4459	7278.82	7275.05	2.44082	2	yes
1002	NAMPT	5469.25	5471.4	5.86859	5379.89	5379.1	4.58993	5383.89	5379.31	4.53293	2	yes
1003	NAP1L1	10893.6	10892.4	2.2841	9716.91	9718.02	1.3565	9716.84	9731.26	1.49067	3	yes
1004	NARS	8605.04	8620.92	3.27027	8086.89	8085.65	1.87272	8090.89	8087.49	1.86853	2	yes
1005	NBN	6234.6	6237.96	5.00834	6089.84	6088.66	3.79339	6093.84	6089.2	3.76786	2	yes
1006	NCAPD2	6566.72	6570.71	5.33525	6192.9	6192.46	3.56988	6196.9	6192.41	3.53983	2	yes
1007	NCAPG	8444.77	8453.12	4.7183	7271.52	7271.6	2.00842	7274.96	7271.92	2.01396	2	yes
1008	NCAPG2	5410.07	5412.16	6.40129	5225.42	5224.49	5.18822	5229.42	5224.19	5.15271	2	yes
1009	NCAPH	5172.37	5174.29	6.56922	4903.28	4902.73	6.42198	4907.28	4902.54	6.41874	2	yes
1010	NCBP2-AS2	5547.07	5549.36	5.53794	5476.64	5475.6	4.50724	5480.64	5476.52	4.45155	2	yes
1011	NCL	33614.4	29679.7	1.36366	14262.1	17846.7	48.6776	14266.1	49840	195.227	2	yes
1012	NDC80	6106.46	6110.04	6.75471	5217.9	5217.59	9.0356	5221.9	5217.85	9.05156	2	yes
1013	NDE1	3916.13	3917.11	8.43988	3833.22	3832.09	9.96727	3837.22	3832.57	9.9748	2	yes
1014	NDUFA5	7461.83	7471.95	3.43016	7306.54	7308.13	2.42549	7310.54	7306.86	2.41627	2	yes
1015	NDUFA6	8379.5	8398.15	2.9305	8096.69	8095.74	1.85775	8100.69	8096.71	1.85437	2	yes
1016	NDUFAF4	6255.14	6258.78	4.74366	6155.94	6155.34	3.55946	6159.94	6155.82	3.53665	2	yes
1017	NDUFB10	12914	12788.4	1.84119	10775.3	10783.3	0.949883	10779	11070.9	4.54687	2	yes
1018	NDUFB4	9053.05	9085.94	2.45415	8734.13	8734.66	1.54184	8738.13	8738.57	1.55373	2	yes
1019	NDUFB7	8777.29	8794.15	2.54474	8502.81	8514.64	1.7959	8504.78	8504.05	1.83732	2	yes
1020	NDUFC1	9322.4	9352.3	2.38002	8926.01	8925.75	1.42251	8930.01	8927.24	1.4299	2	yes
1021	NDUFS6	10147.9	10155.1	2.35098	9375.33	9377.62	1.45449	9377.36	9381.51	1.51537	2	yes
1022	NDUFS7	7706.36	7718.14	3.37559	7506.95	7507.6	2.27293	7510.95	7506.85	2.25879	2	yes
1023	NDUFV2	9807.07	9840.44	2.25754	9257.74	9257.94	1.28852	9261.74	9287.33	1.4271	2	yes
1024	NEIL3	4128.3	4129.73	8.74593	3878.08	3877.76	12.7217	3881.86	3877.95	12.7549	2	yes
1025	NEK2	5720.81	5724.31	6.95005	4841.85	4841.22	10.7043	4845.87	4841.59	10.7286	2	yes
1026	NEMF	6001.09	6004.08	5.15539	5898.72	5898.51	3.8077	5902.72	5898.59	3.77435	2	yes
1027	NFAT5	6250.09	6253.73	5.75914	5888.4	5887.76	4.08393	5892.4	5888.42	4.05968	2	yes
1028	NFE2L1	5269.26	5271.3	6.15038	5164.97	5163.77	5.08184	5168.97	5163.99	5.04594	2	yes
1029	NFE2L2	7769.52	7780.99	3.53416	7491.13	7490.57	2.2754	7495.13	7492.64	2.27007	2	yes
1030	NFIC	6992.89	6999.54	4.26866	6768.55	6767.99	2.85602	6772.55	6768.83	2.84523	2	yes
1031	NFKB1	4204.26	4205.34	7.42372	4150.41	4149.63	7.55671	4154.42	4150.19	7.54709	2	yes
1032	NFKBIA	4461.29	4462.89	7.35676	4253.72	4255.24	8.67075	4257.75	4256.25	8.6822	2	yes
1033	NGFRAP1	8158.08	8173.15	3.17475	7844.85	7848.35	1.99965	7848.85	7845.44	1.98474	2	yes
1034	NHP2L1	11346.9	11343.9	2.23254	9923.51	9925.13	1.02531	9927.52	9988.79	1.68625	2	yes
1035	NIFK	8424.7	8439.93	3.30247	7956.09	7955.98	1.85981	7960.09	7960.3	1.86689	2	yes
1036	NIN	3990.78	3991.72	7.90804	3935.75	3934.86	8.54164	3939.75	3935.56	8.53867	2	yes
1037	NIP7	6715.69	6720.84	4.35442	6556.1	6554.85	3.13916	6560.1	6555.39	3.12213	2	yes
1038	NIPBL	5533.98	5536.25	6.07041	5381.06	5380.62	4.51655	5385.06	5380.85	4.46967	2	yes
1039	NKTR	5966.2	5969.01	5.49942	5782.56	5781.42	4.05287	5786.56	5781.79	4.01801	2	yes
1040	NME3	7575.07	7585.76	3.50293	7374.03	7373.71	2.35999	7378.03	7373.86	2.34975	2	yes
1041	NMT1	7076	7083.52	3.81001	6943.82	6942.66	2.79645	6947.8	6943.48	2.78495	2	yes
1042	NMU	8130.49	8139.61	3.92697	7560.05	7560.49	2.07368	7563.22	7560.61	2.07866	2	yes
1043	NOB1	6888.11	6894.39	4.21227	6726.12	6725.53	2.95044	6730.11	6726.17	2.93316	2	yes
1044	NOC2L	7727.34	7738.03	3.66077	7428.92	7448.72	2.34522	7432.91	7430.51	2.31862	2	yes
1045	NOC3L	6993.64	6999.83	4.23443	6787.65	6787.27	2.83752	6791.65	6787.91	2.82798	2	yes
1046	NOL11	7165.01	7172.32	3.9921	6962.92	6962.15	2.70608	6966.92	6962.84	2.69331	2	yes
1047	NOL7	8845.5	8864.85	2.84365	8408.25	8408.3	1.65295	8412.26	8417.88	1.68271	2	yes
1048	NOL8	5295.92	5297.87	6.25111	5184.65	5183.59	4.96823	5188.65	5184.22	4.91001	2	yes
1049	NOLC1	10030.1	10044.1	3.30819	8640.65	8639.47	1.54898	8644.65	8642	1.55344	2	yes
1050	NOM1	5959.77	5962.83	5.19813	5854.23	5853.8	3.82497	5858.23	5854.06	3.78906	2	yes
1051	NONO	8526.38	8539.83	3.55053	7867.67	7867.51	2.03705	7871.71	7868.89	2.03544	2	yes
1052	NOP10	9270.39	9291.69	2.46215	8836.99	8837.24	1.57143	8839.75	8853.39	1.68917	2	yes
1053	NOP14	6979.08	6984.41	4.7537	6623.81	6623.17	3.14909	6627.81	6623.78	3.13578	2	yes
1054	NOP16	6734.99	6739.68	4.8069	6449.27	6448.89	3.07759	6453.27	6449.35	3.06147	2	yes
1055	NOP56	10078.3	10103.6	2.76766	9047.96	9048.93	1.33471	9051.96	9071.73	1.47346	2	yes
1056	NOP58	8534.49	8548.97	3.28673	8044.54	8044.71	1.87602	8048.04	8045.89	1.87941	2	yes
1057	NOSIP	7623.8	7634.86	3.25602	7473.74	7472.95	2.31048	7477.72	7474.46	2.30877	2	yes
1058	NOXO1	3997.95	3999.14	8.39304	3858.51	3857.88	10.659	3862.52	3858.5	10.682	2	yes
1059	NPM1	28236	24871.1	0.908645	14600.2	20644.4	54.465	14604.2	350518	425.577	2	yes
1060	NPM3	8982.52	8998.93	3.13065	8373.86	8373.8	1.66675	8377.86	8375.64	1.67772	2	yes
1061	NQO1	13980.4	13949.2	2.50185	10258.5	10261.9	0.982478	10262.5	10274.7	1.3229	2	yes
1062	NQO2	7188.95	7195.46	4.12557	6948.97	6947.95	2.79669	6952.97	6948.4	2.78211	2	yes
1063	NR1D1	3302.52	3303.44	11.804	3163.13	3162.51	15.7743	3167.13	3163.19	15.7998	2	yes
1064	NR2C2AP	5091.38	5092.9	6.13253	5044.35	5043.01	5.25574	5048.35	5043.63	5.20867	2	yes
1065	NR2F1	8838.01	8846.03	5.46025	6782.38	6781.47	4.47785	6786.38	6782.61	4.48325	2	yes
1066	NR2F2	13043.3	13047.6	3.42711	9071.69	9077.82	1.38612	9075.69	9100.14	1.74729	2	yes
1067	NR2F6	7300.97	7308.21	4.05014	7039.19	7038.34	2.66416	7043.19	7039.24	2.65423	2	yes
1068	NR4A2	3680.74	3682.43	11.2784	3278.48	3277.7	17.6757	3282.48	3278.18	17.7058	2	yes
1069	NRD1	7783.05	7791.53	4.07013	7289.72	7289.44	2.51177	7293.72	7288.35	2.50136	2	yes
1070	NRG1	1831.32	1833.24	16.6892	1397.63	1396.5	19.9342	1401.63	1396.51	19.9514	2	yes
1071	NRIP1	2667.16	2668.12	15.3502	2501	2500.27	19.5654	2505	2500.81	19.5941	2	yes
1072	NSA2	9076.63	9102.71	2.52359	8711.04	8711.57	1.5523	8714.9	8715.01	1.56074	2	yes
1073	NSD1	5577.17	5579.46	5.69532	5489.88	5488.87	4.55623	5493.88	5489.85	4.50785	2	yes
1074	NSRP1	7157.26	7164.13	3.96497	6978.1	6977.95	2.76	6979.6	6978.63	2.74793	2	yes
1075	NT5C	7824.24	7838.06	3.30694	7609.16	7609.27	2.19853	7613.16	7609.43	2.19638	2	yes
1076	NTMT1	7519.19	7527.72	3.76136	7278.14	7277.98	2.39512	7282.14	7278.03	2.39763	2	yes
1077	NUB1	5880.59	5883.75	5.03348	5812.74	5811.55	4.11097	5816.74	5812.02	4.08813	2	yes
1078	NUCKS1	11836.9	11762.5	2.27236	10047.8	10050.1	1.10231	10046.6	10120	1.99188	3	yes
1079	NUDC	11354.4	11336.1	2.19102	9979.1	9982.53	1.24432	9979.6	10064.7	2.40336	2	yes
1080	NUDCD2	6704.39	6709.71	4.1077	6615.95	6614.98	3.15635	6619.59	6615.39	3.13773	2	yes
1081	NUDT1	7090.46	7097.18	4.14335	6895.9	6897.89	2.75889	6899.64	6896.47	2.7514	2	yes
1082	NUF2	6860.49	6865.02	5.81457	6113.6	6114	4.1397	6115.52	6113.45	4.12078	2	yes
1083	NUFIP1	5167.31	5169.01	6.03588	5108.44	5108.12	5.09709	5112.44	5108.94	5.05578	2	yes
1084	NUFIP2	6740.41	6745.41	4.77994	6436.88	6436.68	3.29573	6440.89	6437.9	3.2794	2	yes
1085	NUP153	4681.23	4682.7	7.05524	4570.63	4569.61	6.63352	4574.63	4570.33	6.60449	2	yes
1086	NUP50	5258.37	5260.22	6.21674	5136.47	5136.05	4.86113	5139.99	5136.21	4.77996	2	yes
1087	NUPL1	5662.86	5665.59	5.94312	5493.54	5492.71	4.69476	5497.54	5493.16	4.67636	2	yes
1088	NUSAP1	13453.2	13449.9	3.51307	9146.35	9146.83	1.30623	9147.27	9154.32	1.39371	2	yes
1089	NXT1	5917.93	5920.68	5.41364	5791.34	5790.87	3.93952	5795.34	5791.58	3.90327	2	yes
1090	OASL	1338.95	1339.58	18.1529	1265.32	1264.37	19.5129	1269.33	1264.63	19.5339	2	yes
1091	OBSL1	7291.54	7298.01	4.44838	6916.53	6915.47	2.85026	6920.53	6915.75	2.82995	2	yes
1092	OCIAD1	7639.69	7651.95	3.06064	7525.23	7526.02	2.34201	7529.21	7526.02	2.3478	2	yes
1093	OCLN	3727.08	3728.04	9.27993	3636.77	3635.76	11.5606	3640.77	3635.99	11.582	2	yes
1094	ODC1	11726.3	11698.3	2.37732	9914.35	9914.76	1.0316	9917.81	9938.53	1.32378	2	yes
1095	ODF2	3746.25	3747.06	8.55785	3697.25	3696.09	9.71996	3701.25	3696.09	9.73638	2	yes
1096	OLA1	8854.38	8876.1	2.75527	8458.22	8458.07	1.65962	8462.17	8459.87	1.66078	2	yes
1097	ONECUT3	4072.29	4073.43	8.14956	3950.6	3949.5	9.92059	3954.6	3950.14	9.93605	2	yes
1098	OPA1	4926.8	4928.31	6.56059	4845.08	4843.52	5.71407	4849.08	4843.77	5.67425	2	yes
1099	ORC6	8152.2	8159.97	4.78021	7161.88	7161.76	1.97937	7165.88	7162.31	1.98402	2	yes
1100	OSTC	8307.65	8325.11	2.85802	8079.09	8080.24	2.00653	8081.18	8080.42	2.01664	2	yes
1101	OXLD1	5807.42	5810.04	5.37815	5703.23	5702.2	4.16894	5707.23	5702.87	4.12531	2	yes
1102	PABPC4	8840.36	8856.31	3.08584	8290.58	8289.61	1.77464	8294.31	8290.09	1.77022	2	yes
1103	PAFAH1B1	6355.78	6359.81	4.5827	6249.24	6248.19	3.5357	6253.24	6249.06	3.51749	2	yes
1104	PAFAH1B3	8006.52	8022.17	3.13961	7790.28	7790.71	2.10504	7793.88	7790.73	2.10208	2	yes
1105	PAICS	9717.08	9732.14	2.70281	8931.84	8931.98	1.39188	8935.84	8936.37	1.41502	2	yes
1106	PAK1IP1	6717.86	6722.74	4.56705	6511.44	6510.92	3.01794	6515.44	6511.4	3.00872	2	yes
1107	PAK2	7494.22	7503.51	3.70743	7252.13	7252.01	2.43663	7256	7252.56	2.43093	2	yes
1108	PALLD	8695.81	8707.42	3.9968	7743.52	7743.2	2.14893	7747.54	7744.97	2.14652	2	yes
1109	PANK3	4080.08	4080.88	7.31107	4049.04	4048.84	7.41777	4053.04	4049.95	7.39428	2	yes
1110	PAPOLA	8040.85	8052.59	3.47076	7673.06	7672.58	2.1643	7677.06	7672.35	2.15357	2	yes
1111	PARD6B	8108.83	8116.67	4.52179	7241.61	7241.69	2.47498	7245.61	7244.5	2.46759	2	yes
1112	PARP1	9639.11	9653.61	2.72921	8902.89	8906.75	1.52961	8904.73	8904.47	1.5414	2	yes
1113	PARP14	3552.99	3553.85	9.7973	3475.56	3474.11	12.1541	3479.56	3474.45	12.1825	2	yes
1114	PARP2	5275.84	5277.86	6.1893	5164.94	5163.97	4.97195	5168.93	5164.41	4.91515	2	yes
1115	PARP4	5264.41	5266.3	6.10711	5156.89	5155.54	5.01812	5160.74	5155.72	4.97068	2	yes
1116	PAXBP1	5562.55	5564.81	5.94046	5433.12	5432.48	4.47034	5437.07	5432.84	4.40531	2	yes
1117	PBK	9607.13	9615.52	3.55359	8317.49	8319.57	1.51325	8310.44	8314.2	1.56236	3	yes
1118	PBRM1	5112.67	5114.44	6.32431	5030.11	5029.02	5.39763	5034.12	5029.44	5.37622	2	yes
1119	PCBP1	7550.23	7562	3.47864	7361.86	7360.74	2.37218	7365.86	7362.51	2.36479	2	yes
1120	PCBP2	8412.84	8431.08	2.97049	8107.71	8107.25	1.86174	8111.71	8109.65	1.85912	2	yes
1121	PCDH7	7501.85	7508.61	4.63105	6934.45	6933.87	2.70965	6938.45	6934.59	2.69135	2	yes
1122	PCM1	6768.71	6773.23	5.00478	6425.47	6424.25	3.37664	6429.47	6424.68	3.35863	2	yes
1123	PCMT1	7499.8	7510.6	3.28772	7370.02	7370.13	2.37788	7374.02	7370.56	2.3751	2	yes
1124	PCNA	9771.88	9784.35	3.6076	8444.93	8445.01	1.50922	8448.79	8447.69	1.51909	2	yes
1125	PCNT	4407.69	4409.26	7.70687	4200.83	4199.6	9.55334	4204.83	4199.9	9.5701	2	yes
1126	PDCD11	7244.6	7250.77	4.64064	6827.86	6826.83	2.92686	6831.86	6827.17	2.9076	2	yes
1127	PDCD2	7629.96	7641.65	3.44938	7442.53	7442.4	2.33951	7446.53	7443.13	2.33656	2	yes
1128	PDCD5	10260.3	10276.4	2.29255	9421.47	9422.14	1.2266	9425.47	9461.28	1.49635	2	yes
1129	PDCD6IP	5884.47	5887.19	5.13572	5796.98	5795.72	4.08269	5800.98	5795.94	4.04765	2	yes
1130	PDCD7	6145.35	6149.01	4.48171	6096.3	6095.55	3.67221	6100.3	6096.85	3.6541	2	yes
1131	PDCL3	6202.09	6205.93	4.681	6101.79	6100.56	3.66249	6105.79	6100.89	3.64643	2	yes
1132	PDE4B	6700.27	6704.67	5.44292	6244.43	6244.36	3.15916	6248.44	6245.07	3.14553	2	yes
1133	PDGFA	3882.29	3883.53	9.28906	3689.27	3688.37	12.8542	3693.27	3688.82	12.8817	2	yes
1134	PDGFB	3559.54	3560.7	10.8248	3364.88	3364	15.1902	3368.89	3364.54	15.2227	2	yes
1135	PDLIM2	5670	5672.62	5.63449	5557.81	5556.95	4.41937	5561.81	5557.52	4.38326	2	yes
1136	PDLIM5	7106.16	7111.24	5.36176	6369.91	6369.74	3.65427	6373.93	6370.23	3.6454	2	yes
1137	PDLIM7	5741.26	5743.86	5.32952	5658.45	5657.99	4.18713	5662.45	5657.84	4.13063	2	yes
1138	PDP1	12127.4	12096.6	2.77412	9673.73	9686.37	1.20776	9677.52	9750.91	2.21083	2	yes
1139	PDS5A	5653.78	5656.13	5.65387	5540.7	5539.52	4.49243	5544.7	5540.02	4.46122	2	yes
1140	PDS5B	3743.98	3744.95	9.18595	3646.7	3645.56	11.47	3650.7	3646.09	11.4925	2	yes
1141	PDXDC1	5073.97	5075.55	6.12097	5031.06	5029.42	5.34151	5035.06	5029.83	5.30233	2	yes
1142	PDXK	6729.54	6735.02	4.07618	6630.93	6630.08	3.0885	6634.93	6630.71	3.07485	2	yes
1143	PDZD8	5693.47	5696.02	5.80065	5549.14	5548.26	4.52729	5553.14	5548.78	4.49982	2	yes
1144	PEG10	6811.51	6816.05	6.16708	5842.49	5842.11	5.55612	5846.48	5842.29	5.55938	2	yes
1145	PFDN2	10574.7	10592	2.34341	9510.6	9512.2	1.17305	9514.6	9515.49	1.1898	2	yes
1146	PFDN4	7719.29	7729.37	3.68473	7431.43	7431.76	2.30373	7435.21	7431.87	2.30272	2	yes
1147	PGLS	6400.59	6404.79	4.5005	6301.5	6300.05	3.49497	6305.5	6300.22	3.47927	2	yes
1148	PGP	8555.14	8567.16	3.22747	8044.65	8045.4	1.87731	8044.58	8047.49	1.89251	3	yes
1149	PHACTR2	4214.75	4215.94	7.82976	4092.46	4091.56	9.14909	4096.46	4091.88	9.15682	2	yes
1150	PHACTR4	4618.24	4619.55	6.89039	4533.24	4532.39	6.3989	4537.24	4532.69	6.34486	2	yes
1151	PHB	12747.7	12746.2	1.884	10702.5	10751.1	1.23055	10706.5	10713.1	1.00354	2	yes
1152	PHB2	10636.3	10665.8	2.36999	9581.76	9581.86	1.10616	9585.76	9603.51	1.25754	2	yes
1153	PHF19	7211.78	7218.24	4.26149	6920.77	6921.26	2.60297	6923.55	6921.09	2.6014	2	yes
1154	PHF23	4504.94	4506.17	7.02316	4442.95	4442.68	6.59862	4446.96	4443.94	6.55728	2	yes
1155	PHF3	6287.84	6291.5	5.29797	6042.46	6041.5	3.72833	6046.46	6042.16	3.69547	2	yes
1156	PHF5A	7190.27	7197.88	3.88498	7014.8	7015.05	2.6451	7018.68	7015.06	2.63998	2	yes
1157	PHF6	6050.31	6053.42	4.91916	5961.26	5960.79	3.68775	5965.26	5961.09	3.66169	2	yes
1158	PHIP	5730.65	5733.23	5.91815	5529.17	5528.22	4.46637	5533.17	5528.72	4.43282	2	yes
1159	PHLDA1	14365.1	14182.7	2.50335	10337.4	10388.4	1.64728	10340.2	10538.6	4.2655	2	yes
1160	PHLDA3	3583.48	3584.39	9.7563	3494.94	3493.82	12.2731	3498.94	3494.38	12.301	2	yes
1161	PHLDB2	14267.1	14256.7	3.34339	9354.51	9355.55	1.33431	9358.48	9378.67	1.78159	2	yes
1162	PIF1	3083.11	3085.82	15.0145	2203.09	2203.44	22.2202	2207.09	2203.26	22.2393	2	yes
1163	PIH1D1	6574.27	6579.37	4.08321	6515.18	6513.93	3.31352	6519.17	6514.46	3.29956	2	yes
1164	PIM3	7942.89	7950.71	4.48099	7212.09	7211.4	2.58371	7216.09	7212.98	2.57382	2	yes
1165	PITPNB	6967.03	6972.54	4.49505	6671.76	6670.75	2.96146	6675.76	6671.58	2.94735	2	yes
1166	PJA2	5528.65	5531.15	6.11496	5347.26	5346.33	4.86343	5351.26	5346.74	4.83926	2	yes
1167	PKIB	5946.99	5951.24	6.94652	4769.31	4768.74	12.4679	4773.31	4768.49	12.4916	2	yes
1168	PKMYT1	5162.94	5164.7	6.48891	4991.41	4991.5	5.36959	4995.4	4991.14	5.33276	2	yes
1169	PKN2	6244.92	6248.72	4.68026	6142.14	6141.65	3.45935	6146.14	6142.11	3.4408	2	yes
1170	PLAU	7681.18	7686.96	6.07251	6049.59	6049.44	6.5064	6053.59	6050.13	6.51976	2	yes
1171	PLAUR	8455.32	8463.19	5.15631	6994.44	6993.83	3.08776	6998.47	6994.62	3.07803	2	yes
1172	PLEC	6561.31	6565.68	5.16245	6256.09	6255.45	3.54331	6260.1	6255.99	3.51965	2	yes
1173	PLIN3	8459.27	8474.98	3.22649	7994.56	7994.26	1.87428	7998.56	7995.07	1.86977	2	yes
1174	PLK1	8772.92	8780.87	5.89645	6192.57	6192.62	8.40806	6196.63	6193.12	8.42578	2	yes
1175	PLK2	10817.8	10829.1	4.99687	7270.79	7273.22	4.3461	7274.87	7278.36	4.37648	2	yes
1176	PLK3	5026.28	5028.1	6.67957	4872.44	4872.03	5.87157	4876.44	4872.76	5.84351	2	yes
1177	PLP2	8754.53	8771.11	3.05929	8267.46	8268.53	1.78077	8270.41	8268.17	1.77893	2	yes
1178	PMAIP1	11379.7	11392.5	3.74364	8641.52	8642.12	1.62834	8645.55	8653.7	1.73858	2	yes
1179	PNISR	7945.69	7957.05	3.53336	7597.6	7597.29	2.11664	7601.6	7599.04	2.11714	2	yes
1180	PNKD	6939.96	6945.98	4.1437	6766.35	6764.91	2.98356	6770.35	6765.46	2.96839	2	yes
1181	PNN	11203.9	11208.1	2.88077	9327.51	9328.9	1.16713	9331.51	9353.9	1.41075	2	yes
1182	PNO1	7122.67	7129.42	4.37749	6835.84	6834.82	2.90347	6839.38	6835.33	2.88294	2	yes
1183	PNRC1	3896.88	3898.24	9.19853	3690.12	3690.47	12.7891	3694.15	3691.24	12.8146	2	yes
1184	POLD2	8367.27	8382.01	3.18441	7991.09	8230.76	1.91558	7995.09	7994.76	1.90619	2	yes
1185	POLE3	6738.81	6744	4.55555	6551.23	6551.61	3.04008	6554.97	6551.4	3.02281	2	yes
1186	POLR1D	7904.68	7917.25	3.26745	7675.49	7674.97	2.16008	7679.17	7678.03	2.16881	2	yes
1187	POLR1E	7491.03	7497.38	4.99337	6729.13	6729.39	3.10026	6733.17	6730.37	3.08572	2	yes
1188	POLR2A	6729.68	6734.55	4.77001	6470.57	6469.4	3.31583	6474.57	6469.95	3.29601	2	yes
1189	POLR2B	6184.36	6187.98	4.80701	6089.37	6088.05	3.74529	6093.28	6088.48	3.71055	2	yes
1190	POLR2H	8949.08	8972.02	2.85813	8449.12	8448.93	1.56498	8453.12	8455.26	1.57519	2	yes
1191	POLR2I	8150.55	8165.29	3.04147	7896.03	7896.49	2.02254	7899.82	7897.6	2.02769	2	yes
1192	POLR2J	8094.14	8111.07	3.00344	7882.4	7889.94	2.03472	7886.4	7883.44	2.0285	2	yes
1193	POLR2K	8004.37	8016.6	3.32651	7694.9	7694.69	2.05958	7698.9	7695.34	2.05834	2	yes
1194	POLR3D	4893.61	4895.11	6.46229	4830.85	4829.73	5.4923	4834.85	4830.43	5.41901	2	yes
1195	POLR3G	6588.14	6592.35	4.80981	6371.74	6371.53	3.32357	6375.74	6371.46	3.29102	2	yes
1196	POMP	12156.5	12164	1.8492	10541.7	10553	0.988218	10545.7	10851	4.4166	2	yes
1197	POP7	7043.85	7050.78	4.10199	6854.34	6854.02	2.74628	6858.34	6854.87	2.74004	2	yes
1198	PPAP2C	7540.61	7550.52	3.45062	7364.82	7363.48	2.42119	7368.82	7364.56	2.4123	2	yes
1199	PPARG	3710.87	3711.69	8.72991	3658.32	3656.95	10.1327	3662.32	3657.19	10.148	2	yes
1200	PPAT	6297.18	6301.17	4.85526	6162.06	6161.89	3.48519	6166.06	6161.89	3.45514	2	yes
1201	PPFIBP1	6792.96	6797.55	5.08662	6393.73	6393.07	3.42536	6397.74	6393.62	3.40764	2	yes
1202	PPID	7313.78	7321.77	3.90648	7080.59	7080.04	2.63198	7084.54	7080.17	2.61438	2	yes
1203	PPIF	6269.66	6273.7	4.91689	6135.88	6135.78	3.53044	6139.88	6135.75	3.49684	2	yes
1204	PPIG	8393.74	8406.11	3.30356	7950.44	7950.61	1.89272	7954.28	7953.99	1.90695	2	yes
1205	PPM1G	10264.2	10270.6	2.67705	9157.39	9157.62	1.21749	9161.39	9174.82	1.30147	2	yes
1206	PPP1R15A	5597.87	5600.34	6.29693	5310.13	5310.72	5.1278	5314.14	5311.62	5.10899	2	yes
1207	PPP1R35	5299.3	5301.26	5.71222	5259.1	5257.89	4.9181	5263.1	5258.77	4.87283	2	yes
1208	PPP2CB	5089.56	5091.27	6.20802	5022.15	5020.86	5.30086	5026.15	5021.33	5.26693	2	yes
1209	PPP2R2A	7273.24	7280.81	3.93488	7043.5	7042.54	2.65754	7047.5	7043.66	2.64734	2	yes
1210	PPP3CA	7900.81	7909.09	4.39927	7233.86	7233.68	2.45562	7237.73	7234.23	2.44482	2	yes
1211	PPP4C	7460.52	7471.5	3.34213	7331.57	7330.36	2.44509	7335.2	7331.08	2.43852	2	yes
1212	PPP4R2	6374.27	6378.13	4.6701	6256.63	6255.75	3.45552	6260.63	6256.51	3.43104	2	yes
1213	PRC1	10842.6	10854.2	3.94152	8414.76	8414.9	1.66186	8415.17	8415.84	1.65257	2	yes
1214	PRELID1	12828.9	12799.7	1.90092	10663.7	10753	1.4772	10667.7	10674.3	1.2807	2	yes
1215	PRIM1	6507.71	6511.54	5.09584	6261.8	6261.88	3.194	6265.8	6261.9	3.17417	2	yes
1216	PRKACB	6260.75	6264.54	5.90195	5838.05	5836.97	4.23468	5842.03	5837.11	4.21059	2	yes
1217	PRKAR1A	6955.6	6961.78	4.49601	6647.76	6647.52	3.10448	6651.77	6648	3.0963	2	yes
1218	PRKDC	12049.3	12016.1	2.56492	9807.83	9808.87	1.0361	9811.68	9846.37	1.48769	2	yes
1219	PRPF38B	6906.42	6912.43	4.33978	6687.3	6686.76	2.85434	6691.3	6687.71	2.84854	2	yes
1220	PRPF4	6415.16	6419.46	4.65737	6279.96	6279.43	3.39747	6283.96	6279.81	3.36535	2	yes
1221	PRPF40A	9247.94	9273.03	2.80191	8655.67	8654.76	1.50008	8659.67	8664.52	1.52367	2	yes
1222	PRPF4B	7997.27	8008.18	3.55151	7616.09	7616.02	2.12171	7620.09	7618.14	2.12431	2	yes
1223	PRPF8	8322.7	8333.94	3.77393	7704.87	7704.49	2.11061	7708.87	7704.51	2.10167	2	yes
1224	PRR11	6407.92	6411.88	6.27495	5711.09	5710.32	5.22436	5715.1	5710.41	5.22072	2	yes
1225	PRR13	7629.47	7639.86	3.53515	7409.48	7409.19	2.33666	7413.48	7409.59	2.32887	2	yes
1226	PRR14L	4964.64	4966.25	6.60977	4856.8	4856.12	5.57234	4860.8	4856.89	5.51199	2	yes
1227	PRRC2B	5124.86	5126.67	6.49934	4999.32	4998.21	5.50495	5003.32	4998.67	5.47795	2	yes
1228	PRRC2C	9969.1	9991.56	2.67951	9085.76	9088.51	1.33941	9089.76	9114.01	1.50804	2	yes
1229	PRSS22	1631.89	1632.37	18.7092	1586.34	1585.02	20.2063	1590.34	1585.21	20.2287	2	yes
1230	PRSS3	6344.86	6348.75	4.83666	6203.87	6202.5	3.6474	6207.87	6202.46	3.62212	2	yes
1231	PSAT1	7242.04	7247.96	5.12733	6564.86	6564.17	3.32831	6568.87	6564.31	3.31643	2	yes
1232	PSIP1	9207.06	9224.6	2.93373	8553.4	8553.55	1.56692	8557.4	8555.36	1.57864	2	yes
1233	PSMA3	9618.98	9650.64	2.48216	9024.51	9024.58	1.3082	9028.51	9027.97	1.31974	2	yes
1234	PSMA4	10485	10513.9	2.40605	9458.01	9459.66	1.12013	9462.01	9463.56	1.16273	2	yes
1235	PSMA5	8538.15	8560.73	2.7291	8257.38	8257.4	1.71827	8261.38	8262.13	1.72013	2	yes
1236	PSMB1	12260.4	12288.4	1.79407	10660.1	10661.7	0.801364	10664.1	10851.8	3.31931	2	yes
1237	PSMB2	9925.89	9955.44	2.41315	9218.39	9218.68	1.27298	9222.39	9237.92	1.3685	2	yes
1238	PSMB5	10977.2	11000	2.19942	9829.28	9829.72	1.04166	9833.28	9878.09	1.47121	2	yes
1239	PSMB6	11226.6	11260.5	2.04774	10021.2	10021.3	0.981241	10025.2	10096.5	1.90851	2	yes
1240	PSMB7	9618.34	9641.15	2.4648	9027.97	9028.22	1.39018	9031.97	9036.23	1.43048	2	yes
1241	PSMC1	8742.99	8764.77	2.75605	8379.12	8378.39	1.6455	8383.12	8386.85	1.66085	2	yes
1242	PSMC4	8324.48	8339.81	3.20697	7956.3	7955.82	1.97007	7958.5	7957.49	1.97357	2	yes
1243	PSMC5	8882.6	8907.85	2.64512	8523.94	8523.71	1.5759	8527.94	8528.43	1.58311	2	yes
1244	PSMC6	6887.24	6893.29	4.1152	6737.97	6737.44	2.92813	6741.97	6737.84	2.91363	2	yes
1245	PSMD1	8995.09	9012.86	3.20044	8324.19	8324.22	1.72519	8328.19	8324.52	1.71929	2	yes
1246	PSMD11	8015.24	8027.09	3.32211	7716.95	7716.77	2.09697	7720.9	7718.89	2.09743	2	yes
1247	PSMD12	10445.8	10465.2	2.52926	9359.79	9360.33	1.21364	9363.79	9400.22	1.55942	2	yes
1248	PSMD14	9091.93	9110.48	2.69381	8619.26	8619.4	1.57718	8623.25	8626.03	1.61571	2	yes
1249	PSMD3	7101.98	7109.47	3.80769	6966.74	6966.18	2.73779	6970.74	6966.41	2.7253	2	yes
1250	PSMD4	8341.55	8362.23	2.81046	8098.53	8098.53	1.82899	8102.53	8102.14	1.83537	2	yes
1251	PSMD7	9205.31	9224.22	2.93672	8576	8575.8	1.58805	8579.14	8584.16	1.62223	2	yes
1252	PSMD8	10417.2	10452.9	2.21494	9613.64	9613.61	1.1265	9617.64	9646.49	1.35119	2	yes
1253	PSME2	8859.69	8880.18	2.85453	8411.6	8411.89	1.65608	8415.6	8412.55	1.65828	2	yes
1254	PSME4	4054.36	4055.28	7.52541	4014.59	4013.79	7.7752	4018.59	4014.29	7.77219	2	yes
1255	PSMG1	7103.63	7111.51	3.82178	6958.73	6958.36	2.70022	6962.73	6958.57	2.68886	2	yes
1256	PSMG2	6827.47	6833.2	3.99608	6727.06	6726.64	2.96095	6731.06	6727.12	2.95339	2	yes
1257	PSMG3	6748.18	6753.5	4.21009	6629.23	6628.87	3.04162	6633.23	6629.41	3.03154	2	yes
1258	PSRC1	3547.84	3549.27	11.6808	3236.21	3235.12	17.4264	3240.21	3235.33	17.456	2	yes
1259	PTBP1	6656.88	6662.23	4.24224	6549.09	6548.75	3.14616	6553.09	6548.84	3.13118	2	yes
1260	PTBP3	5672.77	5675.08	5.56601	5576.91	5575.9	4.33361	5580.91	5576.31	4.287	2	yes
1261	PTGES2	7337.48	7346.31	3.75065	7163.99	7164.08	2.62058	7167.64	7163.76	2.60478	2	yes
1262	PTMA	26607	21361	1.14506	13257.2	28489.4	615.57	78238.4	78629.3	4.36208	2	yes
1263	PTMS	11784.8	11734.1	1.99501	10328.5	13160.9	4.47007	10331	10337.2	3.36387	2	yes
1264	PTP4A1	5825.61	5828.4	5.82253	5622.91	5622.58	4.37908	5626.93	5623.26	4.35192	2	yes
1265	PTP4A2	8296.85	8313.5	3.09183	7985.93	7985.88	1.91676	7989.93	7990.65	1.92232	2	yes
1266	PTPN1	6092.22	6095.75	4.91441	5982.26	5980.97	3.83259	5986.26	5981.56	3.81307	2	yes
1267	PTPN12	5149.82	5151.62	6.31229	5047.07	5046.15	5.33236	5051.08	5046.56	5.30858	2	yes
1268	PTRF	7082.39	7087.81	4.52726	6725.27	6724.12	2.95548	6729.27	6724.17	2.93167	2	yes
1269	PTTG1	15505	15065.7	2.6136	10357.5	10359.6	0.770271	10361.5	10403.9	1.63262	2	yes
1270	PUF60	9035.26	9050.95	3.009	8440.2	8440.49	1.66582	8443.85	8445.16	1.70097	2	yes
1271	PUM1	5311.24	5313.22	6.04962	5218.68	5218.06	4.86427	5222.68	5219.11	4.80191	2	yes
1272	PUS7	5061.88	5063.57	6.43535	4946.27	4945.24	5.45184	4950.26	4945.8	5.40948	2	yes
1273	PVRL2	5677.71	5680.1	5.55899	5575.07	5574.23	4.49128	5579.07	5574.73	4.46898	2	yes
1274	PVRL3	9466.66	9477.17	4.37671	7777.8	7776.89	2.16953	7781.8	7779.29	2.16647	2	yes
1275	PWP1	6565.57	6570.61	4.23036	6475.67	6474.86	3.20417	6479.67	6475.2	3.18412	2	yes
1276	R3HDM1	5105.23	5106.87	6.27936	5031.37	5029.91	5.28278	5035.37	5030.17	5.23483	2	yes
1277	RAB10	7384.49	7392.22	4.015	7092.82	7092.26	2.66524	7096.83	7093.21	2.65656	2	yes
1278	RAB11FIP1	5302.09	5303.94	6.03843	5212.03	5211.15	4.82297	5216.03	5211.64	4.75583	2	yes
1279	RAB14	6301.28	6304.94	4.44126	6225.15	6224	3.48306	6229.15	6224.81	3.45932	2	yes
1280	RAB1A	6067.53	6070.87	4.55089	6031.44	6030.71	3.88908	6035.45	6031.4	3.87496	2	yes
1281	RAB25	6690.21	6694.39	5.29342	6286.12	6286.35	3.0237	6290.08	6286.28	3.00878	2	yes
1282	RAB2A	7283.67	7292.2	3.44395	7182.33	7181.57	2.55244	7186.33	7182.45	2.54506	2	yes
1283	RAB3B	4713.27	4715.36	7.37401	4383.71	4383.54	9.35785	4387.72	4383.84	9.3742	2	yes
1284	RAB5C	7166.49	7174.3	3.77202	7027.44	7027.35	2.70205	7031.44	7027.27	2.68847	2	yes
1285	RAB8A	6857.58	6863.28	4.09537	6708.88	6708.48	2.88971	6712.88	6708.88	2.87803	2	yes
1286	RABEP1	5616.48	5618.85	5.64469	5517.19	5516.33	4.38385	5521.19	5516.55	4.3315	2	yes
1287	RABGGTB	6656.25	6661.19	4.36848	6522.95	6522.48	3.11816	6526.95	6523.1	3.10636	2	yes
1288	RAC1	9867.89	9902.21	2.35411	9217.44	9217.21	1.23341	9221.44	9239.36	1.33846	2	yes
1289	RAC3	8534.17	8547.43	3.56989	7931.89	7932.49	1.96011	7935.89	7932.27	1.95373	2	yes
1290	RAD18	5039.61	5041.24	6.42883	4948.94	4948.13	5.28738	4952.94	4948.33	5.22164	2	yes
1291	RAD21	11057.8	11069.8	2.85173	9325.07	9324.61	1.21361	9329.07	9332.61	1.26433	2	yes
1292	RAD23A	8492.98	8511.19	2.98046	8150.22	8150.12	1.79095	8154.22	8151.68	1.79548	2	yes
1293	RAD23B	8740.95	8754.57	3.45839	7988.97	7987.79	1.87919	7992.97	7989.53	1.87539	2	yes
1294	RAD50	6608.6	6613.24	4.77587	6391.79	6391.24	3.22137	6395.79	6391.43	3.20396	2	yes
1295	RAD51	3834.91	3835.8	8.78933	3751.46	3751.02	10.6524	3755.46	3750.52	10.6746	2	yes
1296	RAD51C	8277.37	8288.56	3.70152	7735.09	7734.81	1.99342	7739.09	7736.31	1.99896	2	yes
1297	RALBP1	7094.19	7102.11	3.70589	6983.46	6982.77	2.73992	6987.46	6983.03	2.72544	2	yes
1298	RAMP1	6348.11	6351.98	4.93684	6200.93	6199.49	3.67845	6204.93	6199.79	3.65294	2	yes
1299	RANBP2	5755.08	5757.74	5.9927	5528.77	5528.01	4.63685	5532.78	5528.64	4.61236	2	yes
1300	RANGAP1	5738.55	5741.36	5.99909	5551.73	5550.47	4.482	5555.51	5550.69	4.44086	2	yes
1301	RAP2B	5570.6	5573.03	6.06385	5404.9	5403.97	4.68976	5408.9	5404.75	4.64648	2	yes
1302	RARS	7305.28	7313.65	3.74227	7132.8	7132.14	2.59029	7136.8	7132.82	2.58129	2	yes
1303	RBBP4	7470.28	7478.29	3.88022	7182.74	7181.37	2.57953	7186.74	7181.95	2.56784	2	yes
1304	RBBP6	5610.67	5613.11	5.73368	5492.28	5491.47	4.38211	5496.28	5492.08	4.34419	2	yes
1305	RBBP7	7165.11	7172.01	3.91986	6984.73	6986.85	2.70521	6988.63	6985.39	2.68493	2	yes
1306	RBBP8	6328.21	6331.82	5.42424	6048.34	6048.19	3.53156	6052.34	6048.29	3.50463	2	yes
1307	RBCK1	5962.91	5966.1	4.99412	5878.99	5878.18	3.99582	5882.99	5878.89	3.97188	2	yes
1308	RBM12	4170.5	4171.61	7.65887	4088.13	4087.17	8.34212	4092.14	4087.64	8.34505	2	yes
1309	RBM12B	4711.46	4712.98	7.0249	4578.12	4577.67	6.77772	4582.12	4578.34	6.75881	2	yes
1310	RBM23	5029.71	5031.33	6.28116	4971.43	4970.52	5.44946	4975.44	4971.19	5.41534	2	yes
1311	RBM25	8995.12	9014.01	3.11589	8380.2	8380.39	1.62239	8384.2	8388.76	1.64139	2	yes
1312	RBM26	6163.35	6166.86	5.2191	5992.15	5991.13	3.79688	5996.15	5991.6	3.76731	2	yes
1313	RBM28	6795.63	6801.23	4.56291	6578.9	6578.24	3.1206	6582.9	6578.71	3.09932	2	yes
1314	RBM39	8515.94	8531.98	3.23277	8056.02	8055.45	1.85128	8060.02	8060.15	1.85384	2	yes
1315	RBM8A	9838.02	9871.8	2.52889	9111.04	9111.25	1.25073	9115.04	9132.94	1.34501	2	yes
1316	RBMX	8470.39	8483.94	3.37413	7963.45	7963.32	1.91753	7967.25	7965.22	1.91799	2	yes
1317	RBPJ	5631.74	5634.12	5.64337	5537.13	5536.49	4.32127	5540.63	5537.06	4.24688	2	yes
1318	RBX1	8560.93	8583.88	2.69629	8308.32	8307.49	1.74675	8312.32	8308.05	1.74458	2	yes
1319	RCC2	5017.16	5018.75	6.26644	4956.12	4954.96	5.28225	4960.12	4955.21	5.22315	2	yes
1320	REEP4	4475.47	4476.67	7.11848	4407.31	4406.03	6.8076	4411.31	4406.33	6.77458	2	yes
1321	REEP5	7314.32	7324.54	3.33926	7218.88	7217.61	2.52979	7222.88	7218.15	2.5189	2	yes
1322	RER1	7794.24	7806.16	3.248	7597.76	7597.72	2.18119	7601.76	7598.92	2.187	2	yes
1323	RFC1	8355.87	8367.67	3.61058	7814.69	7814.55	1.94352	7818.69	7816.38	1.94782	2	yes
1324	RFC2	6784.43	6788.95	4.69243	6543.58	6543.74	2.92156	6547.58	6543.81	2.91638	2	yes
1325	RFC3	5720.99	5723.36	5.77401	5538.27	5537.78	3.72291	5542.27	5537.5	3.70856	2	yes
1326	RFC4	8076.67	8085.54	4.35155	7315.94	7315.61	1.93834	7319.94	7316.54	1.94224	2	yes
1327	RFC5	6467.32	6471.11	5.16244	6214.75	6215.3	3.32186	6218.17	6214.95	3.28777	2	yes
1328	RGCC	2555.5	2556.02	15.0163	2515	2514.03	17.2405	2519	2514.39	17.2765	2	yes
1329	RGS10	7701.8	7713.72	3.47283	7467.74	7467.59	2.29027	7471.74	7468.13	2.28204	2	yes
1330	RGS2	6346.23	6351.2	7.02071	4660.73	4661.42	14.8495	4664.75	4662.11	14.8743	2	yes
1331	RHEB	8665.5	8681.96	3.03902	8217.02	8217.35	1.78286	8219.86	8219.65	1.80169	2	yes
1332	RHOB	6291.74	6295.13	5.83044	5866.56	5866.27	3.95071	5870.56	5866.86	3.92645	2	yes
1333	RHOBTB3	10758.2	10770.7	3.79387	8458.69	8457.64	1.7028	8462.68	8460.38	1.70667	2	yes
1334	RHOC	7572.55	7581.63	3.6545	7315.94	7314.96	2.4603	7319.94	7314.95	2.4517	2	yes
1335	RIF1	6542.77	6547.08	5.35391	6172.14	6171.24	3.58392	6176.14	6171.78	3.55778	2	yes
1336	RIOK1	5934	5937.12	5.18079	5830.65	5830.27	3.8357	5834.65	5830.53	3.79613	2	yes
1337	RNASEH2A	7277.47	7284.95	4.14685	7024.06	7024.89	2.63486	7025.66	7024.32	2.63177	2	yes
1338	RNASEH2B	6071.6	6074.7	5.07592	5957.15	5956.93	3.74089	5961.15	5957	3.70411	2	yes
1339	RNASEH2C	5775.03	5777.7	5.17758	5714.77	5714.07	4.29805	5718.78	5714.56	4.27808	2	yes
1340	RND3	5908.27	5911.22	6.62761	5327.08	5326.39	6.53241	5331.08	5326.97	6.53466	2	yes
1341	RNF126	6465.27	6469.7	4.64348	6321.58	6321.31	3.17039	6325.58	6321.53	3.16734	2	yes
1342	RNF168	4414.41	4415.51	7.17518	4354.76	4353.82	6.88519	4358.76	4354.62	6.84433	2	yes
1343	RNF213	3783.56	3784.35	8.54688	3726.79	3725.56	9.85044	3730.79	3725.9	9.86277	2	yes
1344	RNF216	5230.8	5232.67	5.87776	5175.78	5174.96	4.91564	5179.78	5175.7	4.86361	2	yes
1345	RNF43	5304.06	5306.66	7.02618	4756.86	4756.06	9.42386	4760.86	4756.55	9.44455	2	yes
1346	RNF7	7898.78	7912.37	3.09809	7716.35	7715.8	2.12703	7720.35	7717.02	2.12609	2	yes
1347	RNMT	6741.53	6747.08	4.39383	6571.64	6570.55	3.12677	6575.64	6571.29	3.11233	2	yes
1348	RNPS1	7489.61	7500.14	3.39169	7333.8	7333.61	2.35732	7337.81	7335.33	2.36598	2	yes
1349	ROCK1	7025.38	7031.54	4.42785	6736.55	6735.35	3.02089	6740.55	6736.02	3.00866	2	yes
1350	ROCK2	7836.38	7845.2	4.3107	7254.12	7253.61	2.44774	7257.94	7254.59	2.43847	2	yes
1351	RPAIN	7330.23	7339.4	3.47717	7205.48	7204.74	2.52459	7209.48	7205.68	2.51461	2	yes
1352	RPF1	6677.29	6682.38	4.16882	6574.44	6573.8	3.10625	6578.44	6574.24	3.08975	2	yes
1353	RPF2	7206.72	7214.01	4.10893	6961.34	6961.07	2.67514	6965.34	6961.59	2.6654	2	yes
1354	RPL13	24071.4	65915.8	765.558	13654.3	185676	654.908	82218.7	84722.2	0.105398	2	yes
1355	RPL13A	18952.9	22569.6	45.6993	13178	13453.4	9.83744	95857.4	96263.3	3.48923	2	yes
1356	RPL15	20449.6	19945.4	4.54717	13701.2	21643.1	36.3281	13705.4	259235	308.217	2	yes
1357	RPL18	22141.3	21280.2	4.79148	13929.6	19168.9	36.2466	13933.7	181702	193.808	2	yes
1358	RPL18A	24203.3	22620.9	0.857506	14570.5	60037.4	89.7947	14599.2	174346	105.154	2	yes
1359	RPL21	20893.1	21690.7	26.4421	13666.8	16401.9	22.9853	94887.8	94891.3	0.00259565	2	yes
1360	RPL23	16410.5	16269.7	1.40692	12102.1	12306.6	5.19602	12106.3	82267.4	275.464	2	yes
1361	RPL24	18593.7	42031.7	226.41	13257.3	14741.7	15.6786	13261.4	226759	313.582	2	yes
1362	RPL26	20142.6	22461.6	30.3717	13575.9	15675.1	21.4574	13580	363245	460.23	2	yes
1363	RPL26L1	7612.9	7624.45	3.3978	7426.46	7426.26	2.29044	7430.46	7426.56	2.28429	2	yes
1364	RPL28	25865.8	31512.5	134.21	14638.6	31085.4	72.7076	94682.9	94727.8	0.000165392	2	yes
1365	RPL29	23425.7	22690.4	18.2729	14226.5	24630.4	46.5517	94682.3	94683.2	3.31823129662092e-09	2	yes
1366	RPL34	18557.7	17893.2	1.05567	13138.6	13259.7	6.84744	95525	95957.8	1.70208	2	yes
1367	RPL35A	20369.3	32369.1	166.824	13627.6	16144.5	25.021	94819.3	94822.7	0.00649151	2	yes
1368	RPL36AL	12177.8	12163.6	1.73378	10671.9	10748	1.78493	10675.2	11230.5	5.55924	2	yes
1369	RPL4	13823.9	13749.8	1.39346	11592.5	11684.6	2.12111	11596.5	13366.7	10.2484	2	yes
1370	RPL5	21157.2	19879.5	0.883308	13872.3	18183.8	29.2064	94682	94688.1	0.000315005	2	yes
1371	RPL7	21656.4	20084.5	0.915256	98806	98903.8	0.310483	13813.7	348922	391.302	3	yes
1372	RPL7A	25100.5	23290.1	0.87116	14536.7	116530	444.715	14543.7	203061	289.082	2	yes
1373	RPL7L1	7787.56	7796.96	3.86903	7412.77	7412.58	2.33163	7416	7413.22	2.3276	2	yes
1374	RPL9	18635.7	25424	69.7846	13190.3	14160.1	13.6934	13194.3	287373	366.082	2	yes
1375	RPS10	10009.9	10046.5	1.97602	9525.01	9526.15	1.36605	9529.01	9545.14	1.4584	2	yes
1376	RPS15A	18413.8	17945.6	1.87861	13287.4	15238.1	18.6218	13291.4	138773	122.785	2	yes
1377	RPS19BP1	8721.3	8737.28	3.21178	8180.67	8180.63	1.76985	8184.67	8183.66	1.77788	2	yes
1378	RPS27	19818.9	25328.4	83.0372	13486.4	17434.6	21.0289	13490.4	175168	228.037	2	yes
1379	RPS27L	11705	11723.3	2.95459	9245.46	9246.54	1.29597	9249.43	9262.89	1.55461	2	yes
1380	RPS6KA5	3687.16	3688	9.36911	3600.37	3599.69	11.6978	3604.37	3599.44	11.726	2	yes
1381	RPS6KB1	5371.71	5373.66	5.7973	5305	5303.94	4.85852	5309	5304.52	4.82363	2	yes
1382	RPS7	22344.3	20851.4	2.95265	14056.8	15396.4	29.8631	97081.1	97578.5	3.02044	2	yes
1383	RPUSD1	5028.91	5030.44	6.33876	4955.4	4954.49	5.3788	4959.39	4955.32	5.33305	2	yes
1384	RRBP1	8341.59	8352.73	3.78281	7689.85	7688.62	2.13499	7693.85	7690.08	2.12827	2	yes
1385	RRM2	10765.4	10774.5	3.6493	8613.3	8613.95	1.24449	8613.25	8614.55	1.27631	3	yes
1386	RRM2B	3899.43	3900.33	7.94324	3851.04	3850.45	8.61605	3855.04	3850.87	8.62148	2	yes
1387	RRP1B	7272.32	7279.62	4.20572	6972.51	6971.63	2.78209	6976.51	6972.76	2.76809	2	yes
1388	RRP9	6036.56	6039.4	5.01473	5924.06	5923.76	3.76649	5928.06	5923.65	3.73019	2	yes
1389	RRS1	6576.6	6580.9	4.96012	6326.69	6326.08	3.44808	6330.69	6327.14	3.4259	2	yes
1390	RSL1D1	10233.3	10263.4	2.61126	9223.46	9223.87	1.22775	9227.46	9249.38	1.3947	2	yes
1391	RSL24D1	9408.83	9431.02	2.89151	8679.39	8679.2	1.46154	8683.39	8685.3	1.47562	2	yes
1392	RSRC1	6247.95	6251.68	4.76613	6145.9	6145.36	3.5758	6149.9	6145.64	3.55399	2	yes
1393	RTF1	6249.75	6253.51	4.66991	6157.58	6156.36	3.64181	6161.58	6157.12	3.61258	2	yes
1394	RTN4	9145.9	9166.75	2.95851	8500.64	8500.47	1.54929	8504.64	8503.47	1.55307	2	yes
1395	RUVBL2	7356.74	7365.79	3.53957	7206.02	7205.52	2.5466	7210.02	7205.52	2.53336	2	yes
1396	RWDD1	7241.31	7250.18	3.66344	7098.8	7097.59	2.65508	7102.8	7098.12	2.64156	2	yes
1397	S100A13	8594.03	8612.5	2.895	8219.55	8218.26	1.77307	8223.55	8219.09	1.76858	2	yes
1398	S100A14	8666.39	8674.54	6.47633	4665.92	4675.67	18.6747	4669.94	4665.93	18.6948	2	yes
1399	S100A16	9862.3	9879.6	3.19955	8685.99	8685.13	1.50742	8689.99	8689.34	1.51997	2	yes
1400	S100A2	5943.55	5947.02	6.38428	5390.61	5393.44	5.40979	5394.62	5390.93	5.4112	2	yes
1401	S100A3	2818.75	2819.3	13.2886	2784.22	2783.44	15.3379	2788.23	2783.77	15.3744	2	yes
1402	SACS	5242.73	5245.15	6.76023	4945.28	4944.96	6.44011	4949.28	4945.55	6.43531	2	yes
1403	SAFB	7347.64	7353.98	4.44355	6913.61	6912.64	2.82552	6917.61	6913.35	2.81208	2	yes
1404	SAP18	9852.22	9883.04	2.23268	9271.79	9272.17	1.26904	9275.53	9301.99	1.4159	2	yes
1405	SAP30	4481.15	4482.59	7.19442	4361.62	4360.54	7.53022	4365.62	4361	7.52593	2	yes
1406	SAPCD2	4375.24	4376.67	7.74017	4191.64	4190.19	9.37551	4195.64	4190.44	9.38762	2	yes
1407	SARS	7220.09	7227.12	4.04865	6973.12	6971.96	2.76796	6977.12	6972.67	2.75573	2	yes
1408	SASS6	5234.73	5236.74	6.43701	5058.91	5058.3	5.13445	5062.91	5058.6	5.09761	2	yes
1409	SAT1	13800.3	13809.8	3.42406	9243.64	9286.65	1.65247	9247.68	9245.58	1.42595	2	yes
1410	SAV1	6377.92	6381.81	5.91496	5861.25	5861.46	4.3595	5865.29	5862.08	4.35034	2	yes
1411	SBDS	7018.78	7024.56	3.98583	6840.31	6839.46	2.84603	6844.31	6839.54	2.82801	2	yes
1412	SCAND1	6408.28	6412.51	4.50456	6309.06	6308.14	3.41695	6313.06	6308.79	3.39098	2	yes
1413	SCG2	2293.65	2294.65	16.9834	2119.76	2120.73	20.6356	2123.76	2118.51	20.6637	2	yes
1414	SCLT1	3519.06	3519.9	9.87136	3448.55	3447.51	12.1283	3452.56	3448.08	12.1541	2	yes
1415	SCNN1A	3347.62	3348.44	10.7927	3273.33	3271.86	13.4167	3277.33	3271.91	13.4497	2	yes
1416	SCO2	5829.66	5832.4	5.35553	5721.66	5720.79	4.08101	5725.66	5721.48	4.04676	2	yes
1417	SDF2L1	9462.65	9479.41	3.05431	8576.26	8576.15	1.51375	8580.26	8582.29	1.53045	2	yes
1418	SEC11C	7159.96	7167.71	3.71509	7010.9	7011.33	2.64448	7014.05	7011.12	2.6342	2	yes
1419	SEC14L1	6117.71	6120.77	5.32115	5935.87	5935.3	3.78537	5939.87	5935.49	3.74524	2	yes
1420	SEC61B	9637.46	9678.94	2.31523	9151.33	9154.21	1.30699	9155.33	9153.09	1.29943	2	yes
1421	SEC62	8368.11	8385.47	2.84155	8117.1	8116.45	1.8447	8120.79	8122.91	1.87291	2	yes
1422	SEMA3A	3618.53	3620.23	11.7476	3210.64	3209.58	18.3137	3214.64	3209.72	18.3513	2	yes
1423	SENP6	5468.65	5470.88	6.0916	5325.14	5324.04	4.75718	5329.14	5324.36	4.71236	2	yes
1424	SERBP1	15324.3	14978.4	1.62496	11552.1	11657	2.35519	11556.1	12487.7	10.3371	2	yes
1425	SERP1	7259.16	7268.43	3.52387	7127	7127.28	2.60514	7131.01	7129.08	2.60091	2	yes
1426	SERPINB1	7624.98	7631.35	4.64007	6915.55	6915.65	2.89135	6919.57	6916.3	2.88397	2	yes
1427	SERPINB9	3915.52	3916.71	8.60895	3775.7	3775.47	11.0822	3779.71	3776.02	11.1047	2	yes
1428	SERPINE1	9810.68	9820.13	5.39346	6920.75	6920.61	5.13012	6924.79	6921.82	5.14242	2	yes
1429	SERPINE2	6180.71	6184.28	5.40988	5937.23	5950.53	3.9587	5941.23	5935.81	3.94659	2	yes
1430	SERTAD1	7561.78	7568.69	4.36884	7071.31	7070.87	2.64493	7075.31	7072.59	2.62817	2	yes
1431	SERTAD2	5707.46	5709.96	5.74258	5540.48	5539.93	4.31045	5544.44	5540.78	4.25326	2	yes
1432	SET	16345.8	15963	1.63186	11771.9	11865.7	2.82548	11775.9	12777.7	12.5071	2	yes
1433	SETD2	4887.53	4889.12	6.59351	4772.9	4772.31	5.79747	4776.9	4772.8	5.74792	2	yes
1434	SETD5	5025.74	5027.36	6.41807	4943.97	4943.05	5.41704	4947.97	4944.05	5.36135	2	yes
1435	SETX	6191.89	6195.06	5.53512	5880.78	5879.77	4.01751	5884.78	5880.42	3.99402	2	yes
1436	SF1	6784.87	6790.8	3.92724	6697.02	6696.25	2.96844	6701.02	6696.82	2.9583	2	yes
1437	SF3A3	6484.96	6489.24	4.42602	6382.25	6381.2	3.3718	6386.25	6381.33	3.34566	2	yes
1438	SF3B1	8683.14	8699.3	3.05142	8214.04	8213.99	1.77275	8217.62	8216.99	1.77557	2	yes
1439	SF3B2	9280.88	9296.87	2.85292	8633.69	8633.88	1.5386	8637.57	8637.69	1.55329	2	yes
1440	SF3B3	5248.02	5249.85	6.03067	5180.47	5179.23	5.05634	5184.47	5179.62	5.02029	2	yes
1441	SF3B5	8390.12	8409.82	2.96667	8086.48	8086.44	1.84746	8090.48	8088.13	1.85232	2	yes
1442	SFN	21323.6	20893.1	2.42622	11274.4	11369.4	4.03283	11278.5	11747.5	12.836	2	yes
1443	SFPQ	11231.4	11235.4	2.65383	9522.51	9524.21	1.15205	9526.51	9563.23	1.56352	2	yes
1444	SGOL1	5661.14	5663.66	6.5159	5221.09	5220.92	6.29818	5225.09	5221.1	6.29865	2	yes
1445	SGOL2	7905.35	7911.97	6.21722	5866.43	5865.5	8.91513	5870.44	5865.89	8.93754	2	yes
1446	SH2D3A	3832.52	3833.46	8.72871	3755.79	3754.94	10.4427	3759.79	3754.8	10.4583	2	yes
1447	SH2D4A	5564.08	5566.35	5.83042	5430.66	5430.29	4.2317	5434.66	5430.52	4.18881	2	yes
1448	SH3BGRL3	9610.62	9632.29	2.68639	8880.3	9091.63	1.47332	8884.3	8878.76	1.43003	2	yes
1449	SH3BP5	4335.87	4336.91	7.07689	4293.75	4292.69	6.8477	4297.75	4293.14	6.82594	2	yes
1450	SH3KBP1	6907.89	6913.49	4.56615	6625.6	6624.06	3.11429	6629.6	6624.3	3.09821	2	yes
1451	SH3RF1	5794.04	5796.81	6.16078	5505.11	5504.9	4.77235	5509.11	5505.59	4.75283	2	yes
1452	SHCBP1	5679.75	5682.58	6.36059	5336.91	5336.84	5.24648	5339.98	5336.63	5.22166	2	yes
1453	SIVA1	9982.21	9974.17	2.52904	9149.64	9150.14	1.31751	9152.98	9164.77	1.38953	2	yes
1454	SKA1	3664.32	3665.18	9.71746	3563.75	3563.02	12.4411	3567.75	3562.78	12.4681	2	yes
1455	SKA2	7256.37	7263.28	4.14862	6976.48	6977.18	2.60268	6980.48	6976.44	2.59124	2	yes
1456	SKA3	5242.19	5244.25	6.45478	5019.53	5018.91	5.48525	5023.53	5018.92	5.47062	2	yes
1457	SKIL	3109.09	3109.86	12.3912	3021.22	3020.25	15.6071	3025.22	3020.92	15.639	2	yes
1458	SKIV2L2	6050.75	6053.91	5.04129	5948.49	5947.86	3.80889	5952.49	5947.99	3.77149	2	yes
1459	SLBP	8882.74	8894.96	3.74417	7968.6	7968.35	1.75348	7972.6	7970.97	1.75864	2	yes
1460	SLC16A3	8400.95	8413.11	3.49585	7879.21	7878.89	1.99685	7883.21	7879.48	1.98736	2	yes
1461	SLC16A6	2466	2466.77	16.2731	2352.11	2350.87	19.6796	2356.11	2351.29	19.707	2	yes
1462	SLC1A5	6285.67	6289.06	5.13448	6119.71	6119.08	3.67648	6123.49	6119.34	3.63702	2	yes
1463	SLC20A1	8424.63	8432.84	4.48121	7383.82	7384.43	2.49716	7387.84	7386.1	2.49058	2	yes
1464	SLC25A37	5868.86	5871.51	5.33463	5763.51	5762.77	4.02807	5767.51	5763.27	3.98483	2	yes
1465	SLC25A4	6607.07	6612.14	4.35386	6481	6479.9	3.23357	6485	6480.02	3.21439	2	yes
1466	SLC2A1	5399.89	5402.37	6.70878	5019.03	5018.34	6.7236	5023.04	5018.75	6.72578	2	yes
1467	SLC39A10	6001.9	6005.05	5.30088	5857.87	5856.68	3.98918	5861.87	5857.06	3.96211	2	yes
1468	SLC39A14	3491.95	3492.61	9.31771	3457.32	3456.42	10.6906	3461.32	3456.72	10.7092	2	yes
1469	SLC4A7	4635.43	4636.77	6.90026	4537.78	4536.95	6.53941	4541.78	4537.37	6.52511	2	yes
1470	SLC7A1	3664.14	3664.96	9.00576	3610.28	3609.28	10.537	3614.28	3609.95	10.5492	2	yes
1471	SLC7A11	3754.05	3755.47	9.97597	3500.85	3500.39	14.5437	3504.87	3500.78	14.5695	2	yes
1472	SLC7A5	5929.61	5932.51	5.65372	5725.3	5724.16	4.2236	5729.3	5724.38	4.18457	2	yes
1473	SLIRP	11976.6	11992.5	2.13757	10225.9	10227.7	0.891257	10229.9	10322.8	2.07326	2	yes
1474	SLTM	8031.24	8044.23	3.4593	7682.56	7681.49	2.16912	7686.38	7683.18	2.16097	2	yes
1475	SLU7	5171.96	5173.69	5.96798	5116.24	5115.13	5.09649	5120.24	5115.7	5.05803	2	yes
1476	SMAD3	4806.16	4807.66	6.83416	4678.24	4677.3	6.33888	4682.24	4677.92	6.31409	2	yes
1477	SMAD5	5220.64	5222.55	5.94721	5156.81	5155.64	4.9553	5160.81	5156.26	4.9001	2	yes
1478	SMARCA1	5323.34	5325.38	6.36369	5157.15	5156.99	5.26291	5161.15	5155.79	5.2324	2	yes
1479	SMARCA5	8902.67	8915.29	3.68194	8035.32	8033.99	1.92419	8039.32	8035.07	1.91739	2	yes
1480	SMARCAD1	4971.84	4973.45	6.30587	4900.41	4900.01	5.41168	4904.42	4900.79	5.3594	2	yes
1481	SMARCC1	8146.98	8159.08	3.67398	7660.19	7660.52	2.08592	7664.18	7660.6	2.08221	2	yes
1482	SMC1A	8310.62	8319.55	4.1922	7502.07	7501.26	2.27986	7506.07	7501.65	2.26771	2	yes
1483	SMC2	6244.98	6248.25	5.15932	6062.32	6062.34	3.36953	6066.32	6062.24	3.35072	2	yes
1484	SMC4	9797.02	9808.53	4.05532	8103.68	8103.84	1.79192	8102.29	8104.48	1.78469	3	yes
1485	SMC5	5910.74	5913.51	5.56481	5756.33	5756.27	4.01499	5760.33	5756.05	3.95118	2	yes
1486	SMC6	5851.51	5853.93	5.60927	5687.24	5687.32	3.76071	5691.12	5687.25	3.72035	2	yes
1487	SMCHD1	6781.7	6786.44	4.79322	6486.89	6486.17	3.12126	6490.89	6486.76	3.10747	2	yes
1488	SMEK1	4927.78	4929.43	6.62442	4803.06	4802.19	5.84901	4807.06	4802.85	5.81637	2	yes
1489	SMG1	4631.51	4632.84	6.98559	4529.6	4528.39	6.68257	4533.6	4528.84	6.65761	2	yes
1490	SMTN	4326.33	4327.43	7.42806	4247.02	4245.74	7.6851	4251.02	4245.87	7.67171	2	yes
1491	SMU1	6078.58	6081.99	4.68163	6017.69	6016.35	3.80532	6021.69	6016.73	3.77743	2	yes
1492	SMURF2	7259.26	7265.19	4.73723	6772.84	6771.73	3.00083	6776.84	6772.36	2.97874	2	yes
1493	SNAPC1	5294.34	5296.37	6.18387	5169.94	5168.68	5.02217	5173.94	5169.14	4.96572	2	yes
1494	SNHG15	6070.83	6074.16	5.05807	5952.87	5952.17	3.7991	5956.87	5953.48	3.77671	2	yes
1495	SNHG7	7704.66	7712.35	4.268	7126.98	7128.42	2.60084	7131.02	7131.06	2.59712	2	yes
1496	SNHG8	8174.6	8189.72	3.21684	7838.81	7838.68	2.03706	7842.82	7842.75	2.03836	2	yes
1497	SNRNP200	7613.55	7620.28	4.45528	7049.61	7048.68	2.75408	7053.61	7048.9	2.74479	2	yes
1498	SNRNP40	7293.3	7301.47	3.69701	7124.33	7123.91	2.50916	7128.33	7124.74	2.51287	2	yes
1499	SNRNP48	5515.62	5517.82	5.97728	5360.53	5359.73	4.65322	5364.53	5359.92	4.60674	2	yes
1500	SNRNP70	7938.44	7951.33	3.37968	7662.59	7662.34	2.11636	7666.59	7663.65	2.1168	2	yes
1501	SNRPA1	8716.36	8733.96	3.10624	8227.49	8227.24	1.72361	8231.49	8230.5	1.72889	2	yes
1502	SNRPB	13030.1	12821	1.79319	10842.1	10859.4	1.26378	10845	11164.6	4.39844	2	yes
1503	SNRPB2	8104.29	8121.45	2.98794	7884.97	7884.88	1.96206	7888.97	7886.1	1.96041	2	yes
1504	SNRPC	8233.74	8250.43	2.92049	8000.94	8001.4	1.94906	8004.75	8002.38	1.95033	2	yes
1505	SNRPD1	11377	11345.5	1.99305	10120.7	10132.2	0.997915	10124.7	10283.5	2.48691	2	yes
1506	SNRPD3	10116.1	10123.6	2.49789	9270.53	9270.9	1.29399	9274.46	9287	1.35796	2	yes
1507	SNRPE	10945.8	10943.8	2.12444	9869.05	9869.7	1.04909	9873.05	9911.08	1.36763	2	yes
1508	SNRPG	11801.3	11724.3	2.06816	10235.9	10237.4	1.10485	10239.4	10326.7	2.12297	2	yes
1509	SNW1	7190.56	7198.91	3.83402	7041.17	7040.59	2.73495	7044.79	7041.39	2.72347	2	yes
1510	SNX2	6175.73	6179.38	4.45475	6129.42	6128.39	3.73398	6133.42	6129.16	3.71801	2	yes
1511	SNX3	7925.67	7941.13	3.01617	7753.58	7754.58	2.09017	7757.58	7754.13	2.08409	2	yes
1512	SNX5	6440.65	6445.07	4.43883	6345.31	6344.14	3.40171	6349.26	6344.52	3.37904	2	yes
1513	SNX9	5737.28	5739.88	5.4659	5633.13	5631.9	4.30076	5637.13	5632.19	4.26271	2	yes
1514	SOCS4	4704.58	4705.9	6.58813	4649.39	4649.35	5.87692	4653.4	4650.41	5.82371	2	yes
1515	SOCS6	5641.18	5643.73	6.08567	5434.6	5433.89	4.57701	5438.6	5434.6	4.52916	2	yes
1516	SON	8732.31	8748.51	3.05649	8242.55	8242.36	1.76346	8246.44	8249.04	1.7758	2	yes
1517	SOX4	6776.34	6781.9	6.69415	5063.09	5065.31	11.1897	5067.16	5066.37	11.2089	2	yes
1518	SOX9	6892	6896.57	5.99168	6005.92	6005.64	4.90304	6009.92	6006.29	4.90512	2	yes
1519	SPAG5	3846.91	3847.86	8.92921	3737.43	3737.56	11.3293	3741.43	3736.89	11.3592	2	yes
1520	SPAG9	7116.34	7123.44	4.23319	6854.61	6853.56	2.85488	6858.62	6854.06	2.84409	2	yes
1521	SPATS2	6609.91	6614.32	4.61169	6441.1	6440	3.31661	6445.1	6440.57	3.2963	2	yes
1522	SPATS2L	7845.38	7856.39	3.66995	7498.06	7497.13	2.27151	7502.06	7498.55	2.26363	2	yes
1523	SPC25	7483.34	7488.87	5.31429	6661.64	6662.26	2.7307	6657.83	6659.66	2.74544	3	yes
1524	SPCS1	9240.94	9269.01	2.53141	8789.65	8790.15	1.47141	8793.65	8792.73	1.46993	2	yes
1525	SPCS3	7325.68	7334.2	3.74129	7138.42	7138.5	2.53177	7142.42	7138.43	2.52201	2	yes
1526	SPDL1	5235.82	5238.04	6.73182	4920.33	4919.29	6.82779	4924.33	4919.46	6.82602	2	yes
1527	SPEN	6786.39	6790.98	5.49679	6242.33	6242.33	3.66527	6246.33	6243.24	3.64393	2	yes
1528	SPRY4	4562.81	4564.46	7.46208	4322.74	4323.17	9.15637	4326.75	4324.14	9.17234	2	yes
1529	SPTAN1	5113.91	5115.75	6.43548	4999.33	4998.16	5.40157	5003.33	4998.3	5.36038	2	yes
1530	SPTBN1	6038.56	6041.81	5.86457	5737.83	5737.42	4.36111	5741.84	5737.96	4.34354	2	yes
1531	SQLE	7031.38	7036.34	5.03437	6528.25	6527.27	3.18908	6532.25	6527.71	3.16073	2	yes
1532	SQSTM1	11040.8	11048.8	2.73564	9334.23	9334.68	1.2153	9338.25	9363.13	1.53341	2	yes
1533	SRA1	6981.34	6988.9	3.7788	6881.99	6881.35	2.81537	6885.99	6881.89	2.8062	2	yes
1534	SREBF1	4828.83	4830.33	6.47799	4785.67	4784.59	5.77335	4789.68	4784.97	5.7483	2	yes
1535	SREK1	6426.7	6430.63	4.71926	6270.02	6268.96	3.49011	6274.02	6269.61	3.468	2	yes
1536	SRF	4105.85	4106.99	7.83019	4011.66	4010.45	9.12905	4015.35	4010.89	9.13739	2	yes
1537	SRI	7992.33	8008.81	3.03915	7804.02	7804.16	2.07423	7807.96	7805.11	2.07675	2	yes
1538	SRM	10397.2	10407.7	2.89101	9087.66	9087.93	1.30262	9091.42	9092.35	1.32426	2	yes
1539	SRP54	6540.93	6545.68	4.41647	6428.19	6427.61	3.32045	6432.19	6427.57	3.29517	2	yes
1540	SRP68	6356.71	6360.97	4.67692	6235.03	6233.76	3.53026	6239.03	6234.42	3.50241	2	yes
1541	SRP72	8462.45	8477.38	3.21037	8047.13	8047.24	1.88143	8051.04	8048.71	1.8817	2	yes
1542	SRPK1	7545.32	7554.93	3.70017	7294.43	7294.06	2.36148	7298.43	7294.9	2.35827	2	yes
1543	SRRM1	11033.1	10991.8	2.27555	9772.95	9788.71	1.33291	9773.92	9895.13	2.58763	2	yes
1544	SRRM2	11023.8	11038.8	2.59447	9488.62	9491.42	1.15597	9492.62	9528.87	1.51316	2	yes
1545	SRRT	6909.78	6915.36	4.49299	6647.58	6646.85	3.01708	6651.58	6646.99	3.00128	2	yes
1546	SRSF1	7334.14	7341.55	4.19959	6999.53	6998.88	2.72123	7003.54	6999.64	2.71137	2	yes
1547	SRSF11	9046.67	9062.64	2.90899	8473.99	8474.08	1.60402	8477.87	8479.95	1.63301	2	yes
1548	SRSF2	11319.3	11275.8	2.39841	9777.59	9780.35	1.06722	9781.59	9836.86	1.64167	2	yes
1549	SRSF3	12106.3	11957.7	1.95252	10431	10460.8	1.45914	10430.6	10652.4	3.39771	3	yes
1550	SRSF4	7193.17	7199.87	4.40286	6868.97	6868.24	2.79297	6872.97	6869.06	2.78018	2	yes
1551	SRSF5	8573.08	8591.6	3.15928	8131.78	8130.87	1.84034	8135.78	8135.8	1.84412	2	yes
1552	SRSF7	12333.1	12221.3	2.24897	10220	10235.7	1.09808	10223.7	10357.5	2.62527	2	yes
1553	SSB	8844.58	8855.49	2.98312	8332.37	8333.55	1.82526	8332.08	8334.12	1.9271	3	yes
1554	SSBP1	10496.7	10516.4	2.26128	9606.28	9607.69	1.17497	9610.04	9664.96	1.63703	2	yes
1555	SSFA2	18427.8	18041.7	2.01347	11431.4	11541.1	3.43252	11435.4	12008.9	10.9575	2	yes
1556	SSH1	4440.29	4441.55	7.19175	4361.12	4360.27	7.07962	4365.12	4360.5	7.04088	2	yes
1557	SSNA1	7350.53	7359.57	3.62387	7193.15	7192.56	2.56544	7196.63	7193.17	2.55537	2	yes
1558	SSR2	7431.14	7442.42	3.40728	7309.33	7308.12	2.50456	7313.16	7308.73	2.49766	2	yes
1559	SSR3	8638.56	8656.33	2.894	8273.73	8273.01	1.77578	8276.35	8278.18	1.79144	2	yes
1560	SSU72	7816.22	7827.52	3.23671	7592.74	7592.38	2.14488	7596.74	7593.86	2.14119	2	yes
1561	SSX2IP	5738.86	5741.61	5.69407	5603.1	5601.59	4.43882	5607.1	5601.92	4.40455	2	yes
1562	ST13	10539.7	10574.3	2.25679	9620.6	10021.1	1.26467	9624.6	9623.46	1.20555	2	yes
1563	STAG2	6319.93	6323.72	5.0126	6148.03	6147.02	3.62336	6152.03	6147.33	3.58661	2	yes
1564	STARD4	3988.06	3989.15	8.1283	3892.52	3891.81	9.58305	3896.52	3892.12	9.59837	2	yes
1565	STAU1	7136.96	7143.74	3.74641	7002.66	7001.83	2.71068	7006.66	7002.51	2.69794	2	yes
1566	STC2	4084.68	4086.25	8.97969	3802.39	3801.33	13.2302	3806.39	3801.71	13.2583	2	yes
1567	STEAP1	4404.46	4405.6	7.05715	4358.52	4357.08	6.72212	4362.52	4357.6	6.68762	2	yes
1568	STIL	3959.06	3960.21	8.8184	3809.3	3808.82	11.6579	3813.3	3808.83	11.6774	2	yes
1569	STIM2	5038.95	5040.48	6.29539	4971.03	4970.06	5.23098	4975.03	4970.45	5.15436	2	yes
1570	STIP1	9310.14	9328.15	2.8843	8604.05	8604.04	1.51953	8608.04	8611.32	1.54639	2	yes
1571	STK17A	5848.87	5851.65	5.81544	5605.99	5605.22	4.42297	5609.99	5605.75	4.39499	2	yes
1572	STK39	7292.09	7298.42	4.8258	6751.81	6750.55	3.0377	6755.81	6750.81	3.02248	2	yes
1573	STMN1	13958.8	13484.3	1.95696	10922.2	10934.7	3.25273	10897.5	10989.6	8.84647	3	yes
1574	STOML2	9337.89	9363.84	2.62219	8786.03	8785.97	1.41102	8790.03	8791.12	1.41905	2	yes
1575	STRA13	12663.9	12544.1	2.50874	10027.3	10028.1	0.998448	10031.3	10040.1	1.11349	2	yes
1576	STRN	3648.55	3649.33	8.98035	3603.27	3602.08	10.3528	3607.27	3602.66	10.3634	2	yes
1577	STRN3	5360.71	5362.76	6.14379	5240.87	5239.71	4.92244	5244.87	5240.2	4.87637	2	yes
1578	STUB1	7497.37	7507.04	3.56416	7315.2	7314.5	2.47297	7318.64	7315.12	2.46268	2	yes
1579	SUB1	11326.5	11352.6	2.13075	9990.77	9990.8	0.932247	9994.77	10038.8	1.43334	2	yes
1580	SUGT1	7936.33	7948.99	3.13762	7727	7726.01	2.14251	7731	7728.18	2.13987	2	yes
1581	SUMO1	8068.82	8090.11	2.74463	7935.57	7936.13	2.10976	7939.57	7936.92	2.13459	2	yes
1582	SUMO2	13008.6	12919.8	1.599	11098	11103.3	1.51289	11102	11573.8	5.6588	2	yes
1583	SUPT16H	10650	10635.5	2.65427	9372.93	9373.44	1.22864	9375.39	9389.96	1.35314	2	yes
1584	SUPT4H1	6988.57	6996.09	3.87144	6870.8	6869.5	2.8766	6874.8	6869.93	2.86154	2	yes
1585	SUPT6H	6295.79	6299.58	5.12215	6093.81	6092.62	3.69586	6097.81	6092.99	3.6647	2	yes
1586	SURF2	6322.18	6326.6	4.3696	6261.75	6260.39	3.49314	6265.75	6261.23	3.47318	2	yes
1587	SURF6	5786.08	5788.77	5.50522	5650.56	5649.47	4.27765	5654.56	5650.18	4.23898	2	yes
1588	SUZ12	7070.39	7076.58	4.45588	6769.68	6768.77	2.96565	6773.68	6769.7	2.94818	2	yes
1589	SYF2	6820.2	6826.29	4.00116	6699.47	6698.9	2.95328	6703.46	6699.44	2.93703	2	yes
1590	SYNCRIP	9673.99	9688.09	2.88858	8780.43	8780.41	1.42624	8784.43	8788	1.45213	2	yes
1591	SYNE2	7175.65	7180.84	5.83898	6217.27	6216.61	4.25492	6221.27	6217.07	4.24967	2	yes
1592	SYTL3	5985.23	5988.18	5.5806	5771.73	5771.17	3.93082	5775.17	5771.28	3.87922	2	yes
1593	TACC3	6269.78	6273.15	6.05198	5773.41	5773.24	4.34122	5777.41	5773.44	4.3298	2	yes
1594	TACSTD2	1879.28	1881.47	16.3089	1380.52	1379.61	19.7751	1384.52	1379.26	19.7941	2	yes
1595	TAF11	5392.1	5394.09	5.82302	5328.33	5327.04	4.78569	5332.33	5327.57	4.73681	2	yes
1596	TAF15	9676.55	9688.73	4.05316	8033.19	8033.06	1.9887	8037.2	8033.24	1.9838	2	yes
1597	TAF7	5948.23	5951.32	5.608	5757.1	5756.22	4.09184	5761.1	5756.79	4.05186	2	yes
1598	TANK	6732.42	6736.64	5.54633	6188.77	6188.98	3.80556	6192.8	6189.77	3.7919	2	yes
1599	TAOK1	4472.93	4474.27	7.22102	4381.84	4380.8	7.15893	4385.84	4381.51	7.12968	2	yes
1600	TARDBP	6025.15	6028.48	5.14512	5902.47	5901.19	3.95976	5906.47	5901.73	3.93087	2	yes
1601	TARS	9141.27	9157.28	3.21539	8347.81	8346.56	1.70153	8351.81	8349.63	1.70084	2	yes
1602	TATDN1	8324.71	8339.62	3.25928	7925.54	7925.38	1.91926	7929.54	7925.79	1.91396	2	yes
1603	TAX1BP1	7052.75	7059.91	3.99435	6871.6	6869.99	2.82578	6875.6	6870.32	2.81272	2	yes
1604	TBL1XR1	5950.57	5953.62	5.52671	5767.06	5766.02	4.13146	5771.06	5766.58	4.10476	2	yes
1605	TCEA1	8756.75	8772.28	3.01732	8283.39	8283.49	1.73511	8287.02	8285.87	1.74832	2	yes
1606	TCEAL4	6256	6259.89	4.83785	6145.38	6144.16	3.71594	6149.33	6144.62	3.68497	2	yes
1607	TCEB1	9472.17	9493.09	2.63871	8866.24	8866.8	1.48093	8870.02	8870.3	1.50142	2	yes
1608	TCERG1	6861.06	6866.32	4.62691	6616.93	6617.04	3.00662	6620.53	6617.07	2.9893	2	yes
1609	TCF25	9192.31	9214.5	2.77112	8651.77	8651.91	1.51334	8655.77	8653.85	1.51751	2	yes
1610	TCOF1	6104	6107.34	5.31696	5933.78	5932.57	3.9365	5937.78	5932.67	3.90283	2	yes
1611	TCP1	10149.5	10177	2.59377	9209.93	9209.87	1.23125	9213.93	9225.06	1.31317	2	yes
1612	TECR	8326.43	8340.1	3.25807	7935.71	7934.55	1.9956	7939.71	7934.67	1.9861	2	yes
1613	TERF2IP	6292.28	6296.14	4.68673	6185.7	6184.39	3.59921	6189.55	6184.83	3.5695	2	yes
1614	TES	6862.4	6867.88	4.57222	6582.42	6582.11	3.17991	6586.44	6582.95	3.16656	2	yes
1615	TFDP1	7590.27	7600.15	3.58502	7345.47	7346.21	2.31272	7349.47	7345.68	2.30551	2	yes
1616	TFDP2	4827.79	4829.16	6.42413	4779.65	4778.79	5.6986	4783.65	4779.35	5.67045	2	yes
1617	TFPI	5245.58	5247.78	6.81904	4888.93	4888.01	7.13039	4892.93	4888.39	7.13348	2	yes
1618	TFRC	7931.14	7938.75	4.43027	7215.79	7215.36	2.61635	7219.81	7215.65	2.60831	2	yes
1619	TGFB1I1	3247.17	3247.92	11.3153	3175.81	3174.45	14.0338	3179.81	3174.87	14.0645	2	yes
1620	TGIF1	6152.23	6155.7	6.30841	5604.37	5604.17	5.20968	5608.37	5604.75	5.20578	2	yes
1621	THADA	3741.94	3742.68	8.44503	3703.8	3702.87	9.36833	3707.79	3703.53	9.37585	2	yes
1622	THBS1	5284.43	5288.09	8.06253	4145.83	4145	16.6331	4149.62	4145.19	16.6703	2	yes
1623	THOC2	6479.94	6484.31	4.82375	6303.2	6303.37	3.24527	6307.2	6303.23	3.22509	2	yes
1624	THOC6	5758.6	5761.23	5.37352	5668.84	5668.18	4.17431	5672.84	5668.24	4.12093	2	yes
1625	THOC7	7775.03	7788.19	3.29078	7577.31	7578.08	2.2395	7581.12	7578.07	2.24465	2	yes
1626	THRAP3	9682.22	9698.8	2.68062	8933.63	8934.26	1.36855	8937.63	8953.62	1.45605	2	yes
1627	THUMPD1	5500.01	5502.14	5.46421	5452.36	5451.48	4.565	5456.36	5452.5	4.51663	2	yes
1628	THUMPD3	6405.02	6409.15	4.59491	6282.24	6281.24	3.49044	6286.24	6281.95	3.47201	2	yes
1629	TIAM1	5221.7	5223.74	6.70517	4957.98	4957.06	6.28613	4961.98	4957.56	6.27407	2	yes
1630	TIFA	4943.19	4944.9	6.70611	4815.19	4814.39	5.92274	4819.19	4815.13	5.88715	2	yes
1631	TIMM13	9611.65	9627.97	2.86749	8763.03	8762.85	1.39429	8767.03	8768.88	1.41429	2	yes
1632	TIMM17A	7478.58	7488.99	3.4904	7317.87	7316.94	2.4492	7321.87	7317.72	2.44162	2	yes
1633	TIMM50	6304.11	6308.24	4.40553	6236.08	6235.08	3.59044	6240.08	6235.56	3.57925	2	yes
1634	TIMM9	5322.43	5324.38	6.08696	5222.14	5221.36	4.91262	5226.14	5222.25	4.86164	2	yes
1635	TINAGL1	5159.6	5161.56	6.48413	4992.26	4991.33	5.63759	4996.26	4990.85	5.61886	2	yes
1636	TIPARP	5293.62	5295.74	6.54557	5040.6	5040.69	5.79381	5044.15	5041.37	5.77108	2	yes
1637	TIPIN	6272.96	6276.48	5.32349	6025.44	6024.93	3.60989	6029.44	6025.3	3.5852	2	yes
1638	TJP1	7264.93	7272.15	4.26494	6944.2	6943.11	2.72175	6948.2	6944.01	2.70998	2	yes
1639	TKT	12346.8	12341.4	1.97439	10467.9	10469	0.897285	10471.9	10522.7	1.82623	2	yes
1640	TLCD1	4554.64	4555.93	6.99033	4471.94	4470.87	6.6638	4475.94	4471.38	6.62189	2	yes
1641	TLK2	5101.68	5103.48	6.3085	5009.12	5008.76	5.30952	5013.13	5009.87	5.25312	2	yes
1642	TM4SF18	659.758	660.388	14.0597	610.438	609.227	14.4416	614.438	608.788	14.4542	2	yes
1643	TMA16	7247.78	7256.5	3.53658	7122.38	7122.33	2.54778	7126.38	7123.03	2.54705	2	yes
1644	TMED10	7048.48	7056.99	3.52798	6975.33	6974.2	2.75808	6979.33	6975.1	2.75233	2	yes
1645	TMEM131	4986.02	4987.6	6.58347	4867.52	4866.82	5.61967	4871.52	4867.03	5.56467	2	yes
1646	TMEM147	8478.77	8494.76	3.05794	8103.91	8104.23	1.85948	8107.71	8105.25	1.87444	2	yes
1647	TMEM158	4427.15	4428.84	7.77302	4178.29	4178.38	9.73562	4182.3	4177.84	9.75323	2	yes
1648	TMEM160	7863.89	7876.03	3.30498	7633.01	7634.36	2.21991	7635.3	7633.33	2.21224	2	yes
1649	TMEM167A	8802.97	8820.69	2.96978	8292.33	8291.3	1.71501	8296.31	8295.89	1.72108	2	yes
1650	TMEM18	6113.29	6116.72	4.70719	6039.55	6038.54	3.7182	6043.55	6038.82	3.69067	2	yes
1651	TMEM261	5697.42	5699.89	5.25649	5639.98	5638.71	4.38552	5643.98	5639.17	4.36194	2	yes
1652	TMEM51	3124.73	3125.39	11.8784	3066.38	3065.9	14.4287	3070.39	3066.55	14.4546	2	yes
1653	TMEM70	6938.54	6944.46	4.12647	6786.19	6785.51	2.88549	6790.19	6786.13	2.87762	2	yes
1654	TMEM99	5613.94	5616.26	5.35244	5549.33	5548.2	4.43131	5553.33	5548.76	4.40036	2	yes
1655	TMF1	5402.32	5404.39	5.93157	5304.34	5303.81	4.55661	5308.25	5304.14	4.48305	2	yes
1656	TMOD3	7501.42	7509.31	3.87975	7200.23	7199.98	2.43295	7204.23	7200.62	2.42852	2	yes
1657	TNFAIP8L1	2982.61	2983.78	14.1089	2748.82	2747.64	19.1608	2752.83	2748	19.1943	2	yes
1658	TNFRSF12A	14768.1	14679.2	2.02833	10965.3	11052.3	2.38381	10969.3	11360.1	6.40291	2	yes
1659	TNFSF18	1278.61	1279.44	17.3916	1149.75	1148.32	18.899	1153.75	1148.45	18.916	2	yes
1660	TNIK	5120.6	5122.66	6.94199	4832.98	4831.65	6.95006	4836.98	4831.98	6.94787	2	yes
1661	TNNT1	8999.23	9019.86	2.66441	8585.99	8587.59	1.64163	8589.85	8587.31	1.62686	2	yes
1662	TNPO1	5324.85	5326.79	6.08092	5230.13	5228.66	5.03554	5234.13	5228.68	5.00916	2	yes
1663	TNRC6B	5567.86	5570.11	5.83023	5441.64	5440.52	4.56076	5445.64	5441.17	4.51606	2	yes
1664	TNS4	2920.04	2920.96	14.069	2766.68	2765.59	18.3228	2770.68	2766.07	18.3527	2	yes
1665	TOB1	4708.6	4710.25	7.16083	4552.22	4551.5	7.11669	4556.22	4552.19	7.10306	2	yes
1666	TOMM20	9086.75	9112.93	2.58864	8664.55	8664.43	1.52092	8668.55	8672.79	1.541	2	yes
1667	TOMM22	9814.64	9841.81	2.5701	9051.64	9051.65	1.30039	9055.64	9066.39	1.3597	2	yes
1668	TOMM40	9134.33	9147.15	3.2319	8375.17	8375.95	1.63026	8378.92	8376.55	1.65683	2	yes
1669	TOMM70A	5436.88	5439.02	5.62421	5378.06	5376.97	4.62074	5382.06	5377.63	4.56863	2	yes
1670	TOP1	13581.6	13506.3	1.99814	10773.5	10780.4	0.944445	10777.5	11057.2	5.24934	2	yes
1671	TOP2A	13964.5	13977.5	4.30355	8172.52	8174.35	3.28868	8176.68	8180.58	3.33718	2	yes
1672	TOP2B	4730.54	4732.02	7.07381	4595.85	4594.75	6.83218	4599.85	4594.81	6.81585	2	yes
1673	TOPBP1	5671.71	5674.22	6.10105	5478.42	5477.3	4.63555	5482.42	5477.8	4.59753	2	yes
1674	TOR1AIP2	5870.53	5873.49	5.52617	5730.49	5730.1	3.90651	5734.49	5730.62	3.86745	2	yes
1675	TP53I3	3144.9	3145.55	11.1535	3099.73	3099.1	13.2491	3103.73	3099.33	13.279	2	yes
1676	TPD52	6343.56	6347.5	4.62803	6238.24	6238.23	3.48798	6242.24	6237.59	3.45898	2	yes
1677	TPM3	12457.3	12431.4	2.24657	10236.4	10236	0.924388	10240.4	10277.3	1.50529	2	yes
1678	TPM4	11063.2	11068.3	2.9708	9202.47	9202.65	1.29866	9206.47	9204.53	1.3127	2	yes
1679	TPR	9858.61	9872.67	2.97909	8797.3	8797.39	1.43573	8801.27	8806.64	1.47198	2	yes
1680	TPRKB	7190.71	7197.38	3.74977	7035.16	7035.24	2.59226	7039.16	7035.48	2.5954	2	yes
1681	TPST1	3013.5	3014.4	12.8799	2902.47	2902.36	16.42	2906.48	2902.81	16.4456	2	yes
1682	TPT1	20922.8	22906.4	27.9984	13764.9	16086.6	26.7716	94750.8	95583.4	0.558732	2	yes
1683	TPX2	14286.3	14278.7	3.46611	9246	9246.65	1.32492	9250	9261.36	1.5546	2	yes
1684	TRA2B	7527.74	7536.81	3.73997	7262.02	7260.93	2.51803	7266.02	7262.12	2.50809	2	yes
1685	TRAF4	5206.08	5207.9	6.06696	5143.76	5142.76	4.98398	5147.76	5143.49	4.92089	2	yes
1686	TRAM1	6663.58	6668.64	4.20973	6546	6545.01	3.15616	6550	6545.04	3.1364	2	yes
1687	TRAPPC2L	8051.54	8065.52	3.19786	7791.43	7794.97	2.06903	7795.43	7791.92	2.06088	2	yes
1688	TRIB1	7487.34	7493.58	4.74147	6852.82	6852.91	2.82468	6856.82	6855.02	2.80866	2	yes
1689	TRIB3	3817.24	3818.49	8.95983	3656.68	3657.38	11.8433	3660.7	3658.1	11.8661	2	yes
1690	TRIM28	8581	8595.42	3.15045	8124.09	8124.03	1.7886	8128.09	8125.5	1.7916	2	yes
1691	TRIM38	3810.73	3811.71	8.92037	3718.43	3717.47	10.9817	3722.43	3717.92	10.9974	2	yes
1692	TRIM47	5300.83	5302.69	6.17423	5170.47	5169.69	4.89301	5174.47	5169.97	4.83177	2	yes
1693	TRIM7	5743.12	5745.68	5.53464	5623.74	5622.95	4.20651	5627.74	5623.23	4.16139	2	yes
1694	TRIML2	4089.44	4091.33	9.18117	3710.75	3710.94	14.4175	3714.78	3711.43	14.4418	2	yes
1695	TRIOBP	7107.44	7113.32	4.54779	6729.32	6728.66	3.02238	6733.33	6729.22	3.00993	2	yes
1696	TRIP11	5240.33	5242.31	6.2007	5125.59	5124.65	4.98708	5129.57	5125.3	4.92635	2	yes
1697	TRIP12	5851.51	5854.38	5.63078	5657.83	5656.98	4.33278	5661.83	5657.44	4.31013	2	yes
1698	TRIP6	6227.26	6231.4	4.40045	6178.36	6177.21	3.60757	6182.36	6177.97	3.58989	2	yes
1699	TRMT10C	7397.04	7405.76	3.64162	7206.24	7205.72	2.48389	7210.24	7207.23	2.47998	2	yes
1700	TRMT11	5203.45	5205.29	6.18184	5119.75	5119.14	4.97217	5123.75	5119.08	4.89592	2	yes
1701	TRNP1	5195.7	5197.6	6.42897	5037.63	5036.19	5.45064	5041.63	5036.38	5.42187	2	yes
1702	TROAP	6325.39	6328.84	5.59131	5991.37	5990.63	3.80985	5995.37	5991.26	3.77506	2	yes
1703	TSC22D1	13977	13985.6	3.5741	8991.38	8998.12	1.67021	8995.42	9025.58	2.17505	2	yes
1704	TSPAN5	7395.94	7402.58	4.62719	6887.34	6886.32	2.86351	6891.34	6887.25	2.84795	2	yes
1705	TSR1	7286.84	7293.81	4.30888	6928.7	6927.38	2.80589	6932.7	6928.09	2.79307	2	yes
1706	TTC3	6480.29	6484.32	5.06972	6223.48	6222.34	3.55275	6227.48	6222.65	3.52484	2	yes
1707	TTF1	5198.87	5200.73	6.01644	5139.99	5138.91	5.05861	5143.99	5139.72	5.00502	2	yes
1708	TTF2	6049.18	6052.26	5.88947	5736.07	5736.08	3.77537	5740.07	5736.05	3.75852	2	yes
1709	TTK	5503.85	5506.59	7.01738	4898.95	4898.37	9.07841	4902.95	4898.6	9.09477	2	yes
1710	TUBA1A	6444.78	6448.83	6.1785	5708.47	5709.01	5.22388	5712.48	5708.41	5.225	2	yes
1711	TUBA1B	30509.1	25224	1.13709	14118.2	16597.5	108.398	14122.2	16578.1	111.711	2	yes
1712	TUBA1C	18954.3	18106.2	2.13499	11464.3	11488.8	1.53973	11464.6	11777.4	7.44363	2	yes
1713	TUBA4A	5550.63	5552.91	6.30376	5299.8	5298.6	5.11188	5303.8	5298.9	5.0885	2	yes
1714	TUBB2A	6883.06	6887.89	5.02773	6477.72	6476.45	3.3079	6481.72	6476.99	3.28658	2	yes
1715	TUBB4B	24932	23042.8	1.99643	12294	12595	8.79257	12291.1	13884.4	30.7423	3	yes
1716	TUBB6	6955.49	6961.37	4.50743	6699.63	6699.41	2.91041	6703.63	6699.51	2.89464	2	yes
1717	TUBG1	7002.32	7008.45	4.15379	6805.93	6805.99	2.75209	6809.93	6806.05	2.74564	2	yes
1718	TWISTNB	6434.79	6438.31	4.52264	6319.07	6318.86	3.31134	6322.89	6319.37	3.29154	2	yes
1719	TXLNG	5183.34	5185.1	6.12177	5096.2	5095.23	5.01228	5100.2	5095.82	4.94027	2	yes
1720	TXNL1	7966.46	7983.89	3.08958	7769.5	7769.13	2.06143	7773.5	7773.44	2.06471	2	yes
1721	TXNL4A	9149.57	9171.94	2.67174	8660.41	8660.93	1.52944	8664.42	8662.64	1.55168	2	yes
1722	U2AF1	10876.2	10846.1	2.23727	9752.79	9754.66	1.39678	9752.56	9817.41	2.38512	3	yes
1723	U2SURP	8742.36	8758.77	3.05967	8251.27	8251.12	1.70024	8255.27	8256.04	1.70707	2	yes
1724	UACA	5535.08	5537.17	6.37725	5257.65	5257.43	5.16102	5261.65	5257.53	5.13483	2	yes
1725	UBA2	6317.27	6321.46	4.64973	6210.39	6210.04	3.47682	6214.39	6210.09	3.44857	2	yes
1726	UBALD2	4991.27	4993.75	7.33912	4481.8	4481.69	10.412	4485.8	4482.09	10.4311	2	yes
1727	UBAP2L	6240.33	6244.06	5.19106	6071.61	6070.5	3.78236	6075.61	6070.86	3.74659	2	yes
1728	UBB	15958.1	15578.5	1.41541	12030.4	12621.1	7.06534	12032.4	14560.5	16.9341	2	yes
1729	UBE2B	7490.27	7499.23	3.52701	7310.81	7310.17	2.44377	7314.81	7311.17	2.43127	2	yes
1730	UBE2C	21196.1	21209	3.89669	9216.69	9225.95	3.45495	9220.87	9262.86	4.41841	2	yes
1731	UBE2D2	7522.38	7533.21	3.38837	7361.95	7361.5	2.35265	7365.95	7362.85	2.34944	2	yes
1732	UBE2D3	7818.68	7832.98	3.06265	7664.31	7664.05	2.14697	7668.31	7666.53	2.15024	2	yes
1733	UBE2G2	5903.16	5906.15	5.34297	5778.98	5777.59	4.12846	5782.83	5777.76	4.09158	2	yes
1734	UBE2H	6843.17	6847.93	5.07558	6388.73	6388.64	3.46904	6392.73	6389.26	3.4587	2	yes
1735	UBE2I	8873.4	8892.27	2.83701	8432.1	8431.97	1.62889	8436.1	8438.59	1.64418	2	yes
1736	UBE2K	7552.1	7561.22	3.62658	7324.9	7324.03	2.43606	7328.13	7325.02	2.42959	2	yes
1737	UBE2L3	8610.46	8630.09	2.78845	8315.62	8314.79	1.7697	8319.36	8319.43	1.78346	2	yes
1738	UBE2M	9275.04	9296.81	2.80644	8681.7	8681.92	1.48846	8685.7	8693.53	1.5206	2	yes
1739	UBE2S	26817.4	24216.8	1.65057	12956.9	13726.2	17.4584	12955.5	16659.5	52.7007	3	yes
1740	UBE2T	9771.38	9782.34	3.70574	8290.78	8290.7	1.38362	8294.78	8292.97	1.39259	2	yes
1741	UBE2V2	7595.87	7606.74	3.44	7395.91	7395.86	2.28935	7399.91	7396.26	2.28949	2	yes
1742	UBE3A	6170.49	6174.18	4.96832	6050.48	6049.55	3.73893	6054.11	6050.17	3.70288	2	yes
1743	UBQLN1	5775.83	5778.44	5.23296	5702.9	5701.54	4.2246	5706.9	5701.93	4.19017	2	yes
1744	UBR5	5463.6	5465.87	6.00938	5338.72	5338.12	4.56373	5342.72	5338.01	4.48482	2	yes
1745	UBTF	7056.35	7062.15	4.55667	6726.95	6726.4	2.8958	6730.95	6726.76	2.87811	2	yes
1746	UBXN4	7439.31	7449.11	3.49653	7286.3	7285.3	2.48958	7289.81	7286.65	2.48358	2	yes
1747	UCHL5	7394.04	7401.58	3.99498	7119.94	7119.76	2.45691	7123.94	7120.13	2.45856	2	yes
1748	UFD1L	8409.35	8427.16	2.97342	8101.6	8102.42	1.89763	8105	8103.11	1.89194	2	yes
1749	UFL1	5789.33	5792.18	5.45819	5671.3	5670.59	4.30958	5675.31	5671.26	4.27977	2	yes
1750	UGCG	5635.87	5638.39	6.14996	5393.6	5392.59	4.83735	5397.6	5393.11	4.81345	2	yes
1751	UHMK1	5792.03	5794.65	5.43592	5680.77	5679.74	4.23277	5684.77	5679.87	4.18638	2	yes
1752	UMPS	5882.75	5885.92	4.96555	5826.12	5825.14	4.05492	5830.12	5825.95	4.02122	2	yes
1753	UNG	5798.08	5800.85	6.25223	5497.38	5498.37	4.81194	5501.38	5496.46	4.78774	2	yes
1754	UPF3B	5891.55	5894.26	5.59574	5717.59	5718.31	4.14233	5721.59	5717.41	4.07849	2	yes
1755	UPP1	4004.98	4006.15	8.47923	3866.51	3865.43	10.8082	3870.51	3865.66	10.8333	2	yes
1756	UQCC2	7907.33	7920.51	3.17302	7704.39	7705.42	2.22041	7703.93	7705.39	2.23334	3	yes
1757	UQCR10	11560.4	11580.4	2.00147	10191.7	10192	0.958686	10195.7	10273.9	1.92103	2	yes
1758	UQCRFS1	8633.18	8653.5	2.7096	8344.89	8344.95	1.74576	8348.82	8353.37	1.77837	2	yes
1759	URI1	6737.72	6742.81	4.26547	6605.78	6605.8	3.06595	6609.73	6605.84	3.04976	2	yes
1760	USP1	7155.22	7160.98	4.91941	6701.28	6701.14	2.77179	6705.28	6701.51	2.76283	2	yes
1761	USP10	6846.68	6852.14	4.48549	6613.87	6612.67	3.09694	6617.87	6613.43	3.08223	2	yes
1762	USP14	6764.16	6769.76	4.49382	6592.79	6592.84	3.09047	6596.78	6592.78	3.06942	2	yes
1763	USP16	6701.58	6707.51	4.16025	6599.4	6598.09	3.19145	6603.4	6598.76	3.17395	2	yes
1764	USP22	5483.71	5485.84	5.5989	5414.27	5413.92	4.69255	5418.27	5414.6	4.67022	2	yes
1765	USP7	6025.5	6028.68	5.25201	5888.32	5887.55	3.87398	5892.32	5887.82	3.83599	2	yes
1766	USP8	5844.77	5847.3	5.3798	5731.93	5731.56	3.80061	5735.93	5731.52	3.76754	2	yes
1767	UTP11L	7380.33	7388.87	3.80521	7154.66	7154.47	2.45786	7158.66	7155.26	2.45727	2	yes
1768	UTP14A	5805.5	5808.08	5.62293	5670.21	5669.96	4.03456	5674.21	5670	3.98353	2	yes
1769	UTP18	7156.98	7164.03	3.94447	6959.98	6960.07	2.68195	6963.74	6960.29	2.66916	2	yes
1770	UTP3	5722.39	5724.89	5.41906	5625.33	5624.09	4.27062	5629.33	5624.63	4.23533	2	yes
1771	UTRN	3221.44	3222.38	12.2028	3090.71	3089.41	16.0271	3094.71	3089.7	16.062	2	yes
1772	VAPA	8451.67	8470.51	3.08918	8089.53	8089	1.87186	8093.53	8093.95	1.87453	2	yes
1773	VCAN	7657.79	7663.85	5.96262	6102.36	6101.46	6.39296	6105.99	6101.56	6.40816	2	yes
1774	VCL	12441.1	12454.4	3.71775	8770.15	8770.61	1.64663	8774.15	8775.47	1.68905	2	yes
1775	VDAC1	9789.2	9818.8	2.58328	9045.55	9045.64	1.30754	9049.55	9049.72	1.32004	2	yes
1776	VDAC2	10306	10341.6	2.1899	9532.6	9532.69	1.11615	9536.6	9554.53	1.25653	2	yes
1777	VDAC3	8004.55	8020.72	3.19025	7780.46	7780.45	2.07022	7784.46	7781.73	2.07191	2	yes
1778	VGF	5399.63	5402.06	6.51766	5117.89	5117.73	5.58145	5121.89	5118.11	5.57692	2	yes
1779	VKORC1	7137.78	7144.66	3.84092	6989.91	6989.86	2.72337	6993.91	6989.71	2.70786	2	yes
1780	VMP1	8252.91	8263.92	3.64764	7706.69	7705.83	2.1318	7710.7	7707.39	2.12672	2	yes
1781	VPS13C	3835.22	3836.15	8.63461	3749.03	3747.91	10.4175	3753.03	3748.4	10.4352	2	yes
1782	VPS25	5999.55	6002.6	4.95856	5913.47	5912.9	3.99203	5917.48	5913.68	3.96905	2	yes
1783	VPS28	7507.44	7516.34	3.54832	7296.94	7295.67	2.46306	7300.94	7296.55	2.45258	2	yes
1784	VPS35	7260.29	7267.8	3.95598	7060.07	7059.79	2.6859	7064.07	7059.94	2.67123	2	yes
1785	VPS4B	5980.98	5983.98	4.91617	5908.66	5907.62	3.91277	5912.66	5907.98	3.88385	2	yes
1786	VRK1	6476.6	6480.39	4.96071	6280.42	6280.84	3.2509	6284.42	6280.42	3.23124	2	yes
1787	VSNL1	3634.02	3635.27	10.5835	3414.52	3413.44	15.1513	3418.52	3413.59	15.1946	2	yes
1788	VTA1	5393.69	5395.68	5.7419	5337.43	5336.1	4.85152	5341.43	5336.62	4.81988	2	yes
1789	WAC	5750.37	5753.29	5.3831	5654.55	5654.71	4.33795	5658.57	5655.72	4.31214	2	yes
1790	WAPAL	5595.13	5597.53	5.82754	5470.24	5469.53	4.36983	5474.24	5470.08	4.3143	2	yes
1791	WASF2	6782.93	6788.96	4.15164	6657.11	6656.23	3.03762	6661.11	6656.69	3.02166	2	yes
1792	WBP4	7058.14	7064.41	4.47424	6763.98	6762.78	2.97457	6767.98	6763.29	2.95697	2	yes
1793	WBP5	6817.74	6823.37	4.34366	6651.27	6651.36	2.9465	6655.27	6651.54	2.94012	2	yes
1794	WDHD1	5163.72	5165.57	6.42339	5023.62	5023.86	5.12908	5027.54	5023.37	5.06815	2	yes
1795	WDR18	6885.6	6891.45	4.17961	6735.65	6735.5	2.95699	6739.65	6735.44	2.9409	2	yes
1796	WDR3	5942.77	5945.61	5.79868	5688.82	5687.94	4.23863	5692.82	5688.18	4.20325	2	yes
1797	WDR34	7431.01	7439.11	3.94111	7163.33	7163.41	2.44823	7167.33	7163.71	2.4514	2	yes
1798	WDR36	4823.57	4825.18	6.75846	4714.02	4713.03	6.13588	4718.02	4713.53	6.11115	2	yes
1799	WDR43	8915.16	8928.11	3.47755	8108.28	8108.3	1.78986	8112.28	8113.81	1.80165	2	yes
1800	WDR45B	6606.64	6611.67	4.44685	6458.58	6457.2	3.31922	6462.58	6457.53	3.30177	2	yes
1801	WDR75	5448.5	5450.57	5.71196	5373.55	5372.59	4.58194	5377.55	5373.04	4.53224	2	yes
1802	WDR76	5739.84	5742.5	6.44303	5329.93	5329.77	5.65821	5333.83	5329.76	5.64712	2	yes
1803	WDR82	5131.46	5133.13	6.18198	5064.06	5062.8	5.24783	5068.06	5063.33	5.21095	2	yes
1804	WEE1	5769.13	5771.7	6.34776	5405.3	5405.1	5.11736	5409.29	5405.4	5.09996	2	yes
1805	WHSC1	5336.76	5338.73	6.11796	5209.56	5209.01	4.83782	5213.5	5209.06	4.77245	2	yes
1806	WNT16	5598.71	5602.58	7.4807	4401.86	4400.87	15.2276	4405.79	4401.04	15.2619	2	yes
1807	WSB1	4887.55	4889.02	6.34418	4838.99	4838.41	5.53944	4842.99	4839.14	5.49932	2	yes
1808	WWTR1	6440.54	6444.47	5.29513	6103.63	6102.55	3.75258	6107.63	6103.11	3.7277	2	yes
1809	XBP1	5581.9	5584.15	5.84306	5445.42	5444.88	4.40496	5449.42	5445.51	4.35157	2	yes
1810	XPO1	7995.22	8005.48	3.78077	7529.29	7529.15	2.14141	7533.29	7530.34	2.14083	2	yes
1811	XRCC2	4580.89	4582.56	7.40147	4356.75	4355.96	9.00699	4360.75	4356.48	9.01987	2	yes
1812	XRCC4	7467.78	7474.31	4.93284	6753.84	6753.62	3.09997	6757.84	6754.09	3.09027	2	yes
1813	XRCC5	12911.7	12854.1	2.15328	10494.4	10496	0.901525	10498.4	10529.5	1.42525	2	yes
1814	XRN1	4020.7	4021.6	7.70453	3979.05	3977.85	8.08291	3983.05	3978.47	8.07264	2	yes
1815	XRN2	8382.4	8400.24	2.9785	8081.99	8081.97	1.87059	8085.99	8083.8	1.87292	2	yes
1816	YARS	7327.34	7334.23	4.49435	6923.18	6923.01	2.79697	6926.58	6922.91	2.77023	2	yes
1817	YDJC	6531.34	6535.76	4.49125	6400.91	6400.24	3.29139	6404.91	6400.68	3.27066	2	yes
1818	YES1	6398.85	6402.8	5.05758	6181.28	6180.61	3.55945	6185.28	6180.66	3.52129	2	yes
1819	YLPM1	4628.76	4630.04	6.83067	4565.21	4564.03	6.19749	4569.21	4564.52	6.13886	2	yes
1820	YME1L1	6712.9	6717.93	4.59514	6501.26	6499.91	3.28793	6505.26	6500.05	3.26571	2	yes
1821	YTHDF2	6340.96	6345.16	4.35673	6281.67	6281.79	3.55141	6285.69	6283.28	3.53519	2	yes
1822	YWHAB	10674	10682.9	2.16671	9700.6	9701.38	1.13423	9704.6	9739.34	1.40495	2	yes
1823	YWHAE	11303.2	11311.7	1.95615	10157.9	10158.9	1.04325	10161.5	10256.7	2.12684	2	yes
1824	YWHAG	6591.11	6595.62	4.96466	6331.63	6330.81	3.47328	6335.63	6331.57	3.44925	2	yes
1825	YWHAH	8818.81	8835.85	3.16358	8267.68	8267.44	1.71205	8271.68	8272.25	1.72399	2	yes
1826	YWHAZ	15988.1	15891.2	1.88941	11310.8	11311.6	0.681429	11314.8	11527.7	5.44865	2	yes
1827	YY1	7963.32	7974.57	3.50123	7633.26	7633.45	2.1481	7635.97	7634.64	2.15864	2	yes
1828	ZBED2	4709.93	4713.15	9.52785	3622.7	3622.45	19.4203	3626.7	3622.66	19.4468	2	yes
1829	ZBTB1	3923.04	3924.03	8.31151	3843.09	3842.49	9.74968	3847.09	3843.55	9.75147	2	yes
1830	ZBTB11	4094.68	4095.63	7.50661	4048.26	4048.65	7.79556	4052.26	4049.77	7.77825	2	yes
1831	ZBTB20	5710.74	5713.24	6.12939	5476.53	5476.5	4.31876	5480.34	5476.89	4.28232	2	yes
1832	ZBTB38	5067.3	5069.04	6.3582	4959.48	4958.54	5.30643	4963.41	4959.17	5.24774	2	yes
1833	ZC3H11A	4922.38	4923.77	6.33234	4861.62	4860.78	5.49745	4865.62	4861.57	5.44939	2	yes
1834	ZC3H13	7626	7635.79	3.7253	7337.22	7336.64	2.32994	7341.22	7337.79	2.32431	2	yes
1835	ZC3H14	5380.03	5382.12	5.71671	5319.94	5318.77	4.80099	5323.94	5319.46	4.76351	2	yes
1836	ZC3H15	8748.49	8768.73	2.83415	8342.7	8342.33	1.63486	8346.7	8349.17	1.64507	2	yes
1837	ZC3H7A	3925.54	3926.43	7.94954	3889.77	3888.43	8.38406	3893.77	3888.76	8.38358	2	yes
1838	ZCCHC11	5547.02	5549.28	5.9138	5422.57	5421.97	4.45664	5426.57	5422.33	4.40035	2	yes
1839	ZCCHC6	3957.75	3958.71	8.10419	3900.47	3899.35	8.90218	3904.47	3899.92	8.90268	2	yes
1840	ZDHHC12	7052.53	7058.53	4.29257	6827.91	6826.9	2.96789	6831.91	6826.9	2.94947	2	yes
1841	ZFAND5	5536.36	5538.57	5.73225	5441.76	5441.08	4.57972	5445.76	5442.07	4.53749	2	yes
1842	ZFP36	4013.62	4014.87	8.55381	3846.87	3848.23	11.3868	3850.87	3849.58	11.4092	2	yes
1843	ZFP36L1	8606.54	8614.56	4.75234	7180.41	7180.41	2.79282	7184.41	7183.45	2.78385	2	yes
1844	ZFR	6675.86	6680.85	4.40376	6523.71	6522.55	3.23477	6527.63	6523.1	3.21195	2	yes
1845	ZKSCAN1	5243.72	5245.58	6.2501	5111.02	5110.66	4.92641	5115.02	5110.87	4.86369	2	yes
1846	ZMAT2	6598.94	6603.52	4.23596	6509.75	6508.15	3.30604	6513.75	6508.44	3.28943	2	yes
1847	ZMYM4	4866.09	4867.64	6.47776	4806.37	4805.07	5.62542	4810.37	4805.68	5.57699	2	yes
1848	ZMYND19	5306.9	5308.83	6.00724	5208.56	5207.65	4.8419	5212.56	5208.07	4.78279	2	yes
1849	ZMYND8	4979.47	4981.1	6.49868	4883.13	4882.39	5.44156	4887.13	4883.05	5.38377	2	yes
1850	ZNF106	5349.7	5351.84	6.10847	5253.04	5251.94	4.85066	5257.04	5252.32	4.79325	2	yes
1851	ZNF143	3860.88	3861.92	8.91023	3742.27	3741.31	11.3452	3746.27	3741.68	11.3679	2	yes
1852	ZNF146	5476.13	5478.37	5.70097	5391.86	5391.23	4.49819	5395.49	5391.96	4.43618	2	yes
1853	ZNF207	7145.92	7152.95	4.11418	6915.12	6913.9	2.82018	6919.12	6914.76	2.80854	2	yes
1854	ZNF217	4617.2	4618.99	7.6122	4302.56	4301.97	10.1079	4306.56	4302.72	10.1289	2	yes
1855	ZNF281	4816.91	4818.42	6.69269	4718.89	4719.15	5.9387	4722.91	4720.26	5.90339	2	yes
1856	ZNF292	4385.21	4386.34	7.21013	4300.9	4300.52	7.33528	4304.9	4301.38	7.30804	2	yes
1857	ZNF326	6182.97	6186.32	5.02034	6063.61	6062.77	3.77959	6067.61	6063	3.74287	2	yes
1858	ZNF33A	3950.66	3951.62	8.25691	3888.56	3887.37	9.23061	3892.56	3887.73	9.22516	2	yes
1859	ZNF37A	4757.54	4759.13	6.86654	4621.03	4620.14	6.60252	4625.04	4620.71	6.58494	2	yes
1860	ZNF503	3090.58	3091.95	13.213	2835.65	2836.63	18.4542	2839.66	2837.39	18.4811	2	yes
1861	ZNF580	5699.14	5701.81	5.34099	5629.62	5628.57	4.35768	5633.62	5629.27	4.32276	2	yes
1862	ZNF593	7497.8	7508.03	3.63974	7276.78	7276	2.47965	7280.58	7277.66	2.47169	2	yes
1863	ZNF638	6087.2	6090.17	5.448	5901.79	5901.06	3.86936	5905.79	5901.52	3.83424	2	yes
1864	ZNF644	6380.65	6384.46	4.79658	6210.19	6210.18	3.57431	6214.2	6211.35	3.55473	2	yes
1865	ZNF704	2738.28	2739.16	14.6676	2613.07	2612.43	18.4241	2617.08	2612.81	18.4539	2	yes
1866	ZNF706	8651.3	8673.49	2.85061	8292.25	8291.79	1.70728	8296.25	8298.19	1.71716	2	yes
1867	ZNF721	4871.44	4872.92	6.52181	4804.25	4804.13	5.66085	4808.26	4805.13	5.61905	2	yes
1868	ZNHIT6	5837.2	5839.97	5.86988	5630.24	5629.46	4.28098	5634.24	5629.67	4.23303	2	yes
1869	ZRANB2	7363.3	7370.45	4.09942	7075.34	7075.36	2.55099	7079.32	7075.77	2.54796	2	yes
1870	ZWINT	7416.81	7423.7	4.431	6958.2	6958.32	2.3427	6962.2	6958.45	2.34304	2	yes
1871	ZYX	6579.15	6583.7	4.86914	6369.45	6368.7	3.37771	6373.44	6368.96	3.3484	2	yes
