# Supplementary material for: 3D chromatin architecture, BRD4, and Mediator have distinct roles in regulating genome-wide transcriptional bursting and gene network
Source: Sci Adv. 2024 Aug 9;10(32):eadl4893. doi: 10.1126/sciadv.adl4893 (PMC11313860; doi:10.1126/sciadv.adl4893)
Supplement: Supplementary file 2 — Data S1 to S8 [file sciadv.adl4893_data_s1_to_s8.zip › sciadv.adl4893_data_s2.xlsx]

## Sheet: Sheet1
Gene	Condition	Method	Cells [n]	No counts [Cells n]	No counts [Cells %]
ERRFI1	DMSO	smRNA_FISH	3595	2	0.0556328
ERRFI1	DMSO	scRNA-Seq	3731	5	0.134012
ERRFI1	AUXIN	smRNA_FISH	4523	9	0.198983
ERRFI1	AUXIN	scRNA-Seq	3481	28	0.804367
HMMR	DMSO	smRNA_FISH	4759	224	4.70687
HMMR	DMSO	scRNA-Seq	3731	3114	83.4629
HMMR	AUXIN	smRNA_FISH	5382	148	2.74991
HMMR	AUXIN	scRNA-Seq	3481	2753	79.0865
KIF2C	DMSO	smRNA_FISH	4759	50	1.05064
KIF2C	DMSO	scRNA-Seq	3731	3389	90.8336
KIF2C	AUXIN	smRNA_FISH	5382	16	0.297287
KIF2C	AUXIN	scRNA-Seq	3481	3011	86.4981
MYC	DMSO	smRNA_FISH	4169	25	0.599664
MYC	DMSO	scRNA-Seq	3731	15	0.402037
MYC	AUXIN	smRNA_FISH	4523	259	5.72629
MYC	AUXIN	scRNA-Seq	3481	343	9.85349
PPM1G	DMSO	smRNA_FISH	5578	9	0.161348
PPM1G	DMSO	scRNA-Seq	3731	344	9.22005
PPM1G	AUXIN	smRNA_FISH	4591	9	0.196036
PPM1G	AUXIN	scRNA-Seq	3481	323	9.27894
PSMD14	DMSO	smRNA_FISH	2732	0	0
PSMD14	DMSO	scRNA-Seq	3731	298	7.98713
PSMD14	AUXIN	smRNA_FISH	3453	3	0.086881
PSMD14	AUXIN	scRNA-Seq	3481	252	7.2393
SOX9	DMSO	smRNA_FISH	5578	17	0.304769
SOX9	DMSO	scRNA-Seq	3731	598	16.0279
SOX9	AUXIN	smRNA_FISH	3921	127	3.23897
SOX9	AUXIN	scRNA-Seq	3481	2550	73.2548
