# Supplementary material for: 3D chromatin architecture, BRD4, and Mediator have distinct roles in regulating genome-wide transcriptional bursting and gene network
Source: Sci Adv. 2024 Aug 9;10(32):eadl4893. doi: 10.1126/sciadv.adl4893 (PMC11313860; doi:10.1126/sciadv.adl4893)
Supplement: Supplementary file 2 — Data S1 to S8 [file sciadv.adl4893_data_s1_to_s8.zip › sciadv.adl4893_data_s3.xlsx]

## Sheet: FISH_ERRFI1_DMSO_rep1
			Sum
0	2	0	1925
0	0	0
0	0	0
0	1	0
0	0	0
0	0	0
0	1	0
0	0	0
0	1	0
0	1	0
1	0	0
1	0	0
0	2	0
0	0	0
0	0	0
1	3	0
1	2	1
3	0	1
2	1	0
1	0	0
0	0	0
2	2	0
1	0	0
2	0	1
0	2	1
1	0	1
2	0	0
2	0	0
0	2	0
1	2	0
0	1	0
1	3	0
1	1	0
2	3	1
0	1	0
3	2	0
1	6	0
1	2	3
1	2	2
3	2	0
3	1	2
2	0	0
2	2	0
1	2	0
2	3	1
2	2	0
1	3	0
3	0	0
1	1	1
2	0	2
3	2	0
6	3	0
3	1	2
2	2	3
4	1	0
2	2	2
7	1	3
9	2	4
4	2	2
1	0	1
3	2	0
6	4	2
4	8	2
6	5	2
10	3	3
1	3	2
3	2	0
4	2	3
8	1	2
7	3	2
1	5	2
4	1	7
3	4	6
3	1	3
5	6	5
6	3	7
3	4	9
12	6	6
8	4	3
11	3	5
9	7	4
7	3	6
11	3	6
3	6	10
2	3	13
9	3	6
9	6	6
5	1	5
8	4	10
4	4	7
9	4	12
10	4	7
11	4	6
10	8	16
7	6	8
13	5	7
5	7	11
5	1	13
7	13	13
10	6	14
3	4	12
7	6	14
5	2	10
6	4	7
7	8	8
9	10	17
8	6	10
6	4	16
6	1	6
5	6	10
5	5	14
6	7	11
5	4	7
9	9	7
9	4	12
10	5	9
4	5	7
5	4	14
5	4	6
3	5	5
6	4	13
6	3	5
5	9	3
4	6	7
3	2	12
3	1	10
3	6	12
4	5	4
4	3	3
4	6	10
3	6	7
1	8	9
3	6	3
2	2	9
2	2	7
4	8	6
3	2	9
4	3	8
3	2	8
2	2	4
1	5	7
2	6	3
4	2	5
3	2	4
1	0	1
1	3	3
6	5	4
2	5	7
2	1	2
0	2	5
1	3	4
0	2	6
0	0	4
2	1	6
1	1	4
1	2	1
0	4	2
0	2	3
2	2	4
0	1	7
0	1	3
0	2	4
2	1	2
0	2	3
0	0	3
1	0	1
2	0	1
1	4	5
1	1	6
1	0	1
1	0	4
1	3	1
1	0	2
1	2	2
2	1	1
0	1	1
3	0	1
1	1	3
0	0	0
2	0	1
0	0	0
0	1	0
1	0	1
1	0	1
0	0	2
0	0	1
0	0	1
0	1	1
0	1	0
0	0	0
0	0	0
0	0	0
0	0	1
0	0	0
0	0	0
0	1	2
0	1	1
0	0	1
0	0	1
0	1	0
1	0	1
1	1	0
0	0	1
0	0	0
0	1	0
0	1	0
0	0	0
0	1	1
0	0	1
1	0	1
0	0	0
0	0	0
0	0	0
0	0	1
0	0	0
0	0	0
0	0	0
0	0	1
0	0	1
0	0	1
0	0	0
1	0	1
0	1	0
0	0	0
0	0	0
0	0	0
0	0	0
0	0	0
1	0	0
0	0	0
0	0	0
0	0	0
0	0	0
0	0	0
1	0	0
1	0	0
0	0	0
1	0	0
0	1	0
0	1	0
0	0	0
1	0	0
0	0	0
0	0	2
0	0	0
0	0	0
0	0	0
1	0	0
0	0	0
0	0	0
1	0	0
0	0	0
0	0	0
0	0	0
0	0	0
0	1	2
0	0	0
0	0	0
0	0	0
0	0	0
0	0	0
0	0	0
0	1	1
0	0	0
0	0	0
0	0	0
0	0	0
0	0	0
0	0	0
0	0	0
0	0	0
0	0	1
0	0	1
0	0	0
0	0	0
0	1	0
0		0
0		1
0		0
0		0
0		0
0		0
0		0
0		0
0		0
0		0
0		0
0		0
0		0
0		0
0		0
0		0
0		0
0		0
0		0
0		0
0		0
0		0
0		1
1		0
0		0
0		0
0		0
0		0
0		0
0		0
0		0
0		0
0		0
0		0
0		0
0		0
0		0
0		0
0		0
0		0
0		0
0		1
0		0
0		0
0		0
0		0
0		0
0		0
0		0
0		0
0		0
0		0
0		0
0		0
0		0
0		0
0		0
0		0
0		0
0		0
0		0
0		0
0		0
0		0
0		0
0		0
0		0
0		0
0		0
0		0
0		0
0		0
0		0
0		0
0		0
0		0
0		0
0		0
0		0
0		0
0		0
0		0
0		0
0		0
0		0
0		0
0		0
0		0
0		0
0		0
0		0
0		0
0		0
0		0
0		0
0		0
0		0
0		0
0		0
0		0
0		0
0		0
0		0
0		0
0		0
0		0
0		0
0		0
0		0
0		0
0		0
0		0
0		0
0		0
0		0
0		0
0		0
0		0
0		0
0		0
0		0
0		0
0		0
0		0
0		0
0		0
0		0
0		0
0		0
0		0
0		0
0		0
0		0
0		0
1		0
		0
		0
		0
		0
		0
		0
		0
		0
		0
		0
		0
		0
		0
		0
		0
		0
		0
		0
		0
		0
		0
		0
		0
		0
		0
		0
		0
		0
		0
		0
		0
		0
		0
		0
		0
		0
		0
		0
		0
		0
		0
		0
		0
		0
		0
		0
		0
		0
		0
		0
		0
		0
		0
		0
		0
		0
		0
		0
		0
		0
		0
		0
		0
		0
		0
		0
		0
		0
		0
		0
		0
		0
		0
		0
		0
		0
		0
		0
		0
		0
		0
		0
		0
		0
		0
		0
		0
		0
		0
		0
		0
		0
		0
		0
		0
		0
		0
		0
		0
		0
		0
		0
		0
		0
		0
		0
		0
		0
		0
		0
		0
		0
		0
		1

## Sheet: FISH_ERRFI1_DMSO_rep2
			Sum
0	0	0	1670
0	0	0
0	0	0
0	0	0
0	0	0
0	0	1
0	0	0
1	0	0
1	0	0
1	0	0
0	0	0
0	0	1
0	0	0
0	0	0
1	0	0
0	0	2
0	0	0
1	0	0
0	0	0
0	0	0
0	0	0
0	1	0
0	2	0
1	0	1
0	0	0
0	0	1
1	1	0
0	0	1
0	0	0
0	0	0
0	0	0
2	0	0
0	0	1
0	2	2
2	0	1
0	1	0
0	0	1
1	2	1
0	1	0
1	0	1
1	0	1
0	0	0
1	0	0
0	0	1
0	0	0
0	0	0
0	1	0
0	1	0
1	2	0
1	0	1
0	0	0
1	0	1
0	0	1
0	0	0
3	1	0
1	1	2
0	0	0
2	2	0
0	1	1
0	0	0
1	0	0
1	0	1
0	1	1
3	3	1
1	0	0
4	1	0
1	2	2
0	2	1
1	2	1
3	2	0
5	2	3
2	3	1
0	1	0
2	2	5
1	1	2
3	1	0
8	1	1
2	2	0
5	1	0
1	1	1
1	2	1
0	2	1
4	1	5
3	0	1
2	0	4
2	2	5
2	3	3
5	3	1
3	3	2
5	3	4
2	2	4
4	2	6
5	0	2
5	5	4
4	3	3
6	4	2
4	2	7
6	2	4
6	1	2
9	2	3
5	5	4
7	1	7
5	3	1
5	3	4
9	4	4
6	3	3
6	1	8
8	4	9
5	2	8
12	3	4
8	6	6
4	4	1
3	2	8
4	0	6
5	4	9
8	3	7
8	2	10
10	8	5
7	2	6
8	6	9
4	4	4
7	4	5
5	8	3
11	3	8
5	5	7
11	4	5
9	4	4
10	4	3
6	6	2
8	4	3
10	3	3
8	4	7
8	7	4
4	4	7
6	6	5
9	10	8
2	5	3
5	6	5
5	4	8
6	5	3
4	5	8
5	3	8
5	9	3
5	4	7
5	6	5
5	2	7
2	6	4
6	5	5
4	3	7
8	0	6
7	4	6
7	4	5
5	3	1
3	5	4
4	3	3
5	3	3
4	2	3
2	2	3
6	2	4
4	2	10
3	6	5
2	2	3
1	4	6
2	4	5
4	4	2
4	5	3
3	4	2
2	1	1
4	4	6
3	5	3
3	2	1
2	2	2
3	0	1
4	3	2
5	0	1
0	1	2
0	3	2
2	1	3
5	3	2
2	5	1
3	2	2
1	4	2
0	1	1
3	1	2
2	1	0
1	1	1
1	1	3
5	3	2
2	3	3
1	1	2
1	0	1
3	1	5
1	0	1
0	4	0
2	1	2
1	2	0
1	1	3
1	3	2
3	1	1
0	0	1
0	3	1
2	1	0
2	2	2
2	2	1
1	0	1
0	1	0
1	3	2
1	1	0
0	1	0
2	2	0
0	0	0
0	1	2
2	1	2
0	0	0
1	1	1
4	0	1
2	0	3
0	0	0
0	2	1
0	2	1
0	1	1
1	1	0
1	0	0
1	1	0
0	1	0
0	0	1
1	1	1
2	1	1
0	0	0
0	1	1
0	0	1
0	1	0
0	0	0
1	0	0
1	1	0
0	1	1
1	1	0
2	0	0
0	0	1
1	0	0
0	1	0
1	0	0
0	0	1
0	0	2
0	0	0
0	0	2
0	1	0
0	2	0
0	0	0
0	1	0
0	0	0
0	0	0
0	1	0
0	1	0
1	0	0
0	1	0
0	0	1
0	0	0
0	0	0
0	1	1
0	0	0
0	1	0
0	0	0
0	1	1
1	0	0
0	0	0
0	0	0
0	0	0
1	0	0
1	0	0
0	0	0
0	0	1
0	0	0
0	1	1
0	0	0
0	0	0
1	1	0
0	0	0
0	0	0
0	0	0
0	0	0
0	1	0
0	0	1
0	0	0
0	0	0
0	0	0
0	0	0
0	0	0
0	0	0
0	0	0
0	0	0
0	0	0
0	0	0
0	0	0
0	0	0
0	0	0
0	0	0
0	0	0
0	0	0
0	0	0
0	0	0
0	0	0
0	0	0
0	1	0
0	0	0
0	0	0
0	0	0
0	1	0
0	0	0
0	0	0
0	0	0
0	0	0
1	0	0
0	0	0
0	0	0
0	0	0
0	0	1
0	0	0
0	0	0
0	0	0
0	0	0
0	1	0
0	0	0
0	1	0
0	0	0
0	0	0
0	0	0
0	1	0
0	0	0
0	0	0
0	0	0
0	0	0
0	0	0
0	0	0
0	0	0
0	0	0
0	0	0
1	0	0
0	0	0
0	0	0
0	0	0
1	0	0
0	0	0
0	0	0
0	0	0
0	0	0
1	0	0
0	1	0
0	0	0
0	0	0
0	0	0
0	0	0
0	0	0
0	0	0
0	0	0
0	0	0
0	0	0
0	0	0
0	0	0
0	0	0
0	0	0
0	0	0
0	0	1
0	0
1	0
0	0
0	0
0	0
1	0
0	0
0	0
0	0
0	0
0	0
0	0
0	0
0	0
0	0
0	0
0	0
0	0
0	0
0	1
0
0
0
0
0
0
0
0
0
0
0
0
0
0
0
0
0
0
0
0
0
0
0
0
0
0
0
0
0
0
0
0
0
0
0
0
0
0
0
0
0
0
0
0
0
0
0
0
0
0
0
0
0
0
0
0
0
0
0
0
0
0
0
0
0
0
0
0
0
0
0
0
0
0
0
1
0
0
0
0
0
0
0
0
0
0
0
0
0
0
0
0
0
0
0
0
0
0
0
0
0
0
0
0
0
0
0
0
0
1
0
0
0
0
0
0
0
0
0
0
0
0
0
0
0
0
0
0
0
0
0
0
0
0
0
0
0
0
0
0
0
0
0
0
0
0
0
0
0
0
0
0
0
0
0
0
0
0
0
0
0
0
0
0
0
0
0
0
0
0
0
0
0
0
0
0
0
0
0
0
0
0
0
0
0
0
0
0
0
0
0
0
0
0
0
0
0
0
0
0
0
0
0
0
0
0
0
0
0
0
0
0
0
0
0
0
1

## Sheet: scRNA_ERRFI1_DMSO
		sum
5	0	3731
3	1
15	2
9	3
16	4
13	5
19	6
19	7
27	8
32	9
41	10
51	11
48	12
49	13
68	14
64	15
67	16
65	17
85	18
74	19
78	20
96	21
86	22
78	23
88	24
96	25
98	26
100	27
92	28
115	29
97	30
96	31
92	32
97	33
116	34
100	35
100	36
82	37
73	38
88	39
77	40
80	41
70	42
61	43
64	44
52	45
61	46
53	47
46	48
53	49
33	50
43	51
29	52
20	53
30	54
30	55
28	56
27	57
32	58
25	59
24	60
16	61
18	62
12	63
7	64
10	65
15	66
8	67
7	68
9	69
3	70
6	71
4	72
5	73
2	74
6	75
3	76
1	77
0	78
3	79
1	80
2	81
0	82
2	83
1	84
0	85
2	86
0	87
2	88
0	89
0	90
1	91
3	92
0	93
1	94
0	95
0	96
0	97
0	98
0	99
1	100
1	101
1	102
0	103
0	104
0	105
0	106
0	107
0	108
0	109
1	110
0	111
0	112
0	113
1	114

## Sheet: FISH_ERRFI1_AUXIN_rep1
			Sum
2	0	2	1270
0	0	0
1	0	0
0	0	1
0	0	0
0	0	0
0	0	0
1	0	1
0	0	0
0	2	2
0	1	1
0	0	0
1	1	1
1	0	2
1	0	0
1	0	0
0	0	2
0	2	2
1	1	2
1	0	0
0	0	2
0	1	3
1	1	3
0	1	0
2	2	0
0	1	1
3	0	3
0	0	1
0	0	2
1	4	2
2	2	1
0	2	3
0	1	4
0	2	3
2	2	4
3	2	1
4	3	4
1	1	1
0	2	2
2	3	1
0	2	1
2	3	3
2	2	4
1	3	0
3	0	1
1	8	1
1	1	4
3	0	3
3	2	2
1	2	3
5	3	3
1	2	2
4	3	3
2	2	8
1	2	0
1	5	3
1	4	5
1	3	2
2	1	1
2	2	3
3	1	3
3	5	4
2	4	1
3	0	4
5	3	3
3	2	4
3	2	1
4	1	10
2	2	7
5	4	4
2	0	6
6	4	4
6	5	5
1	2	2
7	3	2
5	3	4
6	7	2
3	6	3
8	0	3
5	4	7
3	1	4
5	1	3
3	1	3
2	1	4
5	1	5
3	1	3
4	1	4
3	5	4
2	3	6
3	6	8
3	3	6
7	3	3
6	4	2
3	5	1
8	7	2
3	4	2
5	4	2
7	4	4
7	6	5
7	4	4
7	7	6
6	7	2
4	5	8
8	2	3
4	3	5
7	2	2
5	5	1
4	2	2
4	4	2
6	5	3
1	6	3
3	4	4
3	1	1
6	3	5
3	4	3
3	3	2
5	1	4
6	2	7
6	0	3
1	3	1
3	3	2
6	3	3
3	2	2
3	2	3
1	0	2
3	2	5
4	6	4
1	6	5
3	2	5
3	5	6
3	1	2
2	3	1
1	1	1
1	4	1
5	1	2
1	3	2
3	1	1
1	6	4
3	5	1
0	3	2
4	2	0
0	2	0
2	5	0
1	1	1
1	1	2
2	1	1
3	4	1
1	1	1
2	1	1
3	4	1
0	1	1
3	4	0
0	2	1
1	2	3
0	3	2
1	2	1
0	1	2
3	2	2
1	1	0
1	1	0
1	1	1
2	3	0
3	0	1
0	0	0
0	1	1
0	2	1
1	2	0
2	1	0
1	0	1
1	1	0
0	2	1
0	0	0
1	1	1
0	1	0
0	0	1
0	0	1
1	0	2
0	0	0
1	0	0
1	1	0
1	0	0
1	1	1
0	0	0
0	0	0
1	0	2
0	0	1
0	0	1
0	0	1
0	0	0
1	0	1
0	0	1
0	0	0
0	0	0
2	0	2
0	0	0
1	0	0
0	0	0
0	0	0
1	0	0
0	0	0
0	0	0
0	0	0
0	0	0
0	1	1
0	0	0
0	0	0
0	0	0
0	0	0
0	0	0
0	0	0
0	0	0
0	1	0
0	0	0
0	2	0
0	0	0
0	0	0
1	0	1
0	0	0
0	0	0
0	0	0
0	0	0
0	0	0
0	0	0
0	0	0
0	0	0
0	0	0
0	0	1
0	0	0
0	0	0
1	0	0
0	0	0
0	0	0
0	0	0
0	0	0
0	0	0
0	0	0
0	0	1
0	0	0
0	0	0
0	0	0
0	0	0
0	0	0
0	0	0
0	0	0
0	0	0
0	0	0
0	0	0
0	0	0
0	0	0
0	0	0
0	0	0
0	1	0
0	0	0
0	1	0
0	0	0
0	0	0
0	0	0
0	0	0
0	0	0
0	0	0
0	0	0
0	0	0
0	0	0
0	0	0
0	0	0
0	0	0
0	0	0
0	0	0
0	0	0
0	0	0
0	0	0
0	0	0
0	0	0
0	0	0
0	0	0
0	0	1
0	0	0
0	0	0
0	0	0
0	0	0
0	0	0
0	0	0
0	0	0
0	0	0
0	0	0
0	0	0
0	0	0
0	0	0
0	0	0
0	0	0
0	0	0
0	0	0
0	0	0
0	0	0
0	0	0
0	0	0
0	0	0
0	0	0
0	0	0
0	0	0
0	0	0
0	0	0
0	0	0
0	0	0
0	0	0
0	0	0
0	0	0
0	0	0
0	0	0
0	0	0
0	0	0
0	0	0
0	1	0
0		0
0		0
0		0
0		0
0		0
0		0
0		0
0		0
0		0
0		0
0		0
0		0
0		0
0		0
0		0
0		0
0		0
0		0
0		0
0		0
0		0
0		0
0		0
0		0
0		0
1		0
		0
		0
		0
		1

## Sheet: FISH_ERRFI1_AUXIN_rep2
				Sum
3	0	1	1	3253
1	2	0	1
1	0	0	0
0	1	2	0
0	0	0	0
0	0	0	1
0	0	0	0
0	0	0	1
2	1	0	1
1	1	0	1
3	0	0	2
0	1	1	0
1	0	0	1
2	1	2	0
1	2	1	0
1	2	0	1
1	1	1	1
3	1	3	1
0	1	1	1
0	0	1	0
3	1	2	2
1	2	2	3
1	4	2	0
0	1	2	1
2	1	0	0
2	3	1	2
4	1	2	3
1	3	2	1
0	2	1	0
3	4	3	1
0	3	2	2
3	1	3	2
4	4	3	0
3	3	2	1
4	2	2	1
1	7	4	1
3	2	3	1
1	4	4	6
5	3	1	3
5	6	3	1
1	2	4	3
3	6	5	6
1	3	5	3
6	5	4	0
1	3	3	3
4	3	1	3
6	4	2	3
4	5	4	2
3	7	5	2
5	11	2	3
4	8	2	6
4	4	4	5
2	3	7	8
8	5	5	4
1	4	5	6
6	7	5	2
6	7	4	5
7	8	4	5
5	7	5	3
5	4	4	3
4	6	4	5
11	5	7	3
10	5	6	2
3	7	3	4
4	6	5	7
8	5	7	3
6	4	5	4
6	6	8	1
6	10	2	7
7	5	3	4
6	7	5	8
9	3	4	2
5	6	4	1
2	7	4	4
3	5	7	6
2	8	11	3
5	8	9	6
4	14	7	4
5	7	6	5
8	6	3	6
3	9	13	3
8	8	6	6
8	6	12	6
6	12	9	9
7	5	6	9
12	6	5	6
11	8	8	6
10	6	4	5
8	9	10	5
6	6	9	5
8	7	10	3
11	3	3	7
9	11	7	5
9	8	14	4
7	6	7	5
6	11	10	2
4	10	4	2
10	11	8	7
8	14	5	4
9	12	8	7
18	7	5	6
7	8	4	3
6	11	2	3
9	8	6	6
7	9	7	4
6	8	6	6
9	12	7	4
9	9	8	7
10	9	5	1
8	12	10	6
8	8	4	2
15	9	7	4
11	10	7	4
3	7	7	5
4	14	7	2
10	11	10	4
10	8	7	1
11	13	6	6
8	9	7	3
14	7	7	2
12	8	10	4
4	9	5	9
5	12	7	3
9	6	5	4
6	6	6	4
6	6	4	2
11	7	4	2
10	11	7	2
9	9	8	4
5	7	11	2
6	6	5	6
4	2	3	3
8	7	4	2
3	8	7	5
5	4	4	1
8	6	5	4
7	7	4	2
3	6	4	8
4	11	1	1
9	5	5	2
5	7	3	5
4	6	8	2
5	7	0	1
4	6	4	1
10	1	5	1
7	5	3	1
2	5	2	4
3	1	1	1
4	4	11	2
3	4	2	3
5	4	4	1
3	1	3	1
3	2	7	2
0	3	2	2
3	1	1	2
4	1	6	2
0	4	3	2
2	7	3	1
3	3	3	5
2	1	2	0
4	1	2	1
3	6	2	1
1	4	0	1
2	3	3	2
5	1	0	0
2	2	3	0
3	0	2	3
2	2	3	1
6	1	0	0
1	2	3	2
1	0	1	3
3	2	2	0
2	1	2	1
1	2	2	0
7	3	1	2
3	0	0	1
0	1	0	1
0	3	1	0
4	3	2	1
3	5	0	3
0	1	0	0
1	4	0	2
1	1	2	1
1	2	1	1
1	0	1	1
0	5	0	0
0	1	0	0
1	1	0	0
0	0	1	1
3	3	1	2
3	1	1	0
2	2	0	0
2	0	0	0
3	1	0	1
1	2	1	0
0	1	2	1
0	0	2	0
1	3	0	0
1	1	2	0
0	1	2	0
1	1	2	2
0	3	1	0
0	0	0	1
1	2	0	0
0	1	0	0
2	1	0	1
0	0	3	1
0	3	0	1
0	0	2	0
1	1	1	1
1	0	0	0
1	2	1	0
1	2	0	1
0	0	0	0
3	3	0	0
0	1	0	0
0	1	0	0
0	1	0	1
0	0	2	0
0	0	0	0
2	1	0	0
0	1	1	0
1	0	0	0
1	1	1	0
1	1	2	0
0	0	0	0
1	1	0	0
0	0	1	0
3	0	0	0
0	0	0	0
2	0	0	0
2	0	1	0
0	0	0	0
0	0	0	0
0	0	1	0
0	1	0	0
0	0	0	0
0	0	0	0
0	1	0	0
0	0	0	0
0	0	0	0
0	0	1	0
0	1	0	0
0	0	0	0
0	0	0	0
1	0	0	0
1	1	0	0
0	0	0	0
0	0	0	0
0	1	0	0
1	0	0	0
1	0	0	0
0	0	0	0
0	0	0	0
1	2	0	0
0	0	0	0
0	0	1	0
0	0	0	0
0	2	0	1
0	0	0	0
1	0	1	0
0	0	0	0
0	0	0	0
0	1	0	0
0	0	0	0
1	0	0	0
2	0	0	0
1	0	0	0
0	0	0	1
0	0	0	0
0	1	0	0
0	0	0	0
1	0	0	0
1	0	0	0
0	0	0	0
0	0	1	0
0	0	0	0
0	0	0	0
0	0	0	0
0	0	0	0
0	0	0	0
0	0	0	0
0	0	0	0
0	0	0	0
0	0	0	0
1	0	0	0
0	0	1	0
0	0	0	0
2	0	0	0
0	0	0	0
0	0	0	0
0	0	0	1
0	0	0	0
0	0	0	0
0	0	0	0
0	0	0	0
0	0	0	0
0	0	0	0
0	0	0	0
0	1	0	0
0	0	0	0
0	0	0	0
0	0	0	0
0	0	0	0
0	0	0	0
0	0	1	0
0	0	0	1
0	0	0	0
0	0	0	0
0	0	0	0
0	0	0	0
0	0	0	0
0	0	0	0
0	0	0	0
0	0	0	0
0	0	0	0
0	0	0	0
0	0	0	0
0	0	1	0
0	0	0	0
0	0	0	0
0	0	0	0
0	0	0	0
0	0	0	0
0	0	0	0
0	0	0	0
0	0	0	0
0	0	0	0
0	0	0	0
0	0	0	0
0	0	0	0
0	0	0	0
0	0	0	0
0	0	0	0
0	0	0	0
0	0	0	0
0	0	1	0
0	0		0
0	0		0
0	0		0
0	0		0
0	0		0
0	0		0
0	0		0
0	0		1
0	0		0
0	0		0
0	0		0
0	0		0
0	0		0
0	0		0
1	0		0
0	0		0
0	0		0
0	0		0
0	0		0
0	0		0
0	0		0
0	0		0
0	0		0
0	0		0
0	0		0
0	0		0
0	0		0
0	0		0
0	0		0
0	0		0
0	1		0
0			0
0			0
0			0
0			0
0			0
0			0
0			0
0			0
0			0
0			0
0			0
0			0
0			0
0			0
0			0
1			0
0			0
0			0
0			0
0			0
0			0
0			1
0
0
0
0
0
0
0
0
0
0
0
0
0
0
1

## Sheet: scRNA_ERRFI1_AUXIN
		Sum
28	0	3481
60	1
78	2
93	3
110	4
101	5
120	6
118	7
164	8
140	9
140	10
142	11
139	12
134	13
131	14
143	15
131	16
118	17
122	18
97	19
112	20
107	21
96	22
93	23
76	24
76	25
51	26
68	27
54	28
58	29
42	30
43	31
33	32
24	33
29	34
29	35
19	36
19	37
16	38
19	39
15	40
12	41
10	42
5	43
16	44
5	45
9	46
5	47
5	48
5	49
3	50
2	51
1	52
3	53
1	54
1	55
3	56
1	57
0	58
1	59
0	60
0	61
0	62
2	63
1	64
1	65
0	66
1	67

## Sheet: FISH_HMMR_DMSO_rep1
		Sum
35	24	1670
77	47
101	86
122	91
104	74
91	62
67	51
57	35
42	37
43	19
28	16
18	3
15	15
12	8
11	9
8	2
11	9
11	7
7	8
6	7
9	5
4	3
6	1
4	7
6	3
7	3
5	5
4	2
4	3
4	1
4	2
2	3
1	2
5	1
2	4
0	0
7	0
2	0
0	0
2	0
5	2
1	2
0	0
0	1
1	2
2	0
0	1
0	1
4	1
1	1
0	1
1	1
1	2
0	1
0	1
0	1
1	2
1	1
1	1
0	1
0	0
1	0
0	1
1	0
1	0
1	0
1	0
2	1
0	0
0	2
1	1
0	0
0	4
0	0
0	1
1	0
1	2
0	0
0	0
0	0
0	0
0	0
1	0
	0
	1
	0
	0
	1
	0
	0
	0
	0
	1
	1
	0
	0
	0
	0
	0
	0
	0
	0
	0
	0
	0
	0
	0
	0
	0
	0
	0
	0
	0
	0
	0
	0
	0
	0
	0
	1
	0
	0
	0
	0
	0
	0
	0
	0
	0
	0
	0
	0
	0
	0
	0
	0
	0
	0
	0
	0
	0
	0
	0
	0
	0
	0
	0
	0
	0
	0
	0
	0
	0
	0
	0
	0
	0
	0
	0
	0
	0
	0
	0
	0
	0
	0
	0
	0
	0
	0
	1

## Sheet: FISH_HMMR_DMSO_rep2
		Sum
81	84	3089
174	172
224	236
217	194
149	172
127	134
86	76
82	62
54	58
38	46
32	23
27	22
20	22
12	15
13	8
15	10
9	8
12	10
13	5
11	6
9	7
13	8
10	2
15	10
11	7
7	5
7	3
3	6
5	5
8	3
11	4
5	5
6	9
4	4
4	3
3	1
6	1
2	4
4	3
1	1
3	3
1	1
1	3
3	2
1	1
2	1
1	2
1	2
3	1
2	0
4	0
2	1
0	0
1	0
3	2
3	2
4	4
1	0
3	1
3	2
1	2
0	1
3	4
3	0
1	2
1	0
2	0
1	1
1	0
0	0
1	1
0	1
0	0
0	1
0	0
0	0
0	0
0	1
2
0
0
0
0
1
0
1
0
1
1
0
0
0
1

## Sheet: scRNA_HMMR_DMSO
		Sum
3114	0	3731
329	1
111	2
77	3
36	4
25	5
15	6
10	7
3	8
5	9
4	10
0	11
0	12
1	13
0	14
0	15
1	16

## Sheet: FISH_HMMR_AUXIN_rep1
		Sum
50	38	2787
100	68
118	123
133	139
124	143
105	130
82	93
66	90
58	66
43	54
35	36
23	36
21	29
13	25
11	18
12	13
10	12
4	6
12	11
5	5
8	12
5	8
3	8
2	6
5	8
2	8
6	5
6	6
2	5
6	13
6	3
6	6
2	4
7	9
3	4
1	2
4	5
7	1
5	4
2	5
4	7
3	1
1	7
8	2
3	6
5	5
4	6
5	4
3	7
4	6
4	5
3	4
3	1
2	2
6	2
2	4
3	5
2	3
4	3
4	6
5	6
8	5
4	4
5	3
4	1
2	2
3	3
4	10
2	3
6	6
1	0
2	4
3	3
3	6
9	5
4	4
2	3
0	4
3	3
2	1
3	2
3	1
3	4
2	3
4	4
2	0
2	3
1	2
1	4
2	4
3	4
3	0
0	4
2	2
3	0
1	2
2	1
0	3
0	1
0	1
1	0
1	0
2	0
0	0
0	1
0	0
2	1
0	0
0	1
1	0
1	0
2	0
3	1
0	1
1	1
1	0
2	0
0	0
0	1
1	0
0	0
1	0
1	0
	0
	1

[truncated: 32 more sheets: FISH_HMMR_AUXIN_rep2, scRNA_HMMR_AUXIN, FISH_KIF2C_DMSO_rep1, FISH_KIF2C_DMSO_rep2, scRNA_KIF2C_DMSO, FISH_KIF2C_AUXIN_rep1, FISH_KIF2C_AUXIN_rep2, scRNA_KIF2C_AUXIN, FISH_MYC_DMSO_rep1, FISH_MYC_DMSO_rep2, scRNA_MYC_DMSO, FISH_MYC_AUXIN_rep1, FISH_MYC_AUXIN_rep2, scRNA_MYC_AUXIN, FISH_PPM1G_DMSO_rep1, FISH_PPM1G_DMSO_rep2, scRNA_PPM1G_DMSO, FISH_PPM1G_AUXIN_rep1, FISH_PPM1G_AUXIN_rep2, scRNA_PPM1G_AUXIN …]
