# Supplementary material for: 3D chromatin architecture, BRD4, and Mediator have distinct roles in regulating genome-wide transcriptional bursting and gene network
Source: Sci Adv. 2024 Aug 9;10(32):eadl4893. doi: 10.1126/sciadv.adl4893 (PMC11313860; doi:10.1126/sciadv.adl4893)
Supplement: Supplementary file 2 — Data S1 to S8 [file sciadv.adl4893_data_s1_to_s8.zip › sciadv.adl4893_data_s4.csv]

baseMean	log2FoldChange	lfcSE	stat	pvalue	padj	refseq_name	ud	minutes of serum activation after starvation
1381.241727	-1.146775169	0.215027091	-5.333165995	9.65E-08	1.15E-05	LOC100129940	down	mRNAseq_0m
119.3459154	-1.216808954	0.294724297	-4.128634679	3.65E-05	0.002169993	LOC100132215	down	mRNAseq_0m
656.0608671	-0.785564139	0.117183822	-6.70369107	2.03E-11	4.99E-09	BCL2L11	down	mRNAseq_0m
244.6644146	1.204649778	0.294202107	4.094633413	4.23E-05	0.002465452	LOC100287036	up	mRNAseq_0m
1478.062807	-1.190569731	0.188624517	-6.311850374	2.76E-10	6.08E-08	BZRAP1-AS1	down	mRNAseq_0m
996.0132873	-0.761907383	0.201073519	-3.789198028	0.000151134	0.007212577	LOC100507217	down	mRNAseq_0m
148.0954687	-1.201971329	0.26705891	-4.500772239	6.77E-06	0.000492519	MRPS31P5	down	mRNAseq_0m
1128.92972	0.729647983	0.135793048	5.373235177	7.73E-08	9.50E-06	KIF20A	up	mRNAseq_0m
165.0904115	-1.109433916	0.219999036	-5.04290354	4.59E-07	4.74E-05	ARL4C	down	mRNAseq_0m
634.8216448	-0.59293449	0.1150122	-5.155405184	2.53E-07	2.75E-05	ARL4A	down	mRNAseq_0m
210.1505438	-0.837538869	0.185800329	-4.5077362	6.55E-06	0.000478957	LOC101928100	down	mRNAseq_0m
1238.365289	0.971398269	0.149249115	6.508569709	7.59E-11	1.80E-08	CDKN1B	up	mRNAseq_0m
1280.306868	1.253885892	0.216053852	5.803580348	6.49E-09	1.03E-06	STAG1	up	mRNAseq_0m
646.1735568	1.146872592	0.128819687	8.90292952	5.44E-19	3.26E-16	CDKN1C	up	mRNAseq_0m
306.4634318	-0.976900922	0.188537765	-5.181460178	2.20E-07	2.43E-05	CDKN2B	down	mRNAseq_0m
259.2448375	0.966456348	0.183446519	5.268327553	1.38E-07	1.57E-05	CDKN2D	up	mRNAseq_0m
1910.354255	0.592926728	0.158549246	3.739700715	0.000184239	0.008391577	CITED2	up	mRNAseq_0m
915.1331269	-0.678590124	0.110347946	-6.149549196	7.77E-10	1.57E-07	FAM3C	down	mRNAseq_0m
2631.179151	-0.919863749	0.225963763	-4.070846297	4.68E-05	0.002689414	CEBPB	down	mRNAseq_0m
650.399892	-0.787009581	0.161779856	-4.86469453	1.15E-06	0.000101644	SEMA3C	down	mRNAseq_0m
4094.419024	0.610305052	0.156010173	3.911956763	9.16E-05	0.004698275	PDLIM5	up	mRNAseq_0m
2241.761994	-1.141481245	0.128215368	-8.902842648	5.44E-19	3.26E-16	NFAT5	down	mRNAseq_0m
2852.334624	-0.763476435	0.132685562	-5.754027976	8.71E-09	1.31E-06	PLK2	down	mRNAseq_0m
118.4683909	-1.726777483	0.418233411	-4.128741123	3.65E-05	0.002169993	EDAR	down	mRNAseq_0m
721.4875934	0.7113792	0.165633116	4.294909236	1.75E-05	0.001143603	DNAJB4	up	mRNAseq_0m
1010.661883	-0.668141509	0.142769817	-4.679851261	2.87E-06	0.000231287	KRR1	down	mRNAseq_0m
647.8637108	0.820810051	0.180274379	4.55311539	5.29E-06	0.000396033	PRKCDBP	up	mRNAseq_0m
889.4071223	-0.650180338	0.111767623	-5.817251186	5.98E-09	9.64E-07	CMTM7	down	mRNAseq_0m
2004.344927	-1.165741884	0.164086272	-7.104444918	1.21E-12	3.60E-10	ELFN2	down	mRNAseq_0m
4189.538463	0.636470462	0.115761732	5.498107635	3.84E-08	5.00E-06	TMEM123	up	mRNAseq_0m
165.7222998	-1.602943564	0.257757441	-6.218806173	5.01E-10	1.06E-07	DDIT4L	down	mRNAseq_0m
459.1640555	-1.114767522	0.257068514	-4.336460748	1.45E-05	0.000977368	TMEM198	down	mRNAseq_0m
698.8845099	0.726462191	0.155814893	4.662341162	3.13E-06	0.000246662	TPRA1	up	mRNAseq_0m
233.4154047	2.007124946	0.271057695	7.404788663	1.31E-13	4.28E-11	CPEB2	up	mRNAseq_0m
3526.05396	0.597711567	0.143398031	4.168199278	3.07E-05	0.001885503	ADM	up	mRNAseq_0m
147.7586208	0.942757188	0.203451712	4.633813004	3.59E-06	0.000277293	RAET1E	up	mRNAseq_0m
362.9752683	-1.207526841	0.156660741	-7.707909668	1.28E-14	5.32E-12	CLDN3	down	mRNAseq_0m
750.4015944	-0.69703643	0.181842121	-3.833195674	0.000126489	0.006134115	FAM92A1	down	mRNAseq_0m
598.0915508	-2.637286742	0.22726569	-11.604421	3.91E-31	5.86E-28	ADAMTS14	down	mRNAseq_0m
2306.524532	0.589154442	0.116040046	5.077164862	3.83E-07	4.04E-05	SRXN1	up	mRNAseq_0m
180.8095127	-0.661410293	0.177267503	-3.731142381	0.000190613	0.008611899	ARHGAP42	down	mRNAseq_0m
934.8120487	-0.764375514	0.185139032	-4.128656746	3.65E-05	0.002169993	VCAN	down	mRNAseq_0m
1226.238401	7.093835575	0.290474078	24.42157875	1.01E-131	1.51E-127	CYP1A1	up	mRNAseq_0m
783.1285477	5.053316068	0.254687775	19.84121955	1.31E-87	9.83E-84	CYP1B1	up	mRNAseq_0m
1882.171141	-0.856017427	0.174099844	-4.916819044	8.80E-07	8.04E-05	FAM122B	down	mRNAseq_0m
136.9800841	-1.627378892	0.228258411	-7.129546213	1.01E-12	3.14E-10	FAM122C	down	mRNAseq_0m
430.2641951	1.109177417	0.184020823	6.027456025	1.67E-09	3.12E-07	TMTC2	up	mRNAseq_0m
649.8478964	-1.110410659	0.156325784	-7.10318305	1.22E-12	3.60E-10	DENND5B	down	mRNAseq_0m
270.8737482	1.051063621	0.188871218	5.564975076	2.62E-08	3.48E-06	DGKG	up	mRNAseq_0m
5911.603174	0.714999775	0.137588365	5.196658689	2.03E-07	2.25E-05	NQO1	up	mRNAseq_0m
233.5941435	1.947669119	0.317727291	6.130002588	8.79E-10	1.74E-07	DLX2	up	mRNAseq_0m
1347.898094	-1.67074284	0.136956284	-12.19909589	3.14E-34	5.89E-31	JAG1	down	mRNAseq_0m
852.3397981	-0.589843771	0.141659157	-4.163823829	3.13E-05	0.001914175	DSC2	down	mRNAseq_0m
551.7690508	-0.669525941	0.13996834	-4.783409883	1.72E-06	0.00014509	E2F1	down	mRNAseq_0m
873.7740939	-0.921400112	0.199856613	-4.610305847	4.02E-06	0.000305844	EFNB2	down	mRNAseq_0m
1184.649804	1.676071436	0.217656435	7.700537013	1.35E-14	5.49E-12	MEGF6	up	mRNAseq_0m
703.5676429	-0.8876152	0.146927929	-6.041160482	1.53E-09	2.90E-07	ZNF367	down	mRNAseq_0m
1630.037696	-0.5838167	0.139414863	-4.187621671	2.82E-05	0.001745523	ELF3	down	mRNAseq_0m
788.5116207	0.855053319	0.148429913	5.76065366	8.38E-09	1.27E-06	ELF4	up	mRNAseq_0m
795.2782875	-0.65740303	0.153413618	-4.285167362	1.83E-05	0.00118969	CENPV	down	mRNAseq_0m
878.3087134	0.599529589	0.123922325	4.837946574	1.31E-06	0.000112979	C3orf58	up	mRNAseq_0m
1415.397543	-0.618516914	0.12262967	-5.043778687	4.56E-07	4.74E-05	EPS8	down	mRNAseq_0m
2204.440067	-0.875333388	0.117081115	-7.47629872	7.64E-14	2.66E-11	ETS2	down	mRNAseq_0m
483.8907387	-0.946915874	0.141089512	-6.711454729	1.93E-11	4.89E-09	ETV1	down	mRNAseq_0m
3117.423166	0.785275626	0.150860663	5.205304078	1.94E-07	2.17E-05	ALCAM	up	mRNAseq_0m
311.4621083	1.85093277	0.242164388	7.643290511	2.12E-14	8.14E-12	SLC37A2	up	mRNAseq_0m
5203.127536	0.714661268	0.164052782	4.356288632	1.32E-05	0.00090105	ALDH1A3	up	mRNAseq_0m
3467.671871	-0.606332516	0.130713056	-4.63865304	3.51E-06	0.0002737	RHOBTB3	down	mRNAseq_0m
1534.554276	-0.923027869	0.149175453	-6.187531856	6.11E-10	1.25E-07	FKBP5	down	mRNAseq_0m
1699.906462	-0.951909546	0.166057233	-5.732418452	9.90E-09	1.45E-06	FOXC1	down	mRNAseq_0m
680.9401429	0.875315827	0.126552881	6.91660137	4.63E-12	1.31E-09	SAMD4A	up	mRNAseq_0m
773.5503802	-0.775577916	0.154295237	-5.026583661	4.99E-07	5.09E-05	TNIK	down	mRNAseq_0m
1165.657205	-0.706694579	0.159942996	-4.418415294	9.94E-06	0.000692985	SYNE2	down	mRNAseq_0m
1057.862294	-1.0845005	0.129253195	-8.390512131	4.84E-17	2.42E-14	EHBP1	down	mRNAseq_0m
2139.502682	0.65383071	0.1400173	4.669642327	3.02E-06	0.000241783	TRIM2	up	mRNAseq_0m
813.0884985	1.551522323	0.145375021	10.67255099	1.37E-26	1.71E-23	SASH1	up	mRNAseq_0m
412.9202097	-0.833048527	0.146001244	-5.705763212	1.16E-08	1.66E-06	SYNM	down	mRNAseq_0m
2297.445015	-0.594108897	0.112319796	-5.289440677	1.23E-07	1.44E-05	MACF1	down	mRNAseq_0m
2133.963919	0.934312041	0.147012321	6.355331542	2.08E-10	4.65E-08	FOSL2	up	mRNAseq_0m
611.8009389	-0.61775509	0.106980595	-5.774459259	7.72E-09	1.19E-06	SHPK	down	mRNAseq_0m
166.6901172	0.886243074	0.184932656	4.792247575	1.65E-06	0.000139626	TCP11L2	up	mRNAseq_0m
305.2546782	0.675136211	0.144721362	4.665076411	3.09E-06	0.000245899	GAD1	up	mRNAseq_0m
233.0571234	-1.118096291	0.203722315	-5.488334888	4.06E-08	5.24E-06	BAMBI	down	mRNAseq_0m
461.2825842	-0.665803462	0.113265584	-5.878250397	4.15E-09	6.90E-07	RTTN	down	mRNAseq_0m
916.3864204	-1.305670997	0.158792387	-8.222503736	1.99E-16	9.63E-14	KANK2	down	mRNAseq_0m
461.7784076	0.706306621	0.164033374	4.305871452	1.66E-05	0.00109318	GATA2	up	mRNAseq_0m
936.6182679	1.679496118	0.167398114	10.03294529	1.09E-23	1.17E-20	GPR110	up	mRNAseq_0m
1146.095184	-0.59007513	0.157123455	-3.75548725	0.000173005	0.00810148	PALD1	down	mRNAseq_0m
835.9896869	-0.70654692	0.134058556	-5.270435109	1.36E-07	1.57E-05	AMPD3	down	mRNAseq_0m
846.767934	0.590175155	0.146437388	4.03022182	5.57E-05	0.00305871	ARHGEF16	up	mRNAseq_0m
1482.250685	-1.239266595	0.101268195	-12.23747099	1.96E-34	4.20E-31	TNFRSF21	down	mRNAseq_0m
969.2654208	-0.623326638	0.102627528	-6.073678774	1.25E-09	2.43E-07	GNG5	down	mRNAseq_0m
938.3677734	-0.747952466	0.142830383	-5.236648198	1.64E-07	1.84E-05	SLCO4A1	down	mRNAseq_0m
194.3928567	-1.89857916	0.217731352	-8.719824423	2.79E-18	1.61E-15	MKX	down	mRNAseq_0m
315.9881786	1.030566838	0.212751631	4.843990301	1.27E-06	0.000110309	SBF2-AS1	up	mRNAseq_0m
311.3646866	0.856683034	0.218230125	3.925594751	8.65E-05	0.004470475	SLC25A45	up	mRNAseq_0m
1860.421351	-0.701019317	0.107877307	-6.498301995	8.12E-11	1.90E-08	RASSF3	down	mRNAseq_0m
245.6172681	2.200725476	0.244459401	9.002417029	2.21E-19	1.50E-16	GPR15	up	mRNAseq_0m
172.5805816	-1.305028082	0.313621715	-4.161153447	3.17E-05	0.001928827	ANGPT2	down	mRNAseq_0m
277.9241894	-0.659781962	0.157824647	-4.180474811	2.91E-05	0.00179389	TRIB2	down	mRNAseq_0m
206.4612925	-1.824048078	0.245051575	-7.44352726	9.80E-14	3.26E-11	RGCC	down	mRNAseq_0m
952.8202041	-0.647328742	0.136893547	-4.728701657	2.26E-06	0.000187073	UHRF1	down	mRNAseq_0m
8594.460597	0.667761031	0.147949569	4.513436796	6.38E-06	0.000468542	GSTP1	up	mRNAseq_0m
777.954656	0.948169621	0.211667446	4.479525016	7.48E-06	0.000533818	OSGIN1	up	mRNAseq_0m
1292.913786	-0.870550579	0.150887129	-5.769548299	7.95E-09	1.22E-06	EHD2	down	mRNAseq_0m
1018.191198	1.298558332	0.182831283	7.10249533	1.23E-12	3.60E-10	HOXA9	up	mRNAseq_0m
892.801236	0.727463152	0.179520263	4.052262065	5.07E-05	0.002845401	HOXA10	up	mRNAseq_0m
1352.741183	0.680521958	0.099157307	6.863054061	6.74E-12	1.84E-09	HPCAL1	up	mRNAseq_0m
598.8625888	0.689082606	0.129663537	5.31439001	1.07E-07	1.26E-05	RAB37	up	mRNAseq_0m
3514.99588	1.336931629	0.157751391	8.474927648	2.35E-17	1.26E-14	ID2	up	mRNAseq_0m
2906.448578	-2.294655743	0.18448146	-12.4384084	1.62E-35	4.04E-32	IRS1	down	mRNAseq_0m
4412.351544	-0.729635579	0.147749988	-4.938312258	7.88E-07	7.33E-05	ITGB4	down	mRNAseq_0m
302.968811	1.755788677	0.153616613	11.42967966	2.97E-30	4.05E-27	ITPR1	up	mRNAseq_0m
118.07818	1.013446848	0.255697492	3.96346026	7.39E-05	0.003902192	CYSRT1	up	mRNAseq_0m
1186.493267	-0.820325598	0.152713613	-5.371659929	7.80E-08	9.50E-06	KCNN4	down	mRNAseq_0m
971.1571583	0.619169454	0.166561202	3.717369035	0.000201308	0.009058873	FAM69A	up	mRNAseq_0m
762.0920048	1.183928295	0.243159436	4.868938319	1.12E-06	0.000100078	LEKR1	up	mRNAseq_0m
1747.316165	-1.040772343	0.123710081	-8.412995386	4.00E-17	2.07E-14	RBM12B	down	mRNAseq_0m
2960.304057	-1.721105856	0.212825219	-8.086945075	6.12E-16	2.78E-13	IER5L	down	mRNAseq_0m
248.9287905	-0.935368787	0.195090961	-4.794526519	1.63E-06	0.000138832	LFNG	down	mRNAseq_0m
145.3350661	1.546947363	0.223835184	6.9111001	4.81E-12	1.33E-09	LINC00511	up	mRNAseq_0m
264.2410854	0.774917457	0.195723022	3.959255528	7.52E-05	0.003953083	LMO7	up	mRNAseq_0m
280.7242967	0.606780025	0.12156543	4.991386331	5.99E-07	5.82E-05	PAIP2B	up	mRNAseq_0m
498.7172953	0.831376393	0.19797797	4.199337911	2.68E-05	0.001664495	LTK	up	mRNAseq_0m
559.1405647	1.908195605	0.419980505	4.54353376	5.53E-06	0.000410373	TACSTD2	up	mRNAseq_0m
3295.573598	0.796854334	0.132425054	6.017398587	1.77E-09	3.24E-07	SMAD3	up	mRNAseq_0m
4508.267985	-0.674915943	0.176346773	-3.827208924	0.000129605	0.006264915	MAT2A	down	mRNAseq_0m
1612.927759	-0.626862439	0.145151619	-4.318673411	1.57E-05	0.001044931	MCM2	down	mRNAseq_0m
1284.160438	-0.708710524	0.174294138	-4.066175343	4.78E-05	0.002733389	MCM5	down	mRNAseq_0m
452.3519091	-0.673908088	0.176439195	-3.819491955	0.000133727	0.006443397	MEF2C	down	mRNAseq_0m
413.7568483	-0.750058234	0.124861364	-6.007128313	1.89E-09	3.37E-07	MAP3K5	down	mRNAseq_0m
4657.465809	-0.589824175	0.10338057	-5.705367768	1.16E-08	1.66E-06	MET	down	mRNAseq_0m
16974.89228	-1.947094545	0.128164	-15.19221113	3.98E-52	1.99E-48	KITLG	down	mRNAseq_0m
266.2136201	0.604748335	0.146943693	4.115510669	3.86E-05	0.002276225	MLLT3	up	mRNAseq_0m
3508.362073	0.998777741	0.201383266	4.959586568	7.06E-07	6.70E-05	MT2A	up	mRNAseq_0m
1471.706065	-0.730775668	0.111798638	-6.536534611	6.30E-11	1.52E-08	MYO1E	down	mRNAseq_0m
3863.786074	0.795480372	0.162751432	4.88770121	1.02E-06	9.21E-05	NFE2L2	up	mRNAseq_0m
1067.150531	-1.110217988	0.151058121	-7.34960807	1.99E-13	6.34E-11	NFIL3	down	mRNAseq_0m
143.0323696	0.842244205	0.209717147	4.016096052	5.92E-05	0.003212553	NOV	up	mRNAseq_0m
585.8395486	0.598635658	0.140395042	4.263937323	2.01E-05	0.001302954	GPX8	up	mRNAseq_0m
280.2362391	-1.549646009	0.181998405	-8.514613119	1.67E-17	9.28E-15	SLC45A1	down	mRNAseq_0m
682.7309981	-0.582915798	0.143876278	-4.051507351	5.09E-05	0.002845401	PCDH1	down	mRNAseq_0m
377.7250596	-0.756434262	0.172046537	-4.396684036	1.10E-05	0.000755554	CUTC	down	mRNAseq_0m
808.8766114	1.192354938	0.225658714	5.283886074	1.26E-07	1.47E-05	CPA4	up	mRNAseq_0m
1999.964936	-0.795057563	0.106143222	-7.490422387	6.87E-14	2.45E-11	IER5	down	mRNAseq_0m
716.176889	-0.617488695	0.124981798	-4.940628976	7.79E-07	7.29E-05	NT5DC3	down	mRNAseq_0m
1298.301936	-1.130661633	0.150315948	-7.521900671	5.40E-14	1.97E-11	SERPINB9	down	mRNAseq_0m
234.2195285	-0.596847844	0.152617063	-3.910754359	9.20E-05	0.004705613	PLD1	down	mRNAseq_0m
22712.42658	-1.022939487	0.10965703	-9.328535377	1.07E-20	8.94E-18	ERRFI1	down	mRNAseq_0m
1271.142908	0.860743198	0.192276817	4.476583351	7.58E-06	0.000538658	HES2	up	mRNAseq_0m
110.0674181	-1.023294348	0.234377808	-4.366003575	1.27E-05	0.000865848	SLC6A20	down	mRNAseq_0m
1596.594678	0.732153319	0.128495512	5.697890221	1.21E-08	1.71E-06	BCOR	up	mRNAseq_0m
150.2031907	-1.364448236	0.225719471	-6.044884951	1.50E-09	2.87E-07	ARMC4	down	mRNAseq_0m
283.879246	-0.649466043	0.172623017	-3.762337453	0.000168333	0.007932282	KLHL11	down	mRNAseq_0m
1141.123662	-1.123790383	0.136809363	-8.214279759	2.13E-16	1.00E-13	KIAA1551	down	mRNAseq_0m
457.6635052	0.633275051	0.11429726	5.540596951	3.01E-08	3.96E-06	TBC1D19	up	mRNAseq_0m
2750.060588	-1.029610905	0.146370801	-7.034264345	2.00E-12	5.77E-10	AGPAT5	down	mRNAseq_0m
2176.26151	-0.831305223	0.14608351	-5.690616441	1.27E-08	1.77E-06	ABHD10	down	mRNAseq_0m
205.2683293	-0.635284476	0.163990214	-3.873916985	0.0001071	0.005385544	STYK1	down	mRNAseq_0m
506.4711851	-0.734760493	0.158264275	-4.642617491	3.44E-06	0.000269905	MCM10	down	mRNAseq_0m
197.7901593	-1.253781539	0.255840848	-4.900630796	9.55E-07	8.68E-05	PRF1	down	mRNAseq_0m
205.3554171	-0.871189597	0.196418829	-4.435367024	9.19E-06	0.000646645	PKIB	down	mRNAseq_0m
338.6459278	-0.786854173	0.203499799	-3.866609088	0.000110359	0.005530874	SUSD2	down	mRNAseq_0m
688.3820129	-1.046998935	0.182436379	-5.738981128	9.52E-09	1.41E-06	GPCPD1	down	mRNAseq_0m
703.9294407	-0.668825583	0.159079346	-4.204352099	2.62E-05	0.001641648	PDXP	down	mRNAseq_0m
428.9378746	1.007581633	0.131239551	7.677423626	1.62E-14	6.40E-12	ATP10D	up	mRNAseq_0m
764.1152375	2.346816481	0.244398765	9.602407276	7.81E-22	7.31E-19	AHRR	up	mRNAseq_0m
132.6766936	1.154783955	0.231113715	4.996605045	5.83E-07	5.71E-05	HECW2	up	mRNAseq_0m
514.273005	-0.645684602	0.143873938	-4.487849647	7.19E-06	0.00051584	SRGAP1	down	mRNAseq_0m
1439.662337	-0.688041583	0.158940847	-4.328916039	1.50E-05	0.001006918	KIAA1462	down	mRNAseq_0m
258.7430111	-0.75889106	0.188005065	-4.036545815	5.42E-05	0.002999429	BEND3	down	mRNAseq_0m
1099.762344	0.697288705	0.143953551	4.8438451	1.27E-06	0.000110309	TLDC1	up	mRNAseq_0m
1110.243181	-0.685240618	0.11180281	-6.129010719	8.84E-10	1.74E-07	PTPN14	down	mRNAseq_0m
787.242276	0.650769255	0.128667137	5.057773638	4.24E-07	4.44E-05	PTPRE	up	mRNAseq_0m
327.5445009	0.780030631	0.14312364	5.450047472	5.04E-08	6.39E-06	RAD51D	up	mRNAseq_0m
380.9040617	-0.912875844	0.182292304	-5.00775854	5.51E-07	5.50E-05	HIVEP3	down	mRNAseq_0m
2511.098799	0.992444851	0.171692848	5.780350571	7.45E-09	1.16E-06	MESDC1	up	mRNAseq_0m
1125.317652	-0.657332262	0.137774689	-4.771066922	1.83E-06	0.00015341	RBBP8	down	mRNAseq_0m
672.7107035	-1.082032977	0.17200392	-6.290746037	3.16E-10	6.86E-08	RGS2	down	mRNAseq_0m
1164.319942	-1.447763468	0.120773757	-11.98740106	4.14E-33	6.89E-30	ZNF704	down	mRNAseq_0m
436.4355435	0.723085295	0.171610929	4.213515425	2.51E-05	0.001596451	RPS6KA2	up	mRNAseq_0m
733.9996873	-1.321811543	0.169184713	-7.812830812	5.59E-15	2.39E-12	BDNF	down	mRNAseq_0m
1327.753564	0.73216517	0.107620505	6.80321255	1.02E-11	2.74E-09	ATXN1	up	mRNAseq_0m
526.8811234	2.074642025	0.400869856	5.175350544	2.27E-07	2.49E-05	SECTM1	up	mRNAseq_0m
546.5556985	-0.691036769	0.149109781	-4.6344161	3.58E-06	0.000277293	SLC39A8	down	mRNAseq_0m
526.834032	-0.9697977	0.194395524	-4.98878615	6.08E-07	5.84E-05	KIAA0754	down	mRNAseq_0m
192.2943122	1.541859121	0.303181695	5.085594369	3.66E-07	3.89E-05	RNF224	up	mRNAseq_0m
1607.016159	-0.656961817	0.170627229	-3.850275374	0.000117985	0.0057778	ZDHHC6	down	mRNAseq_0m
887.7391912	0.608140115	0.122078326	4.981556791	6.31E-07	6.02E-05	ST3GAL1	up	mRNAseq_0m
329.0260307	-1.130745287	0.190094303	-5.948338638	2.71E-09	4.67E-07	SLC1A3	down	mRNAseq_0m
2967.39138	-1.008560534	0.167614237	-6.017153161	1.78E-09	3.24E-07	SOX4	down	mRNAseq_0m
1998.966777	-2.265366172	0.572869561	-3.95441882	7.67E-05	0.0040198	SOX9	down	mRNAseq_0m
5778.651792	-1.206370819	0.178601873	-6.754525002	1.43E-11	3.70E-09	ZFP36L1	down	mRNAseq_0m
810.5627509	0.722229766	0.143507099	5.032711065	4.84E-07	4.96E-05	AURKA	up	mRNAseq_0m
1196.305659	-0.829565115	0.132166076	-6.276687178	3.46E-10	7.40E-08	SUPT4H1	down	mRNAseq_0m
479.6197265	0.661515356	0.173759758	3.807068803	0.000140624	0.006732413	KLF9	up	mRNAseq_0m
338.4040898	0.998677453	0.196213549	5.089747664	3.59E-07	3.84E-05	TBX3	up	mRNAseq_0m
2955.695681	-0.766933547	0.14928443	-5.137398112	2.79E-07	3.00E-05	TCF7L2	down	mRNAseq_0m
373.3254264	-0.760195843	0.204575214	-3.715972372	0.000202424	0.009081794	TERT	down	mRNAseq_0m
1198.55441	0.745875281	0.172445632	4.32527789	1.52E-05	0.001019112	TFAP2A	up	mRNAseq_0m
3189.514628	1.582317611	0.422247818	3.747367172	0.0001787	0.00821714	NR2F2	up	mRNAseq_0m
190.7120244	1.383548961	0.24733607	5.59380182	2.22E-08	3.03E-06	TGFB3	up	mRNAseq_0m
1186.992219	-0.777441407	0.160100841	-4.855948288	1.20E-06	0.000104993	TGFBR2	down	mRNAseq_0m
1804.482997	-0.654168761	0.155195636	-4.215123418	2.50E-05	0.001591864	TIAM1	down	mRNAseq_0m
4257.989875	-0.69428231	0.10349184	-6.708570554	1.97E-11	4.91E-09	TOP1	down	mRNAseq_0m
388.840937	-0.745308297	0.12412609	-6.004445119	1.92E-09	3.38E-07	TOP1P1	down	mRNAseq_0m
182.3603706	-0.686976672	0.154656989	-4.441937456	8.92E-06	0.000630165	UCP2	down	mRNAseq_0m
650.1950464	0.959105157	0.191017027	5.021045356	5.14E-07	5.20E-05	VDR	up	mRNAseq_0m
563.5513592	1.696186217	0.188606991	8.993230893	2.40E-19	1.56E-16	VIPR1	up	mRNAseq_0m
296.0406861	-1.32577354	0.168421564	-7.871756511	3.50E-15	1.54E-12	VSNL1	down	mRNAseq_0m
180.7954712	1.530666822	0.286234354	5.347599967	8.91E-08	1.07E-05	WNT9A	up	mRNAseq_0m
4082.597441	-0.599279674	0.103588074	-5.785218803	7.24E-09	1.14E-06	ZFAND5	down	mRNAseq_0m
147.8781406	-1.297558535	0.2194924	-5.911633082	3.39E-09	5.70E-07	SCG2	down	mRNAseq_0m
338.0565658	1.709466304	0.420942125	4.061048307	4.89E-05	0.002772955	ZBED2	up	mRNAseq_0m
6749.032537	-0.908452419	0.098639862	-9.209790081	3.27E-20	2.45E-17	CHPF	down	mRNAseq_0m
362.4542584	0.581729392	0.149593521	3.888733866	0.000100769	0.005101407	CPEB4	up	mRNAseq_0m
213.8540536	1.221490903	0.226396243	5.395367362	6.84E-08	8.47E-06	KIAA1683	up	mRNAseq_0m
185.3423272	-0.715924715	0.172349043	-4.153923349	3.27E-05	0.001974773	EEPD1	down	mRNAseq_0m
5974.565559	-0.670946746	0.14210588	-4.721456603	2.34E-06	0.000190702	HMGA2	down	mRNAseq_0m
8041.204832	0.774001891	0.190679344	4.059180577	4.92E-05	0.002784678	SLC7A5	up	mRNAseq_0m
377.6635936	1.712862397	0.179511484	9.541798427	1.40E-21	1.24E-18	APOLD1	up	mRNAseq_0m
3929.593495	-1.019618601	0.181798801	-5.608500127	2.04E-08	2.83E-06	SPRY4	down	mRNAseq_0m
863.332987	-0.750409681	0.134735568	-5.569499539	2.55E-08	3.42E-06	ABHD11	down	mRNAseq_0m
2579.154272	0.657497141	0.136287795	4.824328843	1.40E-06	0.000120287	ESPN	up	mRNAseq_0m
599.5202201	-0.674284303	0.142737731	-4.723938789	2.31E-06	0.000189417	CDCA7	down	mRNAseq_0m
127.418714	-1.160361995	0.207049444	-5.604274861	2.09E-08	2.88E-06	MAML2	down	mRNAseq_0m
488.1704818	-1.040450951	0.107248176	-9.701339393	2.98E-22	2.97E-19	L3MBTL3	down	mRNAseq_0m
694.9597604	0.702615312	0.156328517	4.494479469	6.97E-06	0.000502432	AGPAT9	up	mRNAseq_0m
2806.956014	1.738521388	0.18811542	9.241780341	2.42E-20	1.91E-17	ZNF503	up	mRNAseq_0m
995.1054354	-1.834680592	0.174212581	-10.53127495	6.20E-26	7.15E-23	TNS4	down	mRNAseq_0m
1550.127142	0.787152849	0.157441915	4.999639691	5.74E-07	5.66E-05	AJUBA	up	mRNAseq_0m
391.238948	-0.681193431	0.139730412	-4.875054909	1.09E-06	9.76E-05	TOX2	down	mRNAseq_0m
101.0288912	-1.133972762	0.276680585	-4.098490549	4.16E-05	0.002434203	ITGA10	down	mRNAseq_0m
290.8131798	0.585371026	0.151550764	3.862540897	0.000112214	0.005586456	NKD2	up	mRNAseq_0m
3425.50042	0.973639298	0.245136741	3.97182118	7.13E-05	0.003790103	STC2	up	mRNAseq_0m
145.2568421	1.691044039	0.31495409	5.369176305	7.91E-08	9.56E-06	STX11	up	mRNAseq_0m
1609.729687	-1.279789021	0.140082302	-9.135979363	6.48E-20	4.63E-17	ADAM19	down	mRNAseq_0m
5245.706725	-1.416649406	0.21819805	-6.492493428	8.44E-11	1.95E-08	TSC22D1	down	mRNAseq_0m
560.383705	-0.709555139	0.121863155	-5.822556785	5.80E-09	9.44E-07	ASAP2	down	mRNAseq_0m
554.7858858	-0.607558855	0.137977826	-4.403307924	1.07E-05	0.000736217	NAV3	down	mRNAseq_0m
393.0138546	1.37151783	0.239870139	5.717751422	1.08E-08	1.57E-06	ARTN	up	mRNAseq_0m
325.94274	-0.669251925	0.178736019	-3.744359586	0.000180854	0.008262514	SESTD1	down	mRNAseq_0m
350.8831704	1.380298817	0.255117471	5.410444109	6.29E-08	7.85E-06	ZNF804A	up	mRNAseq_0m
289.057955	0.834875689	0.20675909	4.037915288	5.39E-05	0.002999429	SLC16A7	up	mRNAseq_0m
1144.469376	-0.771466919	0.130313897	-5.920066354	3.22E-09	5.48E-07	MAGI1	down	mRNAseq_0m
5413.453359	1.249895441	0.192973008	6.477048024	9.35E-11	2.12E-08	GDF15	up	mRNAseq_0m
727.5259975	-0.726998956	0.138219269	-5.259751141	1.44E-07	1.64E-05	SOX13	down	mRNAseq_0m
47112.20487	-1.065895398	0.13989648	-7.619172413	2.55E-14	9.56E-12	AKAP12	down	mRNAseq_0m
9352.098743	-0.594580387	0.10659694	-5.577837286	2.44E-08	3.29E-06	CD44	down	mRNAseq_0m
2968.292738	2.108647229	0.154146329	13.67951632	1.35E-42	5.04E-39	GDA	up	mRNAseq_0m
621.9072797	-0.659606455	0.139575587	-4.725801054	2.29E-06	0.00018872	MICAL2	down	mRNAseq_0m
237.3066862	-0.840960915	0.17703359	-4.750290132	2.03E-06	0.000169102	CD58	down	mRNAseq_0m
1390.304939	-1.512756634	0.202729752	-7.461936975	8.53E-14	2.90E-11	KIAA0040	down	mRNAseq_0m
1439.243726	-0.867272034	0.147612427	-5.875332122	4.22E-09	6.95E-07	SLK	down	mRNAseq_0m
1028.10062	-1.664987995	0.125197332	-13.29890956	2.35E-40	7.04E-37	HS3ST1	down	mRNAseq_0m
779.7998856	0.845660411	0.184342725	4.587435778	4.49E-06	0.000339602	FGF19	up	mRNAseq_0m
1381.241727	-1.189486728	0.229850956	-5.175034933	2.28E-07	1.94E-05	LOC100129940	down	mRNAseq_30m
296.6673425	1.191926063	0.26129699	4.56157594	5.08E-06	0.000290995	LOC100130992	up	mRNAseq_30m
119.3459154	-1.563670099	0.297796726	-5.250796801	1.51E-07	1.35E-05	LOC100132215	down	mRNAseq_30m
656.0608671	-0.903959984	0.113525901	-7.962588079	1.68E-15	4.89E-13	BCL2L11	down	mRNAseq_30m
923.5176149	0.770721887	0.169857573	4.537459662	5.69E-06	0.000322267	TROAP	up	mRNAseq_30m
297.8525001	1.001296192	0.21847692	4.583075372	4.58E-06	0.000271745	LOC100288637	up	mRNAseq_30m
290.3748675	1.067232203	0.288170372	3.703476501	0.000212665	0.006809769	LOC100506299	up	mRNAseq_30m
1478.062807	-1.019117922	0.186508972	-5.464176392	4.65E-08	4.73E-06	BZRAP1-AS1	down	mRNAseq_30m
996.0132873	-1.051058277	0.200931646	-5.230924532	1.69E-07	1.49E-05	LOC100507217	down	mRNAseq_30m
148.0954687	-1.391693104	0.272926598	-5.099147947	3.41E-07	2.69E-05	MRPS31P5	down	mRNAseq_30m
1128.92972	0.805494367	0.136768309	5.88948107	3.87E-09	4.85E-07	KIF20A	up	mRNAseq_30m
165.0904115	-0.930269921	0.220272967	-4.223259588	2.41E-05	0.001105951	ARL4C	down	mRNAseq_30m
292.5732635	1.033306917	0.227114446	4.549719029	5.37E-06	0.000306595	RASGRP1	up	mRNAseq_30m
210.1505438	-1.135784318	0.185889167	-6.110008123	9.96E-10	1.42E-07	LOC101928100	down	mRNAseq_30m
1238.365289	0.713982734	0.150059437	4.757999541	1.96E-06	0.000127612	CDKN1B	up	mRNAseq_30m
1280.306868	1.100238789	0.215980514	5.094157666	3.50E-07	2.73E-05	STAG1	up	mRNAseq_30m
646.1735568	1.229210035	0.12853993	9.562865282	1.15E-21	5.58E-19	CDKN1C	up	mRNAseq_30m
306.4634318	-0.87306709	0.178324746	-4.895939061	9.78E-07	6.99E-05	CDKN2B	down	mRNAseq_30m
259.2448375	0.921769433	0.184445684	4.997511533	5.81E-07	4.35E-05	CDKN2D	up	mRNAseq_30m
665.7091312	-0.880790528	0.210422834	-4.185812501	2.84E-05	0.00127084	SEMA3A	down	mRNAseq_30m
4602.905884	0.59692488	0.12330599	4.841004727	1.29E-06	8.86E-05	NDRG1	up	mRNAseq_30m
915.1331269	-0.72176672	0.110366209	-6.539743717	6.16E-11	1.06E-08	FAM3C	down	mRNAseq_30m
650.399892	-0.928489127	0.161821846	-5.737724222	9.60E-09	1.09E-06	SEMA3C	down	mRNAseq_30m
778.0272708	-1.112994855	0.13205843	-8.428048531	3.51E-17	1.17E-14	CEBPD	down	mRNAseq_30m
465.2527649	0.871686391	0.23601067	3.693419411	0.000221259	0.007019045	CENPA	up	mRNAseq_30m
728.6948729	-0.750878484	0.189248954	-3.967675745	7.26E-05	0.002828636	B3GNT2	down	mRNAseq_30m
2241.761994	-1.023131155	0.128476746	-7.963551276	1.67E-15	4.89E-13	NFAT5	down	mRNAseq_30m
2852.334624	-1.711638374	0.128552121	-13.31474237	1.90E-40	3.70E-37	PLK2	down	mRNAseq_30m
1010.661883	-0.968667662	0.142832861	-6.781826344	1.19E-11	2.28E-09	KRR1	down	mRNAseq_30m
521.3897529	-0.617360421	0.153415484	-4.024107634	5.72E-05	0.002328814	WDHD1	down	mRNAseq_30m
647.8637108	0.961094142	0.180667178	5.319694202	1.04E-07	9.65E-06	PRKCDBP	up	mRNAseq_30m
889.4071223	-0.814810564	0.111544061	-7.304831461	2.78E-13	6.42E-11	CMTM7	down	mRNAseq_30m
2004.344927	-1.045120934	0.164212255	-6.36445151	1.96E-10	3.07E-08	ELFN2	down	mRNAseq_30m
1627.747833	-0.716525994	0.140417266	-5.102833964	3.35E-07	2.68E-05	OSBPL8	down	mRNAseq_30m
165.7222998	-1.623375512	0.264900005	-6.128257765	8.88E-10	1.29E-07	DDIT4L	down	mRNAseq_30m
642.682507	0.812296871	0.208263983	3.900323321	9.61E-05	0.003551255	OSR2	up	mRNAseq_30m
1270.888897	0.673065035	0.131669866	5.111762124	3.19E-07	2.59E-05	TNFAIP8L1	up	mRNAseq_30m
698.8845099	0.764783801	0.15634554	4.891625297	1.00E-06	7.11E-05	TPRA1	up	mRNAseq_30m
233.4154047	1.611683378	0.256268789	6.289034988	3.19E-10	4.90E-08	CPEB2	up	mRNAseq_30m
3526.05396	0.582678292	0.144445433	4.033899042	5.49E-05	0.002254007	ADM	up	mRNAseq_30m
147.7586208	0.964423876	0.211024165	4.570205858	4.87E-06	0.00028283	RAET1E	up	mRNAseq_30m
362.9752683	-1.226910737	0.155252314	-7.902688896	2.73E-15	7.76E-13	CLDN3	down	mRNAseq_30m
750.4015944	-0.795099205	0.182286665	-4.361806754	1.29E-05	0.000646908	FAM92A1	down	mRNAseq_30m
598.0915508	-2.523871025	0.23171834	-10.89197784	1.26E-27	1.32E-24	ADAMTS14	down	mRNAseq_30m
2306.524532	0.668175515	0.115894131	5.765395625	8.15E-09	9.75E-07	SRXN1	up	mRNAseq_30m
414.9151127	1.913860793	0.409329945	4.67559439	2.93E-06	0.000185964	SLC34A3	up	mRNAseq_30m
934.8120487	-0.720253654	0.185226534	-3.888501485	0.000100865	0.003708626	VCAN	down	mRNAseq_30m
1405.142708	0.832052443	0.183672841	4.530078798	5.90E-06	0.000330986	KIF18B	up	mRNAseq_30m
114.6769127	1.030853374	0.286378769	3.599615217	0.000318688	0.009229785	DACT3	up	mRNAseq_30m
1226.238401	6.853749821	0.295941732	23.15911909	1.18E-118	1.60E-114	CYP1A1	up	mRNAseq_30m
783.1285477	4.801337337	0.249712276	19.22747821	2.18E-82	1.49E-78	CYP1B1	up	mRNAseq_30m
1882.171141	-0.937874647	0.174269955	-5.381734606	7.38E-08	7.09E-06	FAM122B	down	mRNAseq_30m
136.9800841	-1.296777334	0.217075261	-5.973860539	2.32E-09	3.04E-07	FAM122C	down	mRNAseq_30m
179.4163111	-0.730129347	0.190970607	-3.823255102	0.000131701	0.00460651	KRT19P2	down	mRNAseq_30m
430.2641951	0.780632935	0.183820141	4.246721439	2.17E-05	0.001009906	TMTC2	up	mRNAseq_30m
649.8478964	-1.230242853	0.155942836	-7.889062986	3.04E-15	8.36E-13	DENND5B	down	mRNAseq_30m
270.8737482	0.730747778	0.188700558	3.87252579	0.000107713	0.003928654	DGKG	up	mRNAseq_30m
615.8947828	1.104798862	0.266167414	4.150766783	3.31E-05	0.001443596	LONRF2	up	mRNAseq_30m
5911.603174	0.650296397	0.137577191	4.726774775	2.28E-06	0.000147474	NQO1	up	mRNAseq_30m
233.5941435	1.881122774	0.311965209	6.029912059	1.64E-09	2.24E-07	DLX2	up	mRNAseq_30m
281.9401519	0.798530137	0.147536852	5.412411379	6.22E-08	6.24E-06	ABAT	up	mRNAseq_30m
1347.898094	-1.558237936	0.13577708	-11.47644312	1.73E-30	2.15E-27	JAG1	down	mRNAseq_30m
852.3397981	-0.679179934	0.142074353	-4.780454163	1.75E-06	0.000116951	DSC2	down	mRNAseq_30m
5503.619955	-1.294780567	0.120660235	-10.73079767	7.30E-27	7.11E-24	DUSP4	down	mRNAseq_30m
14791.89852	-1.101726538	0.20021747	-5.502649382	3.74E-08	3.87E-06	DUSP5	down	mRNAseq_30m
551.7690508	-0.600064994	0.138749552	-4.32480672	1.53E-05	0.00074642	E2F1	down	mRNAseq_30m
1184.649804	1.87488079	0.218640422	8.575179158	9.89E-18	3.75E-15	MEGF6	up	mRNAseq_30m
703.5676429	-0.77494648	0.142396325	-5.442180343	5.26E-08	5.32E-06	ZNF367	down	mRNAseq_30m
1630.037696	-1.30209036	0.137532621	-9.467501957	2.87E-21	1.35E-18	ELF3	down	mRNAseq_30m
788.5116207	0.916640821	0.149020191	6.151118293	7.69E-10	1.13E-07	ELF4	up	mRNAseq_30m
795.2782875	-0.84209093	0.153536982	-5.484613002	4.14E-08	4.25E-06	CENPV	down	mRNAseq_30m
558.0640156	1.072663942	0.278059227	3.857681526	0.000114468	0.004152802	ENG	up	mRNAseq_30m
575.6280984	0.881354321	0.193155498	4.562926406	5.04E-06	0.000290349	FAM219A	up	mRNAseq_30m
136.5841865	-1.473245413	0.378785807	-3.889389163	0.000100497	0.003705075	RPSAP52	down	mRNAseq_30m
1415.397543	-0.759355485	0.12274438	-6.186478664	6.15E-10	9.22E-08	EPS8	down	mRNAseq_30m
347.2218691	0.593853951	0.128623417	4.616997151	3.89E-06	0.000237093	SLC36A1	up	mRNAseq_30m
16345.39574	-0.62726989	0.08479929	-7.397112495	1.39E-13	3.27E-11	EREG	down	mRNAseq_30m
483.8907387	-0.920130645	0.141681483	-6.494360618	8.34E-11	1.40E-08	ETV1	down	mRNAseq_30m
3117.423166	0.839855523	0.150817619	5.56868307	2.57E-08	2.74E-06	ALCAM	up	mRNAseq_30m
311.4621083	1.973408887	0.2501699	7.888274689	3.06E-15	8.36E-13	SLC37A2	up	mRNAseq_30m
1534.554276	-0.95845691	0.149196029	-6.424144895	1.33E-10	2.15E-08	FKBP5	down	mRNAseq_30m
2688.55682	0.690680157	0.159695024	4.324994858	1.53E-05	0.00074642	UNC13A	up	mRNAseq_30m
680.9401429	0.904835961	0.125889048	7.187566955	6.60E-13	1.43E-10	SAMD4A	up	mRNAseq_30m
773.5503802	-0.811185602	0.154259324	-5.258583939	1.45E-07	1.30E-05	TNIK	down	mRNAseq_30m
426.394127	0.700101437	0.146723905	4.771556742	1.83E-06	0.000120467	FOXO1	up	mRNAseq_30m
1165.657205	-0.638942629	0.160023247	-3.992811297	6.53E-05	0.002589194	SYNE2	down	mRNAseq_30m
1034.121022	0.601952856	0.156595823	3.843990511	0.00012105	0.004311328	COBL	up	mRNAseq_30m
2932.912255	0.749379517	0.139770928	5.361483433	8.25E-08	7.87E-06	ATP11A	up	mRNAseq_30m
1057.862294	-1.26459302	0.129207865	-9.787275897	1.28E-22	7.57E-20	EHBP1	down	mRNAseq_30m
813.0884985	1.480900452	0.145771517	10.15905219	3.02E-24	2.42E-21	SASH1	up	mRNAseq_30m
343.0067311	-0.601113585	0.163111856	-3.685284435	0.000228447	0.007147364	ORC6	down	mRNAseq_30m
3474.43151	-0.644510931	0.112175456	-5.745561054	9.16E-09	1.07E-06	SNHG1	down	mRNAseq_30m
357.1857364	-0.705110875	0.175831932	-4.010141196	6.07E-05	0.002441797	POLA2	down	mRNAseq_30m
1273.087117	0.610236042	0.158453971	3.85118806	0.000117546	0.004230732	IL17RA	up	mRNAseq_30m
305.2546782	0.791342555	0.148689722	5.322106627	1.03E-07	9.58E-06	GAD1	up	mRNAseq_30m
461.2825842	-0.857453612	0.113873695	-7.529865519	5.08E-14	1.24E-11	RTTN	down	mRNAseq_30m
916.3864204	-0.951786075	0.15889783	-5.989924934	2.10E-09	2.78E-07	KANK2	down	mRNAseq_30m
1144.103861	-1.179784552	0.130613225	-9.032657689	1.68E-19	7.37E-17	TIPARP	down	mRNAseq_30m
461.7784076	0.794116161	0.163281999	4.863464234	1.15E-06	8.07E-05	GATA2	up	mRNAseq_30m
1140.2665	-0.608742512	0.124049875	-4.90724003	9.24E-07	6.63E-05	EHF	down	mRNAseq_30m
636.4816896	0.737582379	0.160406356	4.598211664	4.26E-06	0.00025835	HSPB8	up	mRNAseq_30m
936.6182679	1.415230049	0.167611758	8.443500997	3.08E-17	1.05E-14	GPR110	up	mRNAseq_30m
835.9896869	-0.613466849	0.135581822	-4.524698366	6.05E-06	0.000335378	AMPD3	down	mRNAseq_30m
846.767934	0.679434359	0.146964866	4.623107397	3.78E-06	0.000232286	ARHGEF16	up	mRNAseq_30m
1482.250685	-1.468251279	0.101327261	-14.49019014	1.40E-47	3.18E-44	TNFRSF21	down	mRNAseq_30m
376.6741785	-1.083551766	0.160356768	-6.757131477	1.41E-11	2.63E-09	PDLIM3	down	mRNAseq_30m
2009.172835	-0.689926626	0.117752309	-5.859134611	4.65E-09	5.72E-07	STK39	down	mRNAseq_30m
969.2654208	-0.74412228	0.102391585	-7.267416379	3.66E-13	8.19E-11	GNG5	down	mRNAseq_30m
194.3928567	-1.987407068	0.219396781	-9.058506063	1.32E-19	6.01E-17	MKX	down	mRNAseq_30m
315.9881786	1.014352022	0.212328601	4.777274562	1.78E-06	0.000118236	SBF2-AS1	up	mRNAseq_30m
1860.421351	-0.938543299	0.107706072	-8.713931197	2.94E-18	1.25E-15	RASSF3	down	mRNAseq_30m
245.6172681	1.863846552	0.241064045	7.731748448	1.06E-14	2.73E-12	GPR15	up	mRNAseq_30m
172.5805816	-1.499876097	0.309414466	-4.847465973	1.25E-06	8.70E-05	ANGPT2	down	mRNAseq_30m
206.4612925	-1.105357832	0.21698401	-5.094190264	3.50E-07	2.73E-05	RGCC	down	mRNAseq_30m
658.9702272	-0.597180162	0.156857613	-3.807148085	0.000140579	0.004854765	NTMT1	down	mRNAseq_30m
397.6518385	-0.690572585	0.139486532	-4.950819095	7.39E-07	5.39E-05	NXT1	down	mRNAseq_30m
8594.460597	0.612951785	0.147942852	4.143165924	3.43E-05	0.001482424	GSTP1	up	mRNAseq_30m
1421.222357	-0.733913827	0.13593931	-5.398834427	6.71E-08	6.63E-06	MSH6	down	mRNAseq_30m
777.954656	1.524103976	0.211434312	7.208404163	5.66E-13	1.25E-10	OSGIN1	up	mRNAseq_30m
436.4937516	-0.733531792	0.171560385	-4.27564785	1.91E-05	0.000902685	HELLS	down	mRNAseq_30m
1292.913786	-0.690728004	0.150851474	-4.578861489	4.68E-06	0.000274886	EHD2	down	mRNAseq_30m
332.5421291	0.936724976	0.195358625	4.79489951	1.63E-06	0.000109909	FOXA1	up	mRNAseq_30m
182.9074501	0.801532356	0.188778014	4.245898871	2.18E-05	0.001010171	HOXA5	up	mRNAseq_30m
1018.191198	1.252511727	0.184424727	6.791452259	1.11E-11	2.16E-09	HOXA9	up	mRNAseq_30m
892.801236	0.791720745	0.182697605	4.333503687	1.47E-05	0.000727957	HOXA10	up	mRNAseq_30m
1352.741183	0.594581836	0.098993504	6.006271248	1.90E-09	2.56E-07	HPCAL1	up	mRNAseq_30m
598.8625888	0.700744346	0.130863658	5.354766589	8.57E-08	8.12E-06	RAB37	up	mRNAseq_30m
6600.207929	-0.621635777	0.168154113	-3.696821718	0.000218316	0.006941824	ID1	down	mRNAseq_30m
3514.99588	0.811463895	0.157210153	5.16165069	2.45E-07	2.05E-05	ID2	up	mRNAseq_30m
161.313375	-0.876348697	0.224644846	-3.901040746	9.58E-05	0.003550368	CXCL8	down	mRNAseq_30m
2906.448578	-1.856035597	0.184456887	-10.06216483	8.12E-24	5.54E-21	IRS1	down	mRNAseq_30m
302.968811	1.763671126	0.156693582	11.25554159	2.17E-29	2.47E-26	ITPR1	up	mRNAseq_30m
255.0193434	0.742892335	0.194064697	3.828065307	0.000129154	0.00452904	NAT16	up	mRNAseq_30m
118.07818	1.302514106	0.291183407	4.47317421	7.71E-06	0.000410652	CYSRT1	up	mRNAseq_30m
1186.493267	-0.702228015	0.153320554	-4.580129635	4.65E-06	0.000274407	KCNN4	down	mRNAseq_30m
762.0920048	1.036762587	0.225639829	4.594767658	4.33E-06	0.00026034	LEKR1	up	mRNAseq_30m
1747.316165	-1.061808959	0.124471115	-8.530565181	1.46E-17	5.23E-15	RBM12B	down	mRNAseq_30m
2960.304057	-1.809857025	0.214344974	-8.443664377	3.08E-17	1.05E-14	IER5L	down	mRNAseq_30m
4277.238108	-1.151808429	0.181473606	-6.346974933	2.20E-10	3.40E-08	LIF	down	mRNAseq_30m
145.3350661	1.448051761	0.224945677	6.437339808	1.22E-10	2.00E-08	LINC00511	up	mRNAseq_30m
498.7172953	1.228554046	0.201297705	6.103169667	1.04E-09	1.46E-07	LTK	up	mRNAseq_30m
200.8461504	-0.859664173	0.209173589	-4.109812219	3.96E-05	0.001672315	MXD1	down	mRNAseq_30m
3295.573598	0.899213109	0.132737628	6.774364778	1.25E-11	2.37E-09	SMAD3	up	mRNAseq_30m
4508.267985	-0.654938285	0.176289011	-3.715139589	0.000203092	0.006533896	MAT2A	down	mRNAseq_30m
1612.927759	-0.622432318	0.145131644	-4.288742977	1.80E-05	0.000866118	MCM2	down	mRNAseq_30m
1284.160438	-0.630704463	0.174190436	-3.620775508	0.000293721	0.008616456	MCM5	down	mRNAseq_30m
1586.762525	-0.633444258	0.10933967	-5.793361736	6.90E-09	8.33E-07	MCM6	down	mRNAseq_30m
452.3519091	-0.74885939	0.175891705	-4.257502603	2.07E-05	0.000975748	MEF2C	down	mRNAseq_30m
4657.465809	-0.68654939	0.103392319	-6.640235939	3.13E-11	5.70E-09	MET	down	mRNAseq_30m
16974.89228	-1.979703643	0.128186773	-15.44389957	8.29E-54	3.77E-50	KITLG	down	mRNAseq_30m
2414.813415	0.587439429	0.131956035	4.451781453	8.52E-06	0.000450263	MID1	up	mRNAseq_30m
474.385625	1.146023466	0.254474726	4.50348639	6.68E-06	0.000366212	ACHE	up	mRNAseq_30m
266.2136201	0.660244171	0.147230373	4.484429129	7.31E-06	0.000394184	MLLT3	up	mRNAseq_30m
474.9969983	0.6131538	0.153290287	3.999952072	6.34E-05	0.002529253	MMP17	up	mRNAseq_30m
498.9119165	-0.777898874	0.169281247	-4.595304498	4.32E-06	0.00026034	NR2F1-AS1	down	mRNAseq_30m
1663.631652	-0.580636397	0.112224746	-5.173871332	2.29E-07	1.94E-05	MYO1B	down	mRNAseq_30m
1216.965345	-1.486384025	0.17722178	-8.387140812	4.98E-17	1.62E-14	GADD45B	down	mRNAseq_30m
1471.706065	-0.668129035	0.11137598	-5.998861102	1.99E-09	2.66E-07	MYO1E	down	mRNAseq_30m
1067.150531	-1.039703634	0.145308071	-7.155167844	8.36E-13	1.75E-10	NFIL3	down	mRNAseq_30m
143.0323696	1.229862491	0.214062804	5.745334857	9.17E-09	1.07E-06	NOV	up	mRNAseq_30m
370.6025834	-0.69570504	0.151778405	-4.583689213	4.57E-06	0.000271745	ORC1	down	mRNAseq_30m
280.2362391	-1.335530377	0.179161406	-7.454341926	9.03E-14	2.16E-11	SLC45A1	down	mRNAseq_30m
3415.882698	-0.658772809	0.13542143	-4.864612721	1.15E-06	8.06E-05	RNF141	down	mRNAseq_30m
377.7250596	-0.881918289	0.172496783	-5.11266513	3.18E-07	2.59E-05	CUTC	down	mRNAseq_30m
808.8766114	1.472287513	0.221892073	6.635151474	3.24E-11	5.82E-09	CPA4	up	mRNAseq_30m
623.5310568	0.604358011	0.142241467	4.248817324	2.15E-05	0.001007314	GMIP	up	mRNAseq_30m
144.6561223	0.765339454	0.201728875	3.793901362	0.000148299	0.00509557	PDE2A	up	mRNAseq_30m
1311.514238	-0.644366422	0.113454427	-5.679517655	1.35E-08	1.49E-06	NIP7	down	mRNAseq_30m
3475.040674	-0.907596016	0.104491912	-8.685801568	3.76E-18	1.52E-15	PDE4B	down	mRNAseq_30m
419.3763074	-0.918997369	0.220273577	-4.172072667	3.02E-05	0.001345561	DTL	down	mRNAseq_30m
716.176889	-0.619197742	0.12337485	-5.018832784	5.20E-07	3.92E-05	NT5DC3	down	mRNAseq_30m
359.0247797	-2.204534767	0.283792894	-7.768111232	7.97E-15	2.09E-12	RASD1	down	mRNAseq_30m
530.7596783	-0.809102254	0.13277148	-6.09394617	1.10E-09	1.53E-07	GINS2	down	mRNAseq_30m
1298.301936	-1.432645438	0.147993544	-9.680459022	3.65E-22	1.92E-19	SERPINB9	down	mRNAseq_30m
246.1834976	-0.652721741	0.155695749	-4.192290058	2.76E-05	0.001243234	PLA2G4A	down	mRNAseq_30m
234.2195285	-0.680678666	0.153793429	-4.425928157	9.60E-06	0.000501887	PLD1	down	mRNAseq_30m
18685.28178	0.838689573	0.167986473	4.992601823	5.96E-07	4.42E-05	PLEC	up	mRNAseq_30m
1378.624595	0.656505793	0.165539491	3.965856061	7.31E-05	0.002834111	PLK1	up	mRNAseq_30m
1997.479595	-0.714056995	0.134448109	-5.311022974	1.09E-07	1.00E-05	PMAIP1	down	mRNAseq_30m
22712.42658	-1.097255397	0.109347419	-10.03457979	1.07E-23	6.98E-21	ERRFI1	down	mRNAseq_30m
15897.97399	-1.163795205	0.149799149	-7.769037514	7.91E-15	2.09E-12	SLC38A2	down	mRNAseq_30m
1271.142908	1.046374553	0.193716392	5.401579814	6.61E-08	6.58E-06	HES2	up	mRNAseq_30m
110.0674181	-0.983812006	0.238286384	-4.12869586	3.65E-05	0.001555187	SLC6A20	down	mRNAseq_30m
492.4937204	-0.621236283	0.137030237	-4.533570829	5.80E-06	0.000326904	PAK1IP1	down	mRNAseq_30m
233.9406044	-0.998660298	0.236979016	-4.214129651	2.51E-05	0.001143943	BANK1	down	mRNAseq_30m
150.2031907	-1.609803159	0.226827834	-7.097026546	1.27E-12	2.60E-10	ARMC4	down	mRNAseq_30m
1141.123662	-1.133854069	0.137058431	-8.272778694	1.31E-16	4.15E-14	KIAA1551	down	mRNAseq_30m
530.3421392	-0.710146628	0.128944743	-5.507371704	3.64E-08	3.79E-06	LRRC1	down	mRNAseq_30m
457.6635052	0.582222039	0.114052078	5.104878841	3.31E-07	2.67E-05	TBC1D19	up	mRNAseq_30m
2750.060588	-1.271496984	0.146407673	-8.684633508	3.80E-18	1.52E-15	AGPAT5	down	mRNAseq_30m
2176.26151	-1.008528045	0.146430277	-6.887428355	5.68E-12	1.14E-09	ABHD10	down	mRNAseq_30m
205.2683293	-0.628922044	0.16602879	-3.788030049	0.000151846	0.005194716	STYK1	down	mRNAseq_30m
506.4711851	-0.898389682	0.156753868	-5.731212213	9.97E-09	1.12E-06	MCM10	down	mRNAseq_30m
476.1309223	-1.435128359	0.313549558	-4.57703837	4.72E-06	0.000276101	RBM12B-AS1	down	mRNAseq_30m
197.7901593	-0.986605687	0.256401996	-3.847886143	0.000119141	0.004255279	PRF1	down	mRNAseq_30m
913.8262735	0.623744788	0.171875489	3.629050251	0.000284466	0.008380991	CDC42BPG	up	mRNAseq_30m
744.6532099	-1.145139068	0.223989675	-5.112463625	3.18E-07	2.59E-05	FAM46A	down	mRNAseq_30m
205.3554171	-1.017827872	0.19571854	-5.200467332	1.99E-07	1.72E-05	PKIB	down	mRNAseq_30m
432.0956995	-0.670616714	0.183121559	-3.662139601	0.000250117	0.00763278	FGD6	down	mRNAseq_30m
968.4839317	-0.651411112	0.167861586	-3.880644336	0.00010418	0.003820217	MOSPD1	down	mRNAseq_30m
688.3820129	-1.201367174	0.181764467	-6.609472087	3.86E-11	6.83E-09	GPCPD1	down	mRNAseq_30m
436.7522076	-0.677031322	0.176394002	-3.83817654	0.000123951	0.004380364	KLK6	down	mRNAseq_30m
703.9294407	-0.670966402	0.159013008	-4.219569265	2.45E-05	0.001120437	PDXP	down	mRNAseq_30m
428.9378746	0.997801711	0.131357581	7.596072536	3.05E-14	7.57E-12	ATP10D	up	mRNAseq_30m
129.3499172	-1.131820178	0.309773221	-3.653705684	0.000258483	0.007835468	DUSP5P1	down	mRNAseq_30m
102.6556268	0.925360676	0.2318709	3.990844375	6.58E-05	0.002595672	PTGS2	up	mRNAseq_30m
764.1152375	2.530986356	0.24589004	10.29316336	7.56E-25	6.45E-22	AHRR	up	mRNAseq_30m
132.6766936	1.017053574	0.232957241	4.365837998	1.27E-05	0.000637434	HECW2	up	mRNAseq_30m
1439.662337	-0.653876697	0.159009256	-4.112192681	3.92E-05	0.0016603	KIAA1462	down	mRNAseq_30m
1284.791613	0.643664221	0.174639418	3.685675485	0.000228097	0.007147364	ARHGAP23	up	mRNAseq_30m
1099.762344	0.68491208	0.145154117	4.71851638	2.38E-06	0.000152146	TLDC1	up	mRNAseq_30m
787.242276	0.640612732	0.128515563	4.984709366	6.21E-07	4.56E-05	PTPRE	up	mRNAseq_30m
329.0995889	-0.615962656	0.152814775	-4.030779448	5.56E-05	0.002277276	RAD51	down	mRNAseq_30m
327.5445009	0.785552101	0.151925486	5.1706407	2.33E-07	1.96E-05	RAD51D	up	mRNAseq_30m
2511.098799	0.987713069	0.171415139	5.762111077	8.31E-09	9.85E-07	MESDC1	up	mRNAseq_30m
1125.317652	-0.848332881	0.137869126	-6.153175177	7.59E-10	1.13E-07	RBBP8	down	mRNAseq_30m
545.9220002	-0.615711537	0.134094254	-4.591632501	4.40E-06	0.000263123	RFC2	down	mRNAseq_30m
699.4716456	-0.711178119	0.136312004	-5.217281649	1.82E-07	1.59E-05	RFC5	down	mRNAseq_30m
1164.319942	-1.502835113	0.120897142	-12.43069182	1.78E-35	2.70E-32	ZNF704	down	mRNAseq_30m
733.9996873	-1.64603131	0.167461409	-9.829317212	8.42E-23	5.22E-20	BDNF	down	mRNAseq_30m
15761.12167	-0.791774884	0.198390245	-3.990997047	6.58E-05	0.002595672	SAT1	down	mRNAseq_30m
1327.753564	0.595917513	0.106777292	5.580938652	2.39E-08	2.59E-06	ATXN1	up	mRNAseq_30m
595.7634759	-0.787526027	0.15974112	-4.930014435	8.22E-07	5.93E-05	CLSPN	down	mRNAseq_30m
526.8811234	1.937123209	0.400149068	4.841003921	1.29E-06	8.86E-05	SECTM1	up	mRNAseq_30m
546.5556985	-0.886129202	0.149359753	-5.932851299	2.98E-09	3.83E-07	SLC39A8	down	mRNAseq_30m
1624.474428	0.685026391	0.144536687	4.73946377	2.14E-06	0.000139193	LOC642852	up	mRNAseq_30m
526.834032	-1.007006554	0.193656158	-5.199971764	1.99E-07	1.72E-05	KIAA0754	down	mRNAseq_30m
192.2943122	1.725058757	0.345337168	4.995288426	5.87E-07	4.38E-05	RNF224	up	mRNAseq_30m
148.796267	0.753960886	0.205820358	3.663198794	0.000249085	0.007619956	CDH22	up	mRNAseq_30m
1607.016159	-0.744199718	0.170736872	-4.358752196	1.31E-05	0.000653599	ZDHHC6	down	mRNAseq_30m
917.5792132	0.653986608	0.137244816	4.765109721	1.89E-06	0.000123786	UNKL	up	mRNAseq_30m
1448.750847	0.704272829	0.188301407	3.740135781	0.000183921	0.006062633	CREB3L2	up	mRNAseq_30m
1550.195993	-0.69169567	0.181311644	-3.814954479	0.000136208	0.004739831	USP46	down	mRNAseq_30m
546.4592686	0.795518439	0.1869951	4.254220774	2.10E-05	0.000986753	LPIN3	up	mRNAseq_30m
329.0260307	-1.208489997	0.189639094	-6.372578412	1.86E-10	2.95E-08	SLC1A3	down	mRNAseq_30m
193.4694858	-0.97408521	0.260472184	-3.739689946	0.000184247	0.006062633	SLC2A3	down	mRNAseq_30m
326.370351	0.861263474	0.224847509	3.83043369	0.000127918	0.004508848	SLC6A9	up	mRNAseq_30m
135.1935868	1.069042377	0.290972872	3.674027653	0.000238757	0.007402006	SMPD1	up	mRNAseq_30m
1998.966777	-2.186302839	0.572723193	-3.817381355	0.000134876	0.004705469	SOX9	down	mRNAseq_30m
3546.75761	-0.614757732	0.117656824	-5.225007019	1.74E-07	1.53E-05	DST	down	mRNAseq_30m
25934.10874	-0.58996347	0.157986986	-3.734253597	0.000188273	0.00615882	SSFA2	down	mRNAseq_30m
810.5627509	0.648959234	0.144228247	4.499529366	6.81E-06	0.000371603	AURKA	up	mRNAseq_30m
1196.305659	-0.948714397	0.132328567	-7.169384658	7.53E-13	1.61E-10	SUPT4H1	down	mRNAseq_30m
156.3148948	-1.18435932	0.234486126	-5.050871615	4.40E-07	3.37E-05	BTC	down	mRNAseq_30m
479.6197265	0.713793153	0.171666954	4.158011419	3.21E-05	0.001412635	KLF9	up	mRNAseq_30m
338.4040898	1.107842293	0.188017676	5.892224177	3.81E-09	4.81E-07	TBX3	up	mRNAseq_30m
1198.55441	0.923428712	0.171387204	5.387967665	7.13E-08	6.99E-06	TFAP2A	up	mRNAseq_30m
190.7120244	1.267716015	0.244432049	5.186373974	2.14E-07	1.84E-05	TGFB3	up	mRNAseq_30m
1186.992219	-0.623006169	0.158863122	-3.921653829	8.79E-05	0.003304777	TGFBR2	down	mRNAseq_30m
1804.482997	-0.789356125	0.15525976	-5.084099856	3.69E-07	2.86E-05	TIAM1	down	mRNAseq_30m
940.4356952	0.701243715	0.132410159	5.295996309	1.18E-07	1.08E-05	ICAM5	up	mRNAseq_30m
429.4480595	-0.662026145	0.160318917	-4.129432485	3.64E-05	0.001555073	TMSB4X	down	mRNAseq_30m
4257.989875	-0.738172694	0.103482045	-7.133340818	9.80E-13	2.02E-10	TOP1	down	mRNAseq_30m
388.840937	-0.759444442	0.123985323	-6.125276966	9.05E-10	1.30E-07	TOP1P1	down	mRNAseq_30m
527.0697823	-0.876730812	0.114299465	-7.670471684	1.71E-14	4.33E-12	TUBA4A	down	mRNAseq_30m
650.1950464	1.125855846	0.191550147	5.877603653	4.16E-09	5.16E-07	VDR	up	mRNAseq_30m
563.5513592	1.861723317	0.194537823	9.569981264	1.07E-21	5.40E-19	VIPR1	up	mRNAseq_30m
296.0406861	-1.639800004	0.168439836	-9.735226817	2.13E-22	1.21E-19	VSNL1	down	mRNAseq_30m
180.7954712	1.559942263	0.289805674	5.382718153	7.34E-08	7.09E-06	WNT9A	up	mRNAseq_30m
994.6812178	-1.060865376	0.21082461	-5.031980732	4.85E-07	3.70E-05	ZNF217	down	mRNAseq_30m
147.8781406	-1.887908487	0.219475403	-8.601913743	7.84E-18	3.06E-15	SCG2	down	mRNAseq_30m
1141.531995	-0.58291639	0.129069058	-4.516313968	6.29E-06	0.000346115	DCTPP1	down	mRNAseq_30m
515.7456446	0.909189283	0.243177816	3.738783816	0.000184913	0.006063446	CARD14	up	mRNAseq_30m
6749.032537	-0.792714321	0.098634181	-8.036912883	9.21E-16	2.79E-13	CHPF	down	mRNAseq_30m
593.2566675	-1.531587981	0.151876034	-10.08446127	6.47E-24	4.65E-21	PPP1R3B	down	mRNAseq_30m
367.9274771	0.609023844	0.155181157	3.924599204	8.69E-05	0.003273623	BORA	up	mRNAseq_30m
595.2363536	0.718506	0.180604805	3.978332686	6.94E-05	0.002728209	CNTD2	up	mRNAseq_30m
495.1161183	-0.651467136	0.148304864	-4.392756368	1.12E-05	0.000576126	WDR76	down	mRNAseq_30m
142.0561467	1.825658026	0.266262475	6.856610297	7.05E-12	1.39E-09	ARL14	up	mRNAseq_30m
426.1761851	1.168867456	0.228041534	5.125677929	2.96E-07	2.45E-05	PIF1	up	mRNAseq_30m
205.9319382	1.279412277	0.349472633	3.660979874	0.000251252	0.007650302	ZNF703	up	mRNAseq_30m
213.8540536	1.488475194	0.225996656	6.586270876	4.51E-11	7.89E-09	KIAA1683	up	mRNAseq_30m
185.3423272	-0.638589503	0.173921323	-3.671714843	0.000240928	0.007452391	EEPD1	down	mRNAseq_30m
5974.565559	-0.765361343	0.142087579	-5.386546455	7.18E-08	7.00E-06	HMGA2	down	mRNAseq_30m
8041.204832	0.835285551	0.190674933	4.380678348	1.18E-05	0.000602191	SLC7A5	up	mRNAseq_30m
377.6635936	1.749970212	0.180507326	9.694732369	3.17E-22	1.73E-19	APOLD1	up	mRNAseq_30m
1642.583659	-0.677631022	0.171460083	-3.952121154	7.75E-05	0.002951543	CAMK2D	down	mRNAseq_30m
344.5556644	-2.729841973	0.182965683	-14.91996708	2.44E-50	8.33E-47	NUAK2	down	mRNAseq_30m
3929.593495	-1.08049832	0.181948492	-5.938484629	2.88E-09	3.74E-07	SPRY4	down	mRNAseq_30m
577.0253368	0.768366209	0.12361066	6.216018998	5.10E-10	7.73E-08	AXIN2	up	mRNAseq_30m
863.332987	-0.627086641	0.135020352	-4.64438606	3.41E-06	0.000212457	ABHD11	down	mRNAseq_30m
2579.154272	0.791816284	0.136406893	5.804811377	6.44E-09	7.85E-07	ESPN	up	mRNAseq_30m
304.2878514	1.713293081	0.307665739	5.568683361	2.57E-08	2.74E-06	SYT15	up	mRNAseq_30m
599.5202201	-0.732732047	0.143703567	-5.098913412	3.42E-07	2.69E-05	CDCA7	down	mRNAseq_30m
637.2526857	-0.584923141	0.125550513	-4.658867006	3.18E-06	0.000199872	UTP15	down	mRNAseq_30m
127.418714	-1.180005966	0.205566603	-5.74026106	9.45E-09	1.08E-06	MAML2	down	mRNAseq_30m
488.1704818	-1.332698198	0.108785538	-12.25069276	1.67E-34	2.27E-31	L3MBTL3	down	mRNAseq_30m
694.9597604	0.62167108	0.155611461	3.995021154	6.47E-05	0.00257264	AGPAT9	up	mRNAseq_30m
2806.956014	1.921026911	0.189465398	10.13919657	3.70E-24	2.80E-21	ZNF503	up	mRNAseq_30m
995.1054354	-1.415772226	0.17329951	-8.169510843	3.10E-16	9.60E-14	TNS4	down	mRNAseq_30m
1550.127142	0.934714239	0.158429845	5.899862091	3.64E-09	4.64E-07	AJUBA	up	mRNAseq_30m
391.238948	-0.647370311	0.139325328	-4.646465365	3.38E-06	0.000211292	TOX2	down	mRNAseq_30m
4276.584307	-0.954922096	0.261699387	-3.64892752	0.000263337	0.007929769	BHLHE40	down	mRNAseq_30m
3425.50042	0.882622884	0.243144634	3.630032332	0.000283386	0.008367239	STC2	up	mRNAseq_30m
145.2568421	1.368121958	0.319112659	4.287269456	1.81E-05	0.000868811	STX11	up	mRNAseq_30m
716.8814904	0.727382402	0.191108377	3.806125158	0.000141161	0.004862568	TNFRSF25	up	mRNAseq_30m
1609.729687	-1.197749099	0.140048675	-8.552377218	1.21E-17	4.45E-15	ADAM19	down	mRNAseq_30m
648.6911009	-0.704173798	0.127335574	-5.530063424	3.20E-08	3.39E-06	SOCS2	down	mRNAseq_30m
5245.706725	-1.012913968	0.218260629	-4.640846004	3.47E-06	0.000215147	TSC22D1	down	mRNAseq_30m
254.4377253	0.716771749	0.160176951	4.474874461	7.65E-06	0.000408996	SYNJ1	up	mRNAseq_30m
172.5912667	1.353396342	0.361174353	3.747210533	0.000178812	0.005934731	LHX4	up	mRNAseq_30m
822.8345011	0.697738594	0.178319572	3.912854817	9.12E-05	0.003399493	TSPAN18	up	mRNAseq_30m
565.725991	-0.879568257	0.135157301	-6.507737673	7.63E-11	1.30E-08	TMEM41A	down	mRNAseq_30m
393.0138546	0.847376108	0.232658381	3.642147356	0.000270373	0.008070374	ARTN	up	mRNAseq_30m
2461.373408	0.591189758	0.153641997	3.847839585	0.000119164	0.004255279	AP5B1	up	mRNAseq_30m
602.0730763	-0.644192704	0.150176213	-4.289578842	1.79E-05	0.000865924	TMEM67	down	mRNAseq_30m
227.1172335	-0.895470403	0.180964176	-4.948329691	7.49E-07	5.43E-05	SLC16A6	down	mRNAseq_30m
335.7696282	-1.214468974	0.220194307	-5.51544221	3.48E-08	3.65E-06	CCNE2	down	mRNAseq_30m
350.8831704	1.034685821	0.252871235	4.091749792	4.28E-05	0.001796962	ZNF804A	up	mRNAseq_30m
1144.469376	-0.687286234	0.130140997	-5.281089363	1.28E-07	1.16E-05	MAGI1	down	mRNAseq_30m
1743.385257	-0.658277192	0.130914859	-5.028284776	4.95E-07	3.75E-05	SOCS6	down	mRNAseq_30m
1179.600644	0.759439419	0.205917548	3.688075286	0.000225957	0.007121753	KLF4	up	mRNAseq_30m
9254.421435	-0.603196076	0.114212363	-5.28135535	1.28E-07	1.16E-05	ARHGAP29	down	mRNAseq_30m
229.7390794	0.625631265	0.169171353	3.698210448	0.000217125	0.006920093	RPH3AL	up	mRNAseq_30m
47112.20487	-1.463000233	0.139906616	-10.45697675	1.36E-25	1.24E-22	AKAP12	down	mRNAseq_30m
9352.098743	-0.647671078	0.106636203	-6.073651003	1.25E-09	1.72E-07	CD44	down	mRNAseq_30m
2968.292738	2.032852341	0.154251672	13.17880262	1.16E-39	1.98E-36	GDA	up	mRNAseq_30m
621.9072797	-0.631271471	0.139498961	-4.525277229	6.03E-06	0.000335378	MICAL2	down	mRNAseq_30m
2337.773008	-0.596886114	0.093547688	-6.380554443	1.76E-10	2.83E-08	CTR9	down	mRNAseq_30m
237.3066862	-0.95096964	0.178178982	-5.337159471	9.44E-08	8.88E-06	CD58	down	mRNAseq_30m
1390.304939	-1.476476996	0.20272538	-7.283138392	3.26E-13	7.41E-11	KIAA0040	down	mRNAseq_30m
1198.713767	0.794048056	0.181206527	4.382005807	1.18E-05	0.000600775	ESPL1	up	mRNAseq_30m
1439.243726	-0.835842943	0.147630579	-5.66171959	1.50E-08	1.64E-06	SLK	down	mRNAseq_30m
527.2945281	0.753069446	0.190036213	3.962768113	7.41E-05	0.002862899	KIAA0513	up	mRNAseq_30m
731.2730648	0.626819096	0.173176009	3.61954926	0.000295117	0.008638811	RUSC2	up	mRNAseq_30m
625.7441351	0.633066421	0.159625135	3.965956996	7.31E-05	0.002834111	NUAK1	up	mRNAseq_30m
1024.181805	-0.954677434	0.224732378	-4.248063592	2.16E-05	0.001007314	CDC6	down	mRNAseq_30m
673.4827622	-0.728465623	0.162440414	-4.48450978	7.31E-06	0.000394184	CDC25A	down	mRNAseq_30m
1028.10062	-1.81937098	0.125318015	-14.51803219	9.31E-48	2.54E-44	HS3ST1	down	mRNAseq_30m
779.7998856	0.809164035	0.18378442	4.402789075	1.07E-05	0.000552192	FGF19	up	mRNAseq_30m
229.5321953	-1.05672912	0.267013747	-3.957583208	7.57E-05	0.002898813	FGFBP1	down	mRNAseq_30m
711.0151663	-0.584953924	0.164669401	-3.552292772	0.00038189	0.005052743	POM121C	down	mRNAseq_120m
191.1493801	-1.337794373	0.378926885	-3.530481539	0.000414804	0.005406106	SLCO4A1-AS1	down	mRNAseq_120m
1568.722138	-0.731076217	0.13363614	-5.470647509	4.48E-08	2.09E-06	VPS9D1-AS1	down	mRNAseq_120m
134.3187167	-2.005042639	0.451570113	-4.440157978	8.99E-06	0.000231431	LOC100129617	down	mRNAseq_120m
1381.241727	-1.143439252	0.252290569	-4.532231449	5.84E-06	0.000160709	LOC100129940	down	mRNAseq_120m
257.7175851	0.923695719	0.212323011	4.35042681	1.36E-05	0.000322593	TMEM221	up	mRNAseq_120m
296.6673425	1.251336857	0.279061466	4.484090452	7.32E-06	0.000194451	LOC100130992	up	mRNAseq_120m
415.0792036	1.139337417	0.311302724	3.659901856	0.000252312	0.003604103	ZNF503-AS2	up	mRNAseq_120m
119.3459154	-1.460387479	0.327624653	-4.457501795	8.29E-06	0.000216524	LOC100132215	down	mRNAseq_120m
656.0608671	-1.053074311	0.128162181	-8.216732111	2.09E-16	4.03E-14	BCL2L11	down	mRNAseq_120m
194.5533279	-0.778214127	0.222161461	-3.502921356	0.000460185	0.005913381	HCN4	down	mRNAseq_120m
923.5176149	0.964160961	0.177735594	5.424692607	5.81E-08	2.61E-06	TROAP	up	mRNAseq_120m
415.6550673	-1.045466865	0.30772789	-3.397374433	0.000680358	0.008189453	LOC100287015	down	mRNAseq_120m
244.6644146	2.405660622	0.297377547	8.089583921	5.99E-16	1.08E-13	LOC100287036	up	mRNAseq_120m
308.8828039	-1.730995297	0.447518374	-3.867987103	0.000109737	0.001843514	LOC100287098	down	mRNAseq_120m
537.1983458	0.698332908	0.190696226	3.662017446	0.000250237	0.003583303	LINC00941	up	mRNAseq_120m
663.0298554	-0.847063058	0.132978039	-6.369946964	1.89E-10	1.41E-08	ERVMER34-1	down	mRNAseq_120m
297.8525001	1.108604828	0.236781957	4.681964969	2.84E-06	8.79E-05	LOC100288637	up	mRNAseq_120m
973.1683768	-0.761558145	0.123724161	-6.155290439	7.49E-10	4.84E-08	CHAF1A	down	mRNAseq_120m
149.6308527	-0.828144771	0.242426385	-3.416066991	0.000635326	0.007742839	MAMLD1	down	mRNAseq_120m
198.3780322	0.906717642	0.248723253	3.64548804	0.000266885	0.00376647	OSER1-AS1	up	mRNAseq_120m
290.3748675	1.753171084	0.335336963	5.228087796	1.71E-07	7.17E-06	LOC100506299	up	mRNAseq_120m
1478.062807	-1.344033129	0.241904523	-5.556047948	2.76E-08	1.33E-06	BZRAP1-AS1	down	mRNAseq_120m
488.4843407	0.912052546	0.144732971	6.30162248	2.95E-10	2.06E-08	LOC100506860	up	mRNAseq_120m
237.9399225	-0.775639608	0.232738563	-3.332664763	0.000860185	0.009833712	GFY	down	mRNAseq_120m
627.3913316	-0.718762423	0.212358112	-3.384671378	0.000712635	0.008459799	SLFNL1-AS1	down	mRNAseq_120m
996.0132873	-0.669362887	0.200875824	-3.332222238	0.000861554	0.009833712	LOC100507217	down	mRNAseq_120m
442.5725202	0.771344088	0.197042928	3.914599205	9.06E-05	0.001568006	SDCBP2-AS1	up	mRNAseq_120m
148.0954687	-0.93603648	0.276432949	-3.386124857	0.000708871	0.008435625	MRPS31P5	down	mRNAseq_120m
1128.92972	1.622824134	0.14303484	11.34565632	7.79E-30	5.16E-27	KIF20A	up	mRNAseq_120m
165.0904115	-2.149031999	0.228435192	-9.407622269	5.07E-21	1.58E-18	ARL4C	down	mRNAseq_120m
292.5732635	0.963879412	0.264620287	3.642500056	0.000270003	0.003799494	RASGRP1	up	mRNAseq_120m
877.9674376	0.776423384	0.226421439	3.429107196	0.00060557	0.007433794	BLACAT1	up	mRNAseq_120m
552.7180943	0.656372018	0.126041537	5.20758502	1.91E-07	7.89E-06	RBM7	up	mRNAseq_120m
480.3171999	-0.715147906	0.16241458	-4.403224785	1.07E-05	0.000263025	ELFN1-AS1	down	mRNAseq_120m
261.127296	-0.826968355	0.185278826	-4.46337217	8.07E-06	0.000211427	LOC101927746	down	mRNAseq_120m
365.3076853	1.676239517	0.466424785	3.593804554	0.000325884	0.004469925	LOC101927780	up	mRNAseq_120m
210.1505438	-1.019762639	0.193452818	-5.271376515	1.35E-07	5.80E-06	LOC101928100	down	mRNAseq_120m
13946.93865	-1.185499273	0.320937866	-3.693859155	0.000220876	0.003225937	TRIB1	down	mRNAseq_120m
641.7554727	0.771134267	0.156580039	4.924856771	8.44E-07	2.98E-05	STAM2	up	mRNAseq_120m
4875.812812	0.608741112	0.130576743	4.661941308	3.13E-06	9.60E-05	CDKN1A	up	mRNAseq_120m
1238.365289	0.733162434	0.153589653	4.773514487	1.81E-06	5.91E-05	CDKN1B	up	mRNAseq_120m
1280.306868	1.445289491	0.216322786	6.681170845	2.37E-11	2.16E-09	STAG1	up	mRNAseq_120m
646.1735568	0.933371734	0.130759546	7.138077197	9.46E-13	1.16E-10	CDKN1C	up	mRNAseq_120m
306.4634318	-0.697520427	0.176435702	-3.953397297	7.70E-05	0.001368116	CDKN2B	down	mRNAseq_120m
185.5711308	1.060439485	0.229779416	4.615032547	3.93E-06	0.000115362	CDKN2C	up	mRNAseq_120m
259.2448375	0.933128835	0.188340018	4.95449052	7.25E-07	2.60E-05	CDKN2D	up	mRNAseq_120m
335.292048	0.680589522	0.155803047	4.368268377	1.25E-05	0.00030075	CDKN3	up	mRNAseq_120m
124.4724361	1.10190942	0.314825988	3.500058644	0.000465156	0.005966784	TLR6	up	mRNAseq_120m
4602.905884	0.593971722	0.122915378	4.832362964	1.35E-06	4.50E-05	NDRG1	up	mRNAseq_120m
706.4473435	0.777540539	0.13125241	5.924009625	3.14E-09	1.78E-07	CDS1	up	mRNAseq_120m
340.1383786	1.337013248	0.204021531	6.553294847	5.63E-11	4.68E-09	NDC80	up	mRNAseq_120m
1421.611147	-0.582666777	0.096101543	-6.063032498	1.34E-09	8.29E-08	TOMM40	down	mRNAseq_120m
285.4877904	0.775992167	0.168095957	4.616364247	3.91E-06	0.000114874	HOXB13	up	mRNAseq_120m
1153.360061	-1.137869176	0.163515461	-6.958786465	3.43E-12	3.67E-10	SEMA4B	down	mRNAseq_120m
650.399892	-0.713625883	0.161397476	-4.421543031	9.80E-06	0.00024624	SEMA3C	down	mRNAseq_120m
1902.608449	-0.847549961	0.164175347	-5.162467898	2.44E-07	9.78E-06	MYBBP1A	down	mRNAseq_120m
890.3803831	0.746304005	0.152121849	4.905961979	9.30E-07	3.26E-05	HTATIP2	up	mRNAseq_120m
465.2527649	1.650264241	0.254561342	6.482776321	9.00E-11	7.29E-09	CENPA	up	mRNAseq_120m
993.1465644	0.63933774	0.173549123	3.683900735	0.000229692	0.00333805	SPAG5	up	mRNAseq_120m
657.6275832	1.270130577	0.18517232	6.859181652	6.93E-12	7.05E-10	CENPE	up	mRNAseq_120m
2117.080703	0.748687002	0.209450532	3.574529013	0.000350859	0.00474145	CENPF	up	mRNAseq_120m
2241.761994	-1.107405183	0.127179457	-8.707421849	3.11E-18	7.23E-16	NFAT5	down	mRNAseq_120m
2852.334624	-0.758425085	0.129597145	-5.852174326	4.85E-09	2.68E-07	PLK2	down	mRNAseq_120m
740.269975	0.594019949	0.134555305	4.414689915	1.01E-05	0.000253736	FRS2	up	mRNAseq_120m
557.4699026	-1.307916163	0.138043517	-9.474665597	2.68E-21	8.91E-19	CD3EAP	down	mRNAseq_120m
1258.425022	0.720207196	0.189939198	3.791777595	0.000149573	0.002366191	PNRC1	up	mRNAseq_120m
1054.123525	0.589615478	0.137072082	4.301499411	1.70E-05	0.000388912	MAPRE2	up	mRNAseq_120m
1139.216109	0.867415658	0.160823363	5.393592332	6.91E-08	3.08E-06	KIF2C	up	mRNAseq_120m
417.8017149	0.789964395	0.151569014	5.211912231	1.87E-07	7.73E-06	CNTRL	up	mRNAseq_120m
692.4461017	0.940828585	0.263277249	3.573527856	0.000352204	0.004755238	C10orf10	up	mRNAseq_120m
863.0529944	-0.674029165	0.166406494	-4.050497972	5.11E-05	0.000976226	TPPP	down	mRNAseq_120m
721.4875934	0.991248476	0.161896705	6.122721736	9.20E-10	5.81E-08	DNAJB4	up	mRNAseq_120m
230.4585921	-0.962307715	0.218249836	-4.409202471	1.04E-05	0.00025848	PRSS23	down	mRNAseq_120m
1010.661883	-0.652153717	0.142101336	-4.589356702	4.45E-06	0.000128621	KRR1	down	mRNAseq_120m
449.0032256	0.581740846	0.132107833	4.40353029	1.07E-05	0.000263025	KATNA1	up	mRNAseq_120m
3292.049337	-0.713254968	0.172512089	-4.13452167	3.56E-05	0.000722258	CDC42EP1	down	mRNAseq_120m
1372.497465	-0.6729335	0.112911692	-5.959821227	2.53E-09	1.49E-07	AKAP13	down	mRNAseq_120m
1794.214523	0.605396264	0.112220246	5.394715157	6.86E-08	3.07E-06	RNF139	up	mRNAseq_120m
647.8637108	1.012695842	0.181739515	5.572238058	2.51E-08	1.22E-06	PRKCDBP	up	mRNAseq_120m
135.2619629	0.751310612	0.195402281	3.844942903	0.000120581	0.002007765	LINC00152	up	mRNAseq_120m
889.4071223	-0.906136272	0.112879156	-8.027489798	9.95E-16	1.71E-13	CMTM7	down	mRNAseq_120m
283.4621225	0.675250382	0.192518621	3.507454903	0.000452415	0.00582375	PXMP4	up	mRNAseq_120m
272.6496724	-0.726403622	0.154999548	-4.686488662	2.78E-06	8.64E-05	LYST	down	mRNAseq_120m
309.2987741	0.731180305	0.153412935	4.766092918	1.88E-06	6.07E-05	HELQ	up	mRNAseq_120m
594.3407294	-0.797500452	0.214409381	-3.719522202	0.0001996	0.002983613	TOE1	down	mRNAseq_120m
2004.344927	-1.31906312	0.163105885	-8.087158345	6.11E-16	1.09E-13	ELFN2	down	mRNAseq_120m
4189.538463	0.66275327	0.115819336	5.722302455	1.05E-08	5.56E-07	TMEM123	up	mRNAseq_120m
165.7222998	-1.035355442	0.277775939	-3.727304266	0.000193539	0.002910831	DDIT4L	down	mRNAseq_120m
189.0437975	-0.859183066	0.223317399	-3.847362858	0.000119396	0.001994336	CISH	down	mRNAseq_120m
1016.571306	-0.581715661	0.131490254	-4.424021113	9.69E-06	0.00024469	TRMT61A	down	mRNAseq_120m
968.1593891	0.92843852	0.167302892	5.549446919	2.87E-08	1.38E-06	LYSMD3	up	mRNAseq_120m
231.5579736	0.685365557	0.157843103	4.342068454	1.41E-05	0.000332423	RFFL	up	mRNAseq_120m
2777.781442	0.918208308	0.109227634	8.406373672	4.23E-17	8.49E-15	CLCN3	up	mRNAseq_120m
2376.938816	0.945624324	0.176237647	5.365620444	8.07E-08	3.55E-06	CLU	up	mRNAseq_120m
390.4006339	0.877310725	0.209823402	4.181186256	2.90E-05	0.000613887	FRMD6	up	mRNAseq_120m
2230.168191	-0.580359592	0.145752117	-3.981826153	6.84E-05	0.001241404	PAQR4	down	mRNAseq_120m
605.9251927	-0.612588586	0.16274475	-3.764106583	0.000167146	0.002588283	ANKRD13B	down	mRNAseq_120m
1270.888897	0.675511698	0.143158394	4.718631445	2.37E-06	7.50E-05	TNFAIP8L1	up	mRNAseq_120m
261.3350314	-0.580880636	0.155797588	-3.728431514	0.000192675	0.002900822	ZNF57	down	mRNAseq_120m
2256.886331	-0.622498667	0.140451511	-4.432125099	9.33E-06	0.000238965	CNN3	down	mRNAseq_120m
819.1322723	-1.432658799	0.167537053	-8.551295221	1.22E-17	2.74E-15	IFFO2	down	mRNAseq_120m
264.1761938	1.070801703	0.162097553	6.605909115	3.95E-11	3.47E-09	SLC44A3	up	mRNAseq_120m
1729.327575	-1.114398243	0.172931853	-6.444146781	1.16E-10	9.06E-09	AP1S3	down	mRNAseq_120m
459.1640555	-1.573043963	0.249333447	-6.308996987	2.81E-10	1.99E-08	TMEM198	down	mRNAseq_120m
592.0956195	-1.43858167	0.339104977	-4.242290047	2.21E-05	0.000489592	COL17A1	down	mRNAseq_120m
7973.488035	0.782487454	0.189222996	4.135266176	3.55E-05	0.000722258	KLF6	up	mRNAseq_120m
238.151258	1.01155812	0.190935853	5.297895112	1.17E-07	5.06E-06	SCLT1	up	mRNAseq_120m
150.2243401	0.730312136	0.220704595	3.309002858	0.000936289	0.010558657	MAP3K8	up	mRNAseq_120m
233.4154047	0.868845427	0.25616649	3.391721642	0.00069455	0.00832607	CPEB2	up	mRNAseq_120m
508.1796249	-0.927156877	0.189449583	-4.893950479	9.88E-07	3.43E-05	PPARGC1B	down	mRNAseq_120m
489.0671817	0.691051005	0.135414611	5.10322336	3.34E-07	1.30E-05	HINT3	up	mRNAseq_120m
147.7586208	1.335661355	0.229146524	5.828852794	5.58E-09	3.06E-07	RAET1E	up	mRNAseq_120m
342.1934288	1.275055905	0.183806059	6.936963397	4.01E-12	4.22E-10	C6orf141	up	mRNAseq_120m
362.9752683	-1.47512996	0.164327665	-8.976759691	2.79E-19	7.29E-17	CLDN3	down	mRNAseq_120m
452.9737673	0.79569922	0.167175455	4.759665334	1.94E-06	6.26E-05	LETM2	up	mRNAseq_120m
233.0636182	-0.587717369	0.164310608	-3.576868075	0.000347736	0.004703581	PTRH1	down	mRNAseq_120m
336.0062546	0.772554442	0.176700493	4.372112547	1.23E-05	0.000295987	PTPDC1	up	mRNAseq_120m
293.8866595	-1.608090191	0.162878229	-9.87295968	5.45E-23	2.05E-20	MUM1L1	down	mRNAseq_120m
303.495863	-0.638426815	0.156667723	-4.075037311	4.60E-05	0.000890299	AMER1	down	mRNAseq_120m
598.0915508	-2.763280544	0.235359943	-11.74065777	7.89E-32	6.80E-29	ADAMTS14	down	mRNAseq_120m
2306.524532	1.040510419	0.115014002	9.046815152	1.47E-19	3.92E-17	SRXN1	up	mRNAseq_120m
289.3549742	0.788404516	0.192533731	4.094890347	4.22E-05	0.000831356	SESN3	up	mRNAseq_120m
180.8095127	-1.233392311	0.1708021	-7.221177656	5.15E-13	6.45E-11	ARHGAP42	down	mRNAseq_120m
120.0664407	1.848795848	0.229659389	8.050164459	8.27E-16	1.44E-13	PRICKLE1	up	mRNAseq_120m
433.6405739	-0.639189432	0.174764452	-3.6574339	0.000254753	0.003633764	KRT80	down	mRNAseq_120m
255.6276829	0.834383772	0.216756395	3.849407874	0.000118404	0.001982281	LACC1	up	mRNAseq_120m
934.8120487	-1.268788707	0.18547238	-6.840849868	7.87E-12	7.90E-10	VCAN	down	mRNAseq_120m
170.3653142	0.63425046	0.180472736	3.5143838	0.000440775	0.005703993	ZNF597	up	mRNAseq_120m
1405.142708	0.659666252	0.189878851	3.474142844	0.000512488	0.006499947	KIF18B	up	mRNAseq_120m
819.548231	-0.932972038	0.156420469	-5.964513743	2.45E-09	1.45E-07	SIX5	down	mRNAseq_120m
602.7369968	-0.589571078	0.159209129	-3.70312358	0.000212961	0.003125919	MANEAL	down	mRNAseq_120m
173.0661212	0.916707453	0.25538687	3.589485441	0.000331331	0.00452768	PNPLA5	up	mRNAseq_120m
314.5093578	1.461925493	0.254181142	5.751510444	8.84E-09	4.73E-07	CKAP2L	up	mRNAseq_120m
4240.29717	-0.66120465	0.135338989	-4.885544481	1.03E-06	3.54E-05	FBXO41	down	mRNAseq_120m
457.3262666	0.69257882	0.131687809	5.259247799	1.45E-07	6.16E-06	METTL21A	up	mRNAseq_120m
217.8892097	0.86011522	0.171125679	5.02621947	5.00E-07	1.86E-05	PPP1R1C	up	mRNAseq_120m
450.3155344	1.584543183	0.243534784	6.506434745	7.70E-11	6.30E-09	SGOL2	up	mRNAseq_120m
196.6392074	0.837098258	0.23388972	3.579029717	0.000344872	0.004677809	SGOL1	up	mRNAseq_120m
138.0319489	0.879653169	0.232827177	3.778137841	0.000158005	0.002459465	PPM1K	up	mRNAseq_120m
233.6766452	0.738363857	0.173840898	4.247354132	2.16E-05	0.000480838	SLC38A9	up	mRNAseq_120m
330.2548581	0.701024819	0.197480443	3.549844263	0.000385459	0.005073307	CREBRF	up	mRNAseq_120m
1226.238401	6.119929678	0.33668255	18.17715139	7.83E-74	2.87E-70	CYP1A1	up	mRNAseq_120m
147.2261767	2.896109171	0.626766863	4.620712011	3.82E-06	0.000113307	C6orf195	up	mRNAseq_120m
783.1285477	4.262604942	0.253137985	16.83905691	1.26E-63	3.70E-60	CYP1B1	up	mRNAseq_120m
794.2527137	-2.364194125	0.228685086	-10.33820859	4.73E-25	2.10E-22	SGK223	down	mRNAseq_120m
639.1349685	1.265646073	0.206439959	6.130819251	8.74E-10	5.54E-08	CDCA2	up	mRNAseq_120m
1882.171141	-1.245752399	0.174365573	-7.144486002	9.03E-13	1.11E-10	FAM122B	down	mRNAseq_120m
136.9800841	-1.32920071	0.221159967	-6.010132522	1.85E-09	1.13E-07	FAM122C	down	mRNAseq_120m
5798.881977	-1.439286956	0.37539777	-3.834031714	0.00012606	0.00207896	CYP24A1	down	mRNAseq_120m
179.4163111	-0.946481799	0.187602434	-5.045146685	4.53E-07	1.72E-05	KRT19P2	down	mRNAseq_120m
430.2641951	0.703853845	0.184116949	3.822862842	0.000131911	0.002159069	TMTC2	up	mRNAseq_120m
649.8478964	-0.826313069	0.158088496	-5.226901962	1.72E-07	7.19E-06	DENND5B	down	mRNAseq_120m
270.8737482	1.277100073	0.200691371	6.363502674	1.97E-10	1.44E-08	DGKG	up	mRNAseq_120m
252.0883673	1.053255064	0.168755561	6.241305817	4.34E-10	2.92E-08	SLFN5	up	mRNAseq_120m
533.0163855	-0.969827107	0.160579847	-6.039531904	1.55E-09	9.43E-08	ZNF296	down	mRNAseq_120m
646.17004	0.599122197	0.13936596	4.298913422	1.72E-05	0.000392862	DEDD2	up	mRNAseq_120m
138.3433764	1.168372605	0.218558696	5.345806992	9.00E-08	3.95E-06	DENND2C	up	mRNAseq_120m
210.2994772	-1.420957273	0.257463211	-5.519069186	3.41E-08	1.63E-06	CITED4	down	mRNAseq_120m
615.8947828	1.691126502	0.265702106	6.364746312	1.96E-10	1.44E-08	LONRF2	up	mRNAseq_120m
300.5102178	-0.632096321	0.1779739	-3.551623704	0.000382862	0.005052743	DDX11	down	mRNAseq_120m
2164.304287	0.740391211	0.115850324	6.390929108	1.65E-10	1.24E-08	SGMS2	up	mRNAseq_120m
635.5265847	-0.94049551	0.216505547	-4.343978816	1.40E-05	0.000330074	CCDC71L	down	mRNAseq_120m
371.3212307	-0.872341854	0.194547462	-4.483953914	7.33E-06	0.000194451	RHOV	down	mRNAseq_120m
331.8400816	-0.737217111	0.134863049	-5.46641292	4.59E-08	2.12E-06	DHODH	down	mRNAseq_120m
5911.603174	0.92771866	0.137582923	6.742978281	1.55E-11	1.47E-09	NQO1	up	mRNAseq_120m
233.5941435	2.130265477	0.315548958	6.750982439	1.47E-11	1.41E-09	DLX2	up	mRNAseq_120m
281.9401519	0.735656822	0.151076865	4.869420765	1.12E-06	3.80E-05	ABAT	up	mRNAseq_120m
746.5306961	-0.667316226	0.197414959	-3.380271837	0.000724142	0.008569222	DPH2	down	mRNAseq_120m
126.1043493	-1.479319599	0.375129763	-3.943487682	8.03E-05	0.001417337	DRD4	down	mRNAseq_120m
1347.898094	-1.828757653	0.135727594	-13.47373512	2.23E-41	3.27E-38	JAG1	down	mRNAseq_120m
712.9690873	0.813027484	0.147178559	5.524089156	3.31E-08	1.59E-06	SLC26A2	up	mRNAseq_120m
3568.8585	-0.642220178	0.1645562	-3.902740701	9.51E-05	0.001637204	DUSP2	down	mRNAseq_120m
5503.619955	-1.790742428	0.120651953	-14.84221662	7.81E-50	1.43E-46	DUSP4	down	mRNAseq_120m
551.7690508	-0.914360164	0.142519451	-6.41568681	1.40E-10	1.08E-08	E2F1	down	mRNAseq_120m
1878.111699	-0.580209611	0.152893317	-3.794865754	0.000147723	0.002344528	ECE1	down	mRNAseq_120m
1823.252518	0.592099874	0.101795343	5.816571347	6.01E-09	3.26E-07	ECT2	up	mRNAseq_120m
873.7740939	-0.739188065	0.195519182	-3.780642174	0.000156424	0.00244032	EFNB2	down	mRNAseq_120m
1179.432944	-0.63773943	0.173664309	-3.672253864	0.000240421	0.003469874	CELSR2	down	mRNAseq_120m
1184.649804	1.257325984	0.2188056	5.746315386	9.12E-09	4.86E-07	MEGF6	up	mRNAseq_120m
918.738388	-0.693421763	0.1439787	-4.816141303	1.46E-06	4.83E-05	EGFR	down	mRNAseq_120m
703.5676429	-0.649548837	0.142897559	-4.545555862	5.48E-06	0.000152881	ZNF367	down	mRNAseq_120m
1277.246346	0.688961081	0.196009687	3.514933829	0.000439864	0.005701925	EGR2	up	mRNAseq_120m
478.0905377	1.338877223	0.128197223	10.44388631	1.56E-25	7.38E-23	MPZL3	up	mRNAseq_120m
394.0816311	0.756779167	0.182739856	4.141292355	3.45E-05	0.000706578	METTL7B	up	mRNAseq_120m
912.4751135	0.816359517	0.135166567	6.039655637	1.54E-09	9.43E-08	EIF4E	up	mRNAseq_120m
2127.73682	1.056918803	0.084690287	12.47981139	9.62E-36	1.01E-32	SERPINB1	up	mRNAseq_120m
1004.717202	0.729837929	0.164601241	4.433975857	9.25E-06	0.000237337	ELF1	up	mRNAseq_120m
1630.037696	-0.878061355	0.13959322	-6.290143285	3.17E-10	2.21E-08	ELF3	down	mRNAseq_120m
1191.042959	-1.118071692	0.158376842	-7.059565522	1.67E-12	1.93E-10	TMEM201	down	mRNAseq_120m
511.5810537	-1.80525812	0.387861015	-4.654394352	3.25E-06	9.92E-05	SLFNL1	down	mRNAseq_120m
206.3279045	-0.754044427	0.194515564	-3.876524894	0.000105959	0.001788741	KLHDC8B	down	mRNAseq_120m
795.2782875	-0.995276475	0.153956231	-6.464671613	1.02E-10	8.04E-09	CENPV	down	mRNAseq_120m
496.191856	-1.858305124	0.229951016	-8.081308588	6.41E-16	1.13E-13	PLD6	down	mRNAseq_120m
514.1685361	-0.640082203	0.136719319	-4.681724618	2.84E-06	8.79E-05	ZNF584	down	mRNAseq_120m
131.4273241	1.603755918	0.234275586	6.845595576	7.62E-12	7.69E-10	AADACP1	up	mRNAseq_120m
1974.60741	-0.699636406	0.165136623	-4.236712556	2.27E-05	0.000500396	TMEM184A	down	mRNAseq_120m
339.7515409	0.619125135	0.137118989	4.515239935	6.32E-06	0.000172208	C9orf72	up	mRNAseq_120m
136.5841865	-0.890520549	0.262852763	-3.387906364	0.000704283	0.0084015	RPSAP52	down	mRNAseq_120m
1796.304	-0.633760028	0.13661114	-4.63915336	3.50E-06	0.000106103	EPHB4	down	mRNAseq_120m
878.3087134	0.635998471	0.123285541	5.158743392	2.49E-07	9.92E-06	C3orf58	up	mRNAseq_120m
1415.397543	-0.893490575	0.122179528	-7.312931954	2.61E-13	3.33E-11	EPS8	down	mRNAseq_120m
347.2218691	0.666628095	0.131910064	5.053656064	4.33E-07	1.65E-05	SLC36A1	up	mRNAseq_120m
740.4745219	0.599188698	0.150504709	3.981195693	6.86E-05	0.001242944	ETS1	up	mRNAseq_120m
2204.440067	0.915302237	0.113142134	8.089844229	5.97E-16	1.08E-13	ETS2	up	mRNAseq_120m
483.8907387	-0.916572507	0.146802366	-6.243581289	4.28E-10	2.89E-08	ETV1	down	mRNAseq_120m
1659.979452	-0.80916415	0.086958276	-9.305199977	1.34E-20	4.08E-18	ETV4	down	mRNAseq_120m
159.7802762	0.689042142	0.188659946	3.652296938	0.000259905	0.003692871	MECOM	up	mRNAseq_120m
3117.423166	1.253161581	0.150681131	8.316645725	9.05E-17	1.79E-14	ALCAM	up	mRNAseq_120m
4425.352636	0.670314697	0.165125234	4.059432221	4.92E-05	0.000944454	F2RL1	up	mRNAseq_120m
609.518898	-1.256706727	0.184863191	-6.798036551	1.06E-11	1.04E-09	F3	down	mRNAseq_120m
1234.705169	-0.649942005	0.127565376	-5.094971892	3.49E-07	1.36E-05	FANCA	down	mRNAseq_120m
23691.95069	-0.636209878	0.152969416	-4.15906589	3.20E-05	0.000663988	FASN	down	mRNAseq_120m
171.4079856	0.663792281	0.201846664	3.288596739	0.001006882	0.011157616	RTKN2	up	mRNAseq_120m
423.2068073	0.648768074	0.178543608	3.633667329	0.000279421	0.003913231	HYLS1	up	mRNAseq_120m
311.4621083	1.899134527	0.242001476	7.847615457	4.24E-15	6.75E-13	SLC37A2	up	mRNAseq_120m
5203.127536	-0.954478623	0.163983292	-5.820584609	5.86E-09	3.19E-07	ALDH1A3	down	mRNAseq_120m
1400.489729	0.693024477	0.133865039	5.177038606	2.25E-07	9.20E-06	ARL5B	up	mRNAseq_120m
296.702401	0.732111511	0.174599147	4.193099018	2.75E-05	0.000590184	OARD1	up	mRNAseq_120m
1955.470914	0.696892917	0.203036359	3.432355276	0.000598363	0.007372096	C6orf1	up	mRNAseq_120m
2074.110106	-0.883908417	0.19674234	-4.492720861	7.03E-06	0.000188318	FOXK1	down	mRNAseq_120m
1095.868016	0.626065539	0.157871914	3.965654967	7.32E-05	0.001310793	DAGLB	up	mRNAseq_120m
346.5944789	-0.59722891	0.178031828	-3.354618753	0.000794744	0.009210609	ATXN7L1	down	mRNAseq_120m
1623.12537	0.65938745	0.086326897	7.638261875	2.20E-14	3.26E-12	KCTD20	up	mRNAseq_120m
161.7820193	-1.226245627	0.243745589	-5.030842334	4.88E-07	1.82E-05	FGF9	down	mRNAseq_120m
926.7450034	-0.623509356	0.101204085	-6.160910957	7.23E-10	4.69E-08	CHSY1	down	mRNAseq_120m
446.4993228	0.617466197	0.175680311	3.51471484	0.000440226	0.005701925	ANKRD6	up	mRNAseq_120m
1534.554276	-0.678426669	0.150001702	-4.522793149	6.10E-06	0.000167105	FKBP5	down	mRNAseq_120m
404.1975924	0.739769357	0.164185448	4.505693799	6.62E-06	0.000177821	MYH15	up	mRNAseq_120m
3092.329092	-0.899859313	0.146417722	-6.145836029	7.95E-10	5.07E-08	SPEN	down	mRNAseq_120m
3505.459001	-0.807475929	0.120044031	-6.726497982	1.74E-11	1.62E-09	PALLD	down	mRNAseq_120m
519.4621672	0.727301122	0.137294518	5.297379172	1.17E-07	5.06E-06	TMCC1	up	mRNAseq_120m
773.5503802	-0.759188825	0.154110751	-4.926254789	8.38E-07	2.97E-05	TNIK	down	mRNAseq_120m
1812.2799	-0.676000352	0.077315499	-8.743400275	2.26E-18	5.34E-16	RRP1B	down	mRNAseq_120m
426.394127	-1.426021169	0.146415495	-9.739550924	2.04E-22	7.49E-20	FOXO1	down	mRNAseq_120m
3687.245694	-0.605665351	0.178214586	-3.398517276	0.000677522	0.00816816	PPRC1	down	mRNAseq_120m
532.6302801	0.700589495	0.151637366	4.620163968	3.83E-06	0.000113307	ZBTB43	up	mRNAseq_120m
1950.037807	-0.82998585	0.154220364	-5.381817467	7.37E-08	3.27E-06	MPRIP	down	mRNAseq_120m
2761.204814	0.777115091	0.163611399	4.74976131	2.04E-06	6.53E-05	FLNC	up	mRNAseq_120m
966.9738485	-0.601755113	0.117166509	-5.135896939	2.81E-07	1.12E-05	RRS1	down	mRNAseq_120m
1165.657205	-1.129603664	0.160071497	-7.056869501	1.70E-12	1.93E-10	SYNE2	down	mRNAseq_120m
1938.83015	1.782388394	0.203835615	8.744244203	2.25E-18	5.34E-16	ARC	up	mRNAseq_120m
451.8938079	-1.558331761	0.190348251	-8.186740627	2.68E-16	5.11E-14	MTCL1	down	mRNAseq_120m
3055.035659	-0.658354767	0.140358206	-4.690532774	2.72E-06	8.49E-05	CLUH	down	mRNAseq_120m
1057.862294	-1.227079418	0.130169028	-9.426815532	4.23E-21	1.38E-18	EHBP1	down	mRNAseq_120m
2139.502682	0.633395883	0.140508228	4.507891743	6.55E-06	0.000176964	TRIM2	up	mRNAseq_120m
813.0884985	0.986532771	0.145999152	6.757113017	1.41E-11	1.37E-09	SASH1	up	mRNAseq_120m
412.9202097	-0.72976531	0.157677114	-4.628225943	3.69E-06	0.000110485	SYNM	down	mRNAseq_120m
246.4544107	0.700902582	0.185526949	3.777901736	0.000158155	0.002459465	SYNE1	up	mRNAseq_120m
358.9382099	-0.690579321	0.162416495	-4.251903861	2.12E-05	0.000473325	OBSL1	down	mRNAseq_120m
1223.488674	0.820339285	0.104679078	7.836707187	4.63E-15	7.29E-13	UFL1	up	mRNAseq_120m
2407.134931	-0.685337138	0.109889631	-6.23659511	4.47E-10	2.99E-08	MED13L	down	mRNAseq_120m
1606.795865	-0.737483542	0.130687896	-5.643089887	1.67E-08	8.38E-07	KCNH3	down	mRNAseq_120m
429.0378176	0.619130901	0.142642389	4.340441185	1.42E-05	0.000334357	TDRD7	up	mRNAseq_120m
2297.445015	-0.861505717	0.111789544	-7.706496403	1.29E-14	1.93E-12	MACF1	down	mRNAseq_120m
2823.741535	-1.395933859	0.164317984	-8.495319998	1.97E-17	4.13E-15	SEC14L2	down	mRNAseq_120m
2133.963919	-1.030719972	0.13886165	-7.422639536	1.15E-13	1.50E-11	FOSL2	down	mRNAseq_120m
599.0934031	-0.981986411	0.153192569	-6.410143911	1.45E-10	1.11E-08	DDAH1	down	mRNAseq_120m
634.9155175	-0.769394619	0.148851773	-5.168864315	2.36E-07	9.48E-06	SH3BP1	down	mRNAseq_120m
1238.816816	0.6384002	0.157159086	4.062127223	4.86E-05	0.000937296	GABARAPL1	up	mRNAseq_120m
611.8009389	-0.687331637	0.113609648	-6.049940752	1.45E-09	8.92E-08	SHPK	down	mRNAseq_120m
466.0162005	0.817092887	0.170049885	4.805018763	1.55E-06	5.08E-05	KIF4A	up	mRNAseq_120m
380.4639555	-0.701601069	0.120729719	-5.811336896	6.20E-09	3.35E-07	CNOT6L	down	mRNAseq_120m
354.759515	0.737223021	0.186397334	3.9551157	7.65E-05	0.00136162	GPATCH11	up	mRNAseq_120m
166.6901172	0.865776316	0.204237928	4.239057482	2.24E-05	0.000495945	TCP11L2	up	mRNAseq_120m
223.360625	0.873127766	0.232636361	3.753186998	0.000174601	0.002689509	CNEP1R1	up	mRNAseq_120m
305.2546782	0.667105463	0.150141933	4.443165533	8.86E-06	0.00022862	GAD1	up	mRNAseq_120m
233.0571234	-0.958611337	0.228907388	-4.187769326	2.82E-05	0.000600693	BAMBI	down	mRNAseq_120m
230.8001474	0.877864646	0.201349163	4.359912071	1.30E-05	0.000310432	DNAJB5	up	mRNAseq_120m
598.3593885	-1.370668838	0.158581433	-8.643312212	5.46E-18	1.25E-15	ABTB2	down	mRNAseq_120m
574.8469489	0.6842112	0.125858764	5.436341322	5.44E-08	2.47E-06	ASF1A	up	mRNAseq_120m
687.2305878	-0.6557236	0.161946857	-4.049004796	5.14E-05	0.000981099	PP7080	down	mRNAseq_120m
811.1523977	0.791996712	0.127051041	6.233689273	4.56E-10	3.03E-08	RNF19A	up	mRNAseq_120m
356.0222118	-1.522211511	0.216189663	-7.041092935	1.91E-12	2.13E-10	TMEM158	down	mRNAseq_120m
461.2825842	-0.656095992	0.114770861	-5.716572886	1.09E-08	5.71E-07	RTTN	down	mRNAseq_120m
1229.385861	1.189898147	0.206771748	5.754645689	8.68E-09	4.66E-07	ASPM	up	mRNAseq_120m
1103.041594	-0.664337395	0.105204088	-6.314748875	2.71E-10	1.93E-08	GEMIN5	down	mRNAseq_120m
3404.435192	-0.761671699	0.125117881	-6.08763266	1.15E-09	7.17E-08	PVRL3	down	mRNAseq_120m
916.3864204	-1.322316348	0.162798492	-8.122411513	4.57E-16	8.47E-14	KANK2	down	mRNAseq_120m
628.7209786	0.619221742	0.139832447	4.428312285	9.50E-06	0.000240287	FGFR1OP2	up	mRNAseq_120m
2846.624804	-0.582873182	0.133907617	-4.352800797	1.34E-05	0.000319637	INTS1	down	mRNAseq_120m
1140.2665	-0.611223991	0.125319108	-4.877340718	1.08E-06	3.66E-05	EHF	down	mRNAseq_120m
636.4816896	1.055085639	0.156277316	6.751367809	1.46E-11	1.41E-09	HSPB8	up	mRNAseq_120m
260.2520176	0.965350844	0.208962226	4.619738529	3.84E-06	0.000113307	GBX2	up	mRNAseq_120m
939.7334771	-0.664113383	0.174511798	-3.805550065	0.000141489	0.002269016	SEZ6L2	down	mRNAseq_120m
1266.101047	1.038061887	0.137369421	7.556717367	4.13E-14	5.71E-12	CKAP2	up	mRNAseq_120m
936.6182679	2.012497456	0.169050029	11.90474485	1.12E-32	1.09E-29	GPR110	up	mRNAseq_120m
199.5379709	0.755014609	0.19928351	3.788645677	0.000151471	0.002389046	STEAP1	up	mRNAseq_120m
1146.095184	-0.673581252	0.158608733	-4.246810612	2.17E-05	0.000481275	PALD1	down	mRNAseq_120m
646.790925	0.709927488	0.147716326	4.806019114	1.54E-06	5.07E-05	GLA	up	mRNAseq_120m
1482.250685	-2.684321703	0.09943033	-26.99701086	1.60E-160	2.35E-156	TNFRSF21	down	mRNAseq_120m
1317.960597	-1.657311997	0.164939343	-10.04800894	9.37E-24	3.71E-21	AHDC1	down	mRNAseq_120m
376.6741785	-1.022405959	0.151842539	-6.733330237	1.66E-11	1.56E-09	PDLIM3	down	mRNAseq_120m
617.5119426	0.883772499	0.170131446	5.194645207	2.05E-07	8.42E-06	GCLM	up	mRNAseq_120m
2009.172835	-0.831581705	0.117870931	-7.055019394	1.73E-12	1.94E-10	STK39	down	mRNAseq_120m
969.2654208	-0.634037299	0.100925927	-6.28220435	3.34E-10	2.32E-08	GNG5	down	mRNAseq_120m
191.7832361	0.946681768	0.232165585	4.077614555	4.55E-05	0.000886345	GNRH1	up	mRNAseq_120m
938.3677734	-1.157175509	0.142287095	-8.132680675	4.20E-16	7.89E-14	SLCO4A1	down	mRNAseq_120m
194.3928567	-1.332096602	0.22378182	-5.952657829	2.64E-09	1.54E-07	MKX	down	mRNAseq_120m
315.9881786	1.248063905	0.222196953	5.616926268	1.94E-08	9.59E-07	SBF2-AS1	up	mRNAseq_120m
709.3055736	-0.680384133	0.162065839	-4.19819584	2.69E-05	0.000578754	RCOR2	down	mRNAseq_120m
229.8446794	0.618889475	0.182947247	3.382884875	0.000717287	0.008508127	CD163L1	up	mRNAseq_120m
1860.421351	-0.715052525	0.10769469	-6.639626546	3.14E-11	2.79E-09	RASSF3	down	mRNAseq_120m
212.1229573	1.612854082	0.376888869	4.279389003	1.87E-05	0.000424973	GAS2L3	up	mRNAseq_120m
949.634529	0.946053679	0.1693127	5.587612028	2.30E-08	1.13E-06	LINC00346	up	mRNAseq_120m
429.450829	-0.700295873	0.168827515	-4.14799609	3.35E-05	0.000690297	SNHG10	down	mRNAseq_120m
245.6172681	2.078575459	0.232934755	8.923423452	4.52E-19	1.12E-16	GPR15	up	mRNAseq_120m
517.7279395	-0.954982083	0.278754711	-3.425886793	0.000612796	0.007499453	BRICD5	down	mRNAseq_120m
517.9904699	0.882424922	0.193523846	4.559773583	5.12E-06	0.000144261	FAM102B	up	mRNAseq_120m
172.5805816	-1.012671323	0.305759879	-3.311982346	0.000926374	0.010462954	ANGPT2	down	mRNAseq_120m
383.4727783	0.735270632	0.192687736	3.815866257	0.000135706	0.002208841	C3orf38	up	mRNAseq_120m
819.2277984	-0.698398099	0.209310034	-3.336668024	0.000847892	0.009726518	SNHG15	down	mRNAseq_120m
1071.92614	0.956102371	0.162748696	5.874716007	4.24E-09	2.37E-07	TRIM59	up	mRNAseq_120m
226.7576166	-0.80715262	0.193470776	-4.171961445	3.02E-05	0.000636523	GRK5	down	mRNAseq_120m
429.2697831	-0.860080767	0.249613286	-3.445652992	0.000569681	0.007090283	GPT	down	mRNAseq_120m
658.9702272	-0.618652059	0.157814328	-3.920126063	8.85E-05	0.001536108	NTMT1	down	mRNAseq_120m
343.0158938	-1.075745367	0.148706183	-7.234032554	4.69E-13	5.92E-11	NR3C1	down	mRNAseq_120m
397.6518385	-0.634031717	0.137566831	-4.608899634	4.05E-06	0.000118127	NXT1	down	mRNAseq_120m
1839.157498	-0.593476595	0.16703604	-3.552985307	0.000380886	0.005044842	FHOD1	down	mRNAseq_120m
850.6129461	1.086625806	0.182098066	5.967256157	2.41E-09	1.44E-07	MYLIP	up	mRNAseq_120m
952.8202041	-0.799378251	0.139790171	-5.718415281	1.08E-08	5.67E-07	UHRF1	down	mRNAseq_120m
8594.460597	0.7147018	0.147943487	4.830910874	1.36E-06	4.52E-05	GSTP1	up	mRNAseq_120m
1421.222357	-0.668538757	0.136240674	-4.907042356	9.25E-07	3.26E-05	MSH6	down	mRNAseq_120m
632.9252664	-0.837548312	0.169315436	-4.946674273	7.55E-07	2.70E-05	PSMC3IP	down	mRNAseq_120m
451.6633282	1.0724441	0.142648589	7.518084154	5.56E-14	7.61E-12	GPSM2	up	mRNAseq_120m
777.954656	1.108955581	0.210200129	5.275713136	1.32E-07	5.68E-06	OSGIN1	up	mRNAseq_120m
126.258579	0.97136303	0.212493501	4.571259953	4.85E-06	0.000137633	GZMM	up	mRNAseq_120m
1292.913786	-2.080796994	0.151286313	-13.75403333	4.82E-43	7.84E-40	EHD2	down	mRNAseq_120m
294.6999582	-0.812322085	0.188411957	-4.311414716	1.62E-05	0.000374805	HHEX	down	mRNAseq_120m
302.8464965	0.596748914	0.181252563	3.292361243	0.000993499	0.011025582	MR1	up	mRNAseq_120m
668.8027834	1.397889849	0.153686047	9.095749941	9.39E-20	2.60E-17	HMMR	up	mRNAseq_120m
373.0279247	1.090477202	0.219912583	4.958684878	7.10E-07	2.55E-05	HMOX1	up	mRNAseq_120m
332.5421291	1.852672235	0.192445911	9.626976351	6.15E-22	2.20E-19	FOXA1	up	mRNAseq_120m
1018.191198	1.313116556	0.198924725	6.601072625	4.08E-11	3.53E-09	HOXA9	up	mRNAseq_120m
449.1274168	-0.908745062	0.236839275	-3.836969455	0.000124562	0.00205949	HOXA11	down	mRNAseq_120m
130.6156297	-1.192185403	0.297656348	-4.00524098	6.20E-05	0.001144475	HOXA13	down	mRNAseq_120m
364.1383574	-0.727559754	0.15629671	-4.654990856	3.24E-06	9.91E-05	HOXB3	down	mRNAseq_120m
732.1036796	-0.831510869	0.166786574	-4.985478428	6.18E-07	2.27E-05	HOXB4	down	mRNAseq_120m
1331.203928	-0.707297126	0.168953265	-4.186347791	2.83E-05	0.000603588	HOXB8	down	mRNAseq_120m
598.8625888	0.906838988	0.136449601	6.645962906	3.01E-11	2.71E-09	RAB37	up	mRNAseq_120m
532.9328785	-0.590234333	0.141833486	-4.16145969	3.16E-05	0.000657998	AGFG2	down	mRNAseq_120m
444.4060335	-0.647471686	0.164150703	-3.944373516	8.00E-05	0.001413812	HSD11B2	down	mRNAseq_120m
4076.945643	0.791197901	0.127634779	6.198920904	5.69E-10	3.73E-08	DNAJB1	up	mRNAseq_120m
1067.611	-0.819945035	0.187152625	-4.381157015	1.18E-05	0.000285839	HSPG2	down	mRNAseq_120m
499.6534134	-0.799300892	0.196040396	-4.07722546	4.56E-05	0.00088665	PRSS53	down	mRNAseq_120m
210.0363292	-0.851648418	0.213947092	-3.980649645	6.87E-05	0.001242944	SLC35E4	down	mRNAseq_120m
6600.207929	-0.603203902	0.168143662	-3.5874317	0.000333951	0.004554982	ID1	down	mRNAseq_120m
3514.99588	1.831374116	0.161464189	11.34229284	8.10E-30	5.16E-27	ID2	up	mRNAseq_120m
901.8676188	-0.841015618	0.124636437	-6.747750807	1.50E-11	1.43E-09	NAT8L	down	mRNAseq_120m
884.2196034	-0.810973337	0.221974239	-3.653457004	0.000258733	0.003683364	PRR7-AS1	down	mRNAseq_120m
303.3134321	0.755407262	0.194195479	3.889932272	0.000100272	0.001713988	CCDC18	up	mRNAseq_120m
449.1473199	-0.634189195	0.178419456	-3.554484525	0.000378721	0.005022531	MCIDAS	down	mRNAseq_120m
401.6571444	0.633447255	0.15668099	4.042910718	5.28E-05	0.000999585	MACC1	up	mRNAseq_120m
9949.450125	0.626680547	0.167466036	3.742135189	0.000182463	0.002790089	CYR61	up	mRNAseq_120m
305.651383	0.684688458	0.191125613	3.582400318	0.000340452	0.00463071	FAS	up	mRNAseq_120m
469.2824825	0.842968636	0.179079122	4.707241273	2.51E-06	7.86E-05	IL6R	up	mRNAseq_120m
379.4589651	0.720264945	0.153200335	4.701458014	2.58E-06	8.07E-05	IL10RB	up	mRNAseq_120m
319.0089045	1.666217259	0.279650792	5.958206837	2.55E-09	1.49E-07	AQP3	up	mRNAseq_120m
851.3532696	-0.80752659	0.244379565	-3.304394903	0.000951817	0.010657011	TMPRSS9	down	mRNAseq_120m
456.1931527	-0.752250039	0.152551572	-4.931119548	8.18E-07	2.90E-05	IMPA2	down	mRNAseq_120m
531.1058684	-0.645416733	0.157170056	-4.106486622	4.02E-05	0.00079957	IRF1	down	mRNAseq_120m
956.1385802	0.683593298	0.147893669	4.622194463	3.80E-06	0.000113054	IRF7	up	mRNAseq_120m
2906.448578	-2.879820902	0.186992886	-15.40069762	1.62E-53	3.39E-50	IRS1	down	mRNAseq_120m
2232.838911	1.026243454	0.152921918	6.71089841	1.93E-11	1.78E-09	ITGA2	up	mRNAseq_120m
4412.351544	-1.169366052	0.148176535	-7.891708705	2.98E-15	4.85E-13	ITGB4	down	mRNAseq_120m
276.8286685	-0.988787827	0.236449406	-4.181815655	2.89E-05	0.000613075	ITGB8	down	mRNAseq_120m
302.968811	1.571026059	0.153788711	10.2154836	1.69E-24	7.07E-22	ITPR1	up	mRNAseq_120m
1479.118245	-0.861636565	0.164181551	-5.248071785	1.54E-07	6.47E-06	JAG2	down	mRNAseq_120m
118.07818	1.303099375	0.305208381	4.269539943	1.96E-05	0.000442126	CYSRT1	up	mRNAseq_120m
1236.856107	-0.660272506	0.134599275	-4.905468531	9.32E-07	3.26E-05	SLC27A1	down	mRNAseq_120m
426.3675768	0.800923378	0.174527262	4.589101844	4.45E-06	0.000128621	CA13	up	mRNAseq_120m
319.3186876	-1.157279392	0.226448785	-5.11055687	3.21E-07	1.25E-05	ARL4D	down	mRNAseq_120m
449.1698471	0.702417629	0.171117182	4.104892455	4.05E-05	0.000802922	KIF3C	up	mRNAseq_120m
998.4774106	0.756771881	0.20590428	3.675357697	0.000237516	0.00343812	KIF11	up	mRNAseq_120m
463.0010639	0.770189432	0.143333492	5.373408705	7.73E-08	3.42E-06	ARG2	up	mRNAseq_120m
11047.61792	-0.738321168	0.197759924	-3.733421584	0.000188896	0.002855663	KRT8	down	mRNAseq_120m
223.4015962	-1.42931979	0.284102795	-5.030995173	4.88E-07	1.82E-05	KRT15	down	mRNAseq_120m
334.8935455	1.383878854	0.408608506	3.386808727	0.000707107	0.008421468	LIPT2	up	mRNAseq_120m
12194.94062	-1.119145443	0.223063489	-5.017161016	5.24E-07	1.94E-05	KRT19	down	mRNAseq_120m
955.4513235	-0.592123918	0.174050656	-3.402020608	0.000668896	0.008078035	SBK1	down	mRNAseq_120m
330.3982427	-0.74501346	0.184677142	-4.034140082	5.48E-05	0.001033209	BLOC1S3	down	mRNAseq_120m
884.7391076	-0.634603772	0.167755851	-3.782900984	0.000155011	0.002423434	SNHG17	down	mRNAseq_120m
762.0920048	1.611898945	0.253282454	6.364037142	1.97E-10	1.44E-08	LEKR1	up	mRNAseq_120m
1747.316165	-0.683755814	0.124639597	-5.485863476	4.11E-08	1.93E-06	RBM12B	down	mRNAseq_120m
2960.304057	-2.928325291	0.217538383	-13.46118903	2.65E-41	3.52E-38	IER5L	down	mRNAseq_120m
610.9268209	-0.944485536	0.241785515	-3.90629495	9.37E-05	0.001615218	LRRC26	down	mRNAseq_120m
270.835207	1.427512901	0.193783157	7.366547862	1.75E-13	2.25E-11	LAMA2	up	mRNAseq_120m
217.5424893	1.563969	0.183564053	8.520017789	1.60E-17	3.44E-15	LAMA3	up	mRNAseq_120m
187.0412255	0.872965508	0.197417958	4.4219154	9.78E-06	0.000246239	FRRS1	up	mRNAseq_120m
1369.79624	-0.602657316	0.120442685	-5.003685493	5.62E-07	2.07E-05	LAMB1	down	mRNAseq_120m
975.4769234	0.658325326	0.105399702	6.245988483	4.21E-10	2.87E-08	LAMC2	up	mRNAseq_120m
4277.238108	-0.993476575	0.181125687	-5.48501206	4.13E-08	1.93E-06	LIF	down	mRNAseq_120m
145.3350661	0.888565192	0.233578797	3.804134641	0.000142301	0.002273243	LINC00511	up	mRNAseq_120m
200.5704854	-0.80147358	0.23174861	-3.458374921	0.000543445	0.006821696	C1orf226	down	mRNAseq_120m
264.2410854	1.035959753	0.190183887	5.447147856	5.12E-08	2.34E-06	LMO7	up	mRNAseq_120m
280.7242967	0.728718228	0.132808383	5.486989711	4.09E-08	1.93E-06	PAIP2B	up	mRNAseq_120m
190.4916396	0.89978365	0.270635641	3.32470493	0.000885122	0.010051276	MBNL1-AS1	up	mRNAseq_120m
867.4137872	0.73255404	0.188437745	3.887512235	0.000101277	0.001725122	LINC01011	up	mRNAseq_120m
869.793644	0.895413344	0.232806459	3.846170542	0.000119978	0.002001779	HTATSF1P2	up	mRNAseq_120m
799.6245188	-0.799341865	0.12780821	-6.254229423	3.99E-10	2.73E-08	SNX30	down	mRNAseq_120m
498.7172953	0.761566997	0.19944496	3.818431904	0.000134303	0.002190868	LTK	up	mRNAseq_120m
559.1405647	1.422056411	0.406275387	3.500227814	0.000464861	0.005966784	TACSTD2	up	mRNAseq_120m
3295.573598	-0.605928781	0.130974412	-4.626314178	3.72E-06	0.000111282	SMAD3	down	mRNAseq_120m
1982.724653	-0.583424929	0.13921664	-4.190770074	2.78E-05	0.00059438	MAN1A1	down	mRNAseq_120m
269.9200806	0.608944797	0.166991432	3.646563125	0.000265771	0.003754371	MAP2	up	mRNAseq_120m
1113.698399	-0.615122298	0.128971783	-4.769433164	1.85E-06	6.00E-05	MCC	down	mRNAseq_120m
1612.927759	-1.010235222	0.146087354	-6.915281812	4.67E-12	4.85E-10	MCM2	down	mRNAseq_120m
2184.342612	-0.58160228	0.099113819	-5.868024087	4.41E-09	2.46E-07	MCM3	down	mRNAseq_120m
2414.507504	-0.66389402	0.176029753	-3.77148754	0.000162277	0.00251822	MCM4	down	mRNAseq_120m
1284.160438	-0.987072866	0.175038984	-5.63916016	1.71E-08	8.54E-07	MCM5	down	mRNAseq_120m
2919.169531	-0.699905869	0.162056124	-4.318910344	1.57E-05	0.00036518	MCM7	down	mRNAseq_120m
498.345339	0.600051784	0.147002278	4.08192167	4.47E-05	0.000872394	MDFI	up	mRNAseq_120m
413.7568483	-0.756830301	0.131094214	-5.773178546	7.78E-09	4.19E-07	MAP3K5	down	mRNAseq_120m
4657.465809	-0.789129373	0.103492891	-7.624962127	2.44E-14	3.58E-12	MET	down	mRNAseq_120m
16974.89228	-1.456411818	0.128263661	-11.35482809	7.02E-30	4.90E-27	KITLG	down	mRNAseq_120m
266.2136201	1.016361023	0.155143059	6.551121446	5.71E-11	4.73E-09	MLLT3	up	mRNAseq_120m
198.7198835	-2.059124566	0.311527718	-6.609763584	3.85E-11	3.40E-09	MN1	down	mRNAseq_120m
1417.423186	-0.627131803	0.16912822	-3.708025804	0.000208881	0.003082129	ABCC1	down	mRNAseq_120m
548.7016912	-0.596953409	0.157989422	-3.778439104	0.000157814	0.002459387	CCDC88C	down	mRNAseq_120m
465.1532513	0.669027032	0.187552278	3.567149596	0.000360885	0.004854556	THUMPD3-AS1	up	mRNAseq_120m
498.9119165	-0.635005242	0.171254059	-3.707971931	0.000208926	0.003082129	NR2F1-AS1	down	mRNAseq_120m
159.6715903	-1.40538048	0.339534125	-4.139143542	3.49E-05	0.000711241	ZNRF2P1	down	mRNAseq_120m
8767.114325	-2.048733335	0.418439845	-4.896123924	9.77E-07	3.40E-05	MYC	down	mRNAseq_120m
9419.36945	-0.737660522	0.170949138	-4.315087684	1.60E-05	0.00037038	MYH9	down	mRNAseq_120m
521.9298766	0.856747022	0.170925982	5.012386128	5.38E-07	1.98E-05	NEK1	up	mRNAseq_120m
491.5688422	1.118270429	0.262171861	4.265409811	2.00E-05	0.000449001	NEK2	up	mRNAseq_120m
1462.097517	-0.879761607	0.146444768	-6.007463551	1.88E-09	1.14E-07	NF2	down	mRNAseq_120m
3863.786074	0.667937478	0.162299066	4.115473325	3.86E-05	0.000777495	NFE2L2	up	mRNAseq_120m
2835.604661	-0.599658998	0.179982265	-3.33176714	0.000862964	0.009837793	NFIC	down	mRNAseq_120m
2030.337287	-0.649257378	0.142936341	-4.542283466	5.56E-06	0.000154685	TONSL	down	mRNAseq_120m
143.0323696	1.091462052	0.220021278	4.960711357	7.02E-07	2.54E-05	NOV	up	mRNAseq_120m
206.8836195	1.478740898	0.336879782	4.389521062	1.14E-05	0.000277276	EID3	up	mRNAseq_120m
585.8395486	0.9489276	0.147733685	6.423231101	1.33E-10	1.03E-08	GPX8	up	mRNAseq_120m
641.4661839	0.936406879	0.211409238	4.42935648	9.45E-06	0.000239541	OVOL1	up	mRNAseq_120m
1420.35557	0.597839489	0.165478595	3.612790449	0.000302919	0.00418629	P4HA1	up	mRNAseq_120m
280.2362391	-2.123760478	0.181953976	-11.67196519	1.77E-31	1.37E-28	SLC45A1	down	mRNAseq_120m
1465.015545	-0.667471378	0.107259755	-6.222943335	4.88E-10	3.23E-08	STMN3	down	mRNAseq_120m
1511.182053	-0.628472382	0.143524301	-4.378856961	1.19E-05	0.000288395	TMED7	down	mRNAseq_120m
250.9398728	0.613898907	0.185692096	3.306004506	0.000946366	0.010639106	PLEKHO1	up	mRNAseq_120m
808.8766114	1.622412324	0.181611467	8.933424458	4.13E-19	1.06E-16	CPA4	up	mRNAseq_120m
386.1246281	0.640005207	0.154295514	4.147918447	3.36E-05	0.000690297	PBDC1	up	mRNAseq_120m
240.3513551	1.110157408	0.194948671	5.694613877	1.24E-08	6.38E-07	KRCC1	up	mRNAseq_120m
1269.486529	-0.877081876	0.098618081	-8.893722767	5.91E-19	1.44E-16	WNT16	down	mRNAseq_120m
586.0248889	0.87438898	0.20299625	4.307414448	1.65E-05	0.000380445	GTSE1	up	mRNAseq_120m
419.3763074	-0.809427901	0.223093554	-3.62819941	0.000285405	0.003981805	DTL	down	mRNAseq_120m
698.042309	-0.998842488	0.150326403	-6.644491353	3.04E-11	2.72E-09	PDGFB	down	mRNAseq_120m
716.176889	-0.880815865	0.118248735	-7.448839652	9.42E-14	1.27E-11	NT5DC3	down	mRNAseq_120m
1454.521888	0.881747649	0.133816073	6.589250661	4.42E-11	3.76E-09	YPEL5	up	mRNAseq_120m
530.7596783	-0.678586539	0.134676341	-5.038646973	4.69E-07	1.77E-05	GINS2	down	mRNAseq_120m
224.5358049	0.67514375	0.201903916	3.34388636	0.000826136	0.0095142	MPC1	up	mRNAseq_120m
189.47565	-0.654096751	0.151079738	-4.329480304	1.49E-05	0.000350314	SYT17	down	mRNAseq_120m
690.525786	-0.933839959	0.141639237	-6.593088061	4.31E-11	3.69E-09	SIX4	down	mRNAseq_120m
818.0229349	-0.773230989	0.149436452	-5.174313095	2.29E-07	9.27E-06	PFAS	down	mRNAseq_120m
656.3528612	-0.70131674	0.119149834	-5.88600684	3.96E-09	2.22E-07	ATP8B1	down	mRNAseq_120m
295.2924807	1.090825697	0.163921466	6.654562828	2.84E-11	2.57E-09	SERPINB8	up	mRNAseq_120m
1298.301936	-2.325111261	0.143585935	-16.19316862	5.64E-59	1.38E-55	SERPINB9	down	mRNAseq_120m
511.491061	-1.137150113	0.208083928	-5.464862773	4.63E-08	2.13E-06	PIM1	down	mRNAseq_120m
1328.144104	-0.928402349	0.109421429	-8.484648405	2.16E-17	4.46E-15	PIP4K2A	down	mRNAseq_120m
609.4142925	-0.62553068	0.154610544	-4.045847488	5.21E-05	0.000991836	PLAT	down	mRNAseq_120m
1378.624595	0.796898396	0.168211508	4.737478446	2.16E-06	6.89E-05	PLK1	up	mRNAseq_120m
128.5761183	0.956648416	0.204683779	4.673787143	2.96E-06	9.12E-05	GPR87	up	mRNAseq_120m
512.6280555	0.60798018	0.178580536	3.404515377	0.000662816	0.008024452	C21orf91	up	mRNAseq_120m
22712.42658	-1.163675462	0.109208775	-10.6555125	1.64E-26	8.02E-24	ERRFI1	down	mRNAseq_120m
15897.97399	-1.114369324	0.149937773	-7.432212072	1.07E-13	1.42E-11	SLC38A2	down	mRNAseq_120m
198.0186505	-0.679204549	0.205728538	-3.301460055	0.00096183	0.010731037	GFOD1	down	mRNAseq_120m
1720.903916	0.665924518	0.131372709	5.068971493	4.00E-07	1.55E-05	ANLN	up	mRNAseq_120m
371.8581529	1.048856761	0.15930507	6.583950916	4.58E-11	3.88E-09	FAM64A	up	mRNAseq_120m
1271.142908	1.232768506	0.195015662	6.321382061	2.59E-10	1.86E-08	HES2	up	mRNAseq_120m
682.1300633	0.642182153	0.116819401	5.497221754	3.86E-08	1.82E-06	LEPROT	up	mRNAseq_120m
483.3072463	-0.601143189	0.118926976	-5.054725237	4.31E-07	1.65E-05	IL17RD	down	mRNAseq_120m
436.8630066	0.840130505	0.141500163	5.937311232	2.90E-09	1.66E-07	KCTD9	up	mRNAseq_120m
273.6689365	1.205297398	0.158752832	7.592289131	3.14E-14	4.47E-12	SAMD9	up	mRNAseq_120m
348.2369268	0.690287273	0.187398544	3.683525265	0.00023003	0.003339659	KLHL28	up	mRNAseq_120m
642.4419684	-0.584724626	0.148699631	-3.932253383	8.42E-05	0.001471076	NDE1	down	mRNAseq_120m
254.4044184	1.026199022	0.182376156	5.626826681	1.84E-08	9.11E-07	ERCC6L	up	mRNAseq_120m
181.3900016	1.509317378	0.328048972	4.600890439	4.21E-06	0.000122033	FAM46C	up	mRNAseq_120m
2545.06121	-0.640099912	0.126692648	-5.052384021	4.36E-07	1.66E-05	RNF43	down	mRNAseq_120m
369.1688236	1.145072271	0.189249252	6.050603945	1.44E-09	8.92E-08	SPDL1	up	mRNAseq_120m
220.8483212	0.86138463	0.212124239	4.06075532	4.89E-05	0.000941583	CXorf57	up	mRNAseq_120m
733.8616282	0.852426754	0.15998592	5.328136075	9.92E-08	4.31E-06	CCDC186	up	mRNAseq_120m
505.4559437	-0.807581899	0.156179232	-5.170866116	2.33E-07	9.40E-06	TMEM51	down	mRNAseq_120m
1239.803011	-0.8336471	0.126234158	-6.603974025	4.00E-11	3.49E-09	ANO1	down	mRNAseq_120m
150.2031907	-1.4902452	0.234076835	-6.366478771	1.93E-10	1.43E-08	ARMC4	down	mRNAseq_120m
754.4076032	0.991753215	0.221354224	4.480389841	7.45E-06	0.000196658	CDCA8	up	mRNAseq_120m
705.8072945	0.622783533	0.160393731	3.882842118	0.000103243	0.001754525	UBR7	up	mRNAseq_120m
786.1945217	0.817183851	0.146147447	5.591502758	2.25E-08	1.11E-06	CEP55	up	mRNAseq_120m
640.3900405	0.653047706	0.187992715	3.473792629	0.000513157	0.006502806	GOLPH3L	up	mRNAseq_120m
282.0602836	1.158672946	0.258447136	4.483210622	7.35E-06	0.000194777	NEIL3	up	mRNAseq_120m
434.7464202	0.677282996	0.196389061	3.448679848	0.000563334	0.007023219	TMEM19	up	mRNAseq_120m
163.8305079	0.903170623	0.191086614	4.726498651	2.28E-06	7.24E-05	TMEM40	up	mRNAseq_120m
457.6635052	0.778493041	0.112342831	6.929619227	4.22E-12	4.42E-10	TBC1D19	up	mRNAseq_120m
605.841816	0.725790375	0.153879078	4.716628051	2.40E-06	7.55E-05	MIS18BP1	up	mRNAseq_120m
2750.060588	-1.342343193	0.146056061	-9.190602483	3.91E-20	1.12E-17	AGPAT5	down	mRNAseq_120m
2176.26151	-0.725478752	0.146821827	-4.941218667	7.76E-07	2.77E-05	ABHD10	down	mRNAseq_120m
822.4500426	0.949805168	0.159747456	5.945666931	2.75E-09	1.59E-07	HJURP	up	mRNAseq_120m
709.0545251	-0.640420366	0.166576504	-3.84460204	0.000120748	0.002007765	PIDD1	down	mRNAseq_120m
476.1309223	-1.420158978	0.299399016	-4.743365551	2.10E-06	6.72E-05	RBM12B-AS1	down	mRNAseq_120m
197.7901593	-1.469464597	0.261025964	-5.629572535	1.81E-08	9.00E-07	PRF1	down	mRNAseq_120m
236.0220016	0.811172371	0.217393754	3.731350854	0.000190456	0.002876275	ZNF823	up	mRNAseq_120m
896.1396781	0.762465792	0.120230372	6.341706995	2.27E-10	1.64E-08	PNRC2	up	mRNAseq_120m
622.0734508	0.65208888	0.16361336	3.985547886	6.73E-05	0.00122514	G2E3	up	mRNAseq_120m
910.0888151	1.011561965	0.16026909	6.311647267	2.76E-10	1.96E-08	DEPDC1	up	mRNAseq_120m
429.6750237	-1.337331986	0.14091282	-9.490491972	2.30E-21	7.83E-19	SYBU	down	mRNAseq_120m
893.9074706	0.72597005	0.141564696	5.128185697	2.93E-07	1.16E-05	SCYL2	up	mRNAseq_120m
205.3554171	-0.799000624	0.186632579	-4.281142266	1.86E-05	0.000422948	PKIB	down	mRNAseq_120m
268.6986864	0.627864691	0.136089167	4.613627252	3.96E-06	0.000115701	N4BP2	up	mRNAseq_120m
470.7540163	0.664632898	0.152304733	4.363836137	1.28E-05	0.000305909	AP5M1	up	mRNAseq_120m
392.5730232	0.74085713	0.142615418	5.194789873	2.05E-07	8.42E-06	DEPDC1B	up	mRNAseq_120m
685.3060966	0.840188567	0.129247539	6.500615601	8.00E-11	6.51E-09	LRIF1	up	mRNAseq_120m
252.4325902	0.658514373	0.160740274	4.096760303	4.19E-05	0.00082716	KIZ	up	mRNAseq_120m
338.6459278	-1.345362491	0.205063788	-6.560702421	5.36E-11	4.48E-09	SUSD2	down	mRNAseq_120m
314.3959789	-0.621442101	0.182612904	-3.40305689	0.000666364	0.008056229	KLK7	down	mRNAseq_120m
436.7522076	-0.705255277	0.176771055	-3.989653609	6.62E-05	0.001211653	KLK6	down	mRNAseq_120m
1956.024725	-0.798852787	0.100482724	-7.950150598	1.86E-15	3.14E-13	C10orf2	down	mRNAseq_120m
1407.813871	-0.897382327	0.240913311	-3.724917997	0.000195379	0.002929481	C15orf39	down	mRNAseq_120m
255.6124923	-0.701949654	0.19595767	-3.582149413	0.000340779	0.004630861	RGMA	down	mRNAseq_120m
703.9294407	-1.243282695	0.160827426	-7.730539053	1.07E-14	1.62E-12	PDXP	down	mRNAseq_120m
630.9008654	0.984641128	0.216899721	4.539614552	5.64E-06	0.000156359	CASC5	up	mRNAseq_120m
765.4004787	0.587233614	0.151119356	3.885892778	0.000101955	0.001734648	BACH1	up	mRNAseq_120m
315.3034788	0.834031583	0.183888246	4.535535045	5.75E-06	0.000158595	SCYL3	up	mRNAseq_120m
247.7195288	0.791449129	0.196586876	4.025950998	5.67E-05	0.001062999	PELI1	up	mRNAseq_120m
428.9378746	1.264375182	0.132247141	9.560699568	1.17E-21	4.08E-19	ATP10D	up	mRNAseq_120m
215.4859262	1.033795498	0.265889959	3.888057675	0.00010105	0.001723255	PTGER4	up	mRNAseq_120m
317.2108887	0.673018182	0.184310626	3.651543031	0.000260669	0.003700142	CLK4	up	mRNAseq_120m
248.744805	1.102681033	0.241158372	4.572435212	4.82E-06	0.000137128	GRAMD1B	up	mRNAseq_120m
1608.245061	-0.775357287	0.187512723	-4.13495828	3.55E-05	0.000722258	PRR12	down	mRNAseq_120m
490.0660174	0.59451471	0.129691728	4.584060352	4.56E-06	0.000131246	ODF2L	up	mRNAseq_120m
764.1152375	1.739444436	0.245117321	7.096375017	1.28E-12	1.53E-10	AHRR	up	mRNAseq_120m
321.0422463	1.019756556	0.170951394	5.965184217	2.44E-09	1.45E-07	ZNF608	up	mRNAseq_120m
514.273005	-1.507509333	0.144402547	-10.43963118	1.63E-25	7.48E-23	SRGAP1	down	mRNAseq_120m
1341.32558	0.905705101	0.202470509	4.473269247	7.70E-06	0.000202959	NCEH1	up	mRNAseq_120m
1575.040941	-0.670029256	0.202751438	-3.304683121	0.000950838	0.010657011	ARRDC3	down	mRNAseq_120m
991.1474103	-0.591490909	0.140963337	-4.196062054	2.72E-05	0.000583374	WDFY1	down	mRNAseq_120m
1233.883663	-0.597756111	0.107065979	-5.583063065	2.36E-08	1.15E-06	DIP2B	down	mRNAseq_120m
550.4327707	-0.952012076	0.174936731	-5.4420365	5.27E-08	2.40E-06	LRFN1	down	mRNAseq_120m
2607.028865	-0.620112551	0.185701197	-3.339302928	0.000839889	0.009649833	KIAA1522	down	mRNAseq_120m
258.7430111	-0.857290815	0.189591775	-4.521772184	6.13E-06	0.0001676	BEND3	down	mRNAseq_120m
2091.176349	-1.046036335	0.117145074	-8.929409472	4.28E-19	1.08E-16	PTPN1	down	mRNAseq_120m
1099.762344	0.774055879	0.142552833	5.429957888	5.64E-08	2.55E-06	TLDC1	up	mRNAseq_120m
303.6171886	0.620636445	0.16230872	3.823802225	0.000131409	0.002153261	BAK1	up	mRNAseq_120m
294.0575578	0.666112856	0.156891494	4.245691342	2.18E-05	0.000482953	CYP4F11	up	mRNAseq_120m
1110.243181	-0.798454249	0.105635689	-7.558565248	4.08E-14	5.69E-12	PTPN14	down	mRNAseq_120m
3470.507993	-0.737323789	0.11170461	-6.600656765	4.09E-11	3.53E-09	PXN	down	mRNAseq_120m
336.1951708	-0.916030959	0.219944104	-4.164835251	3.12E-05	0.00065097	RAB3A	down	mRNAseq_120m
1143.290999	-0.712406553	0.125572868	-5.673252242	1.40E-08	7.18E-07	RAB3B	down	mRNAseq_120m
162.7424644	0.743497226	0.18858949	3.942410703	8.07E-05	0.001420417	RAB27A	up	mRNAseq_120m
327.5445009	0.864488894	0.160962864	5.370735052	7.84E-08	3.46E-06	RAD51D	up	mRNAseq_120m
380.9040617	-0.658113637	0.173902969	-3.784372636	0.000154097	0.002416878	HIVEP3	down	mRNAseq_120m
439.7634549	-0.849393036	0.148898392	-5.704514505	1.17E-08	6.06E-07	EVA1C	down	mRNAseq_120m
2511.098799	0.706846553	0.169704648	4.165157297	3.11E-05	0.00065097	MESDC1	up	mRNAseq_120m
10632.99729	-0.80147781	0.135371059	-5.920599398	3.21E-09	1.81E-07	CCND1	down	mRNAseq_120m
3559.910364	-0.658122235	0.196232373	-3.353790329	0.000797127	0.009230924	BCL2L1	down	mRNAseq_120m
672.7107035	-1.554479718	0.155026853	-10.02716425	1.16E-23	4.46E-21	RGS2	down	mRNAseq_120m
166.7345847	1.324245254	0.322425983	4.107129468	4.01E-05	0.000798434	RNASEL	up	mRNAseq_120m
451.4529881	-0.614711472	0.119125431	-5.160203568	2.47E-07	9.87E-06	TGIF2	down	mRNAseq_120m
1488.570396	0.709359216	0.102936487	6.891232024	5.53E-12	5.67E-10	RNF6	up	mRNAseq_120m
301.960411	0.708696579	0.155473085	4.558323262	5.16E-06	0.000144704	RP2	up	mRNAseq_120m
1164.319942	-1.658590622	0.123313218	-13.45022574	3.07E-41	3.75E-38	ZNF704	down	mRNAseq_120m
1031.86708	-1.453131001	0.186204267	-7.803961876	6.00E-15	9.15E-13	RREB1	down	mRNAseq_120m
733.9996873	-1.350620081	0.168416915	-8.019503769	1.06E-15	1.81E-13	BDNF	down	mRNAseq_120m
265.8939732	1.349805192	0.14883959	9.068858559	1.20E-19	3.26E-17	S100A2	up	mRNAseq_120m
36808.80787	-0.769519438	0.090037114	-8.546691542	1.27E-17	2.81E-15	SCD	down	mRNAseq_120m
595.7634759	-0.667006581	0.158439505	-4.209850199	2.56E-05	0.00055294	CLSPN	down	mRNAseq_120m
546.5556985	-0.735612813	0.15022055	-4.896885363	9.74E-07	3.40E-05	SLC39A8	down	mRNAseq_120m
119.0530439	0.874525413	0.238676791	3.664057199	0.000248251	0.003561835	ZNF674	up	mRNAseq_120m
310.2478502	0.90194007	0.152191761	5.926339665	3.10E-09	1.77E-07	ZSCAN31	up	mRNAseq_120m
526.834032	-1.340854366	0.192829769	-6.953565168	3.56E-12	3.78E-10	KIAA0754	down	mRNAseq_120m
422.6226476	0.849606872	0.256478471	3.312585537	0.000924379	0.010448473	NFKBIZ	up	mRNAseq_120m
1280.488185	-0.648907664	0.130476646	-4.973362526	6.58E-07	2.41E-05	NXN	down	mRNAseq_120m
843.8307437	0.632818698	0.11204049	5.648125038	1.62E-08	8.19E-07	MPP5	up	mRNAseq_120m
379.585734	-0.798580277	0.217399849	-3.673324893	0.000239415	0.003458764	C1orf233	down	mRNAseq_120m
216.0994344	1.474746139	0.269672803	5.468649878	4.53E-08	2.10E-06	SGK1	up	mRNAseq_120m
954.097857	-1.5816852	0.135347541	-11.68610226	1.50E-31	1.22E-28	SHB	down	mRNAseq_120m
216.1719768	-0.739262404	0.151267392	-4.887123363	1.02E-06	3.54E-05	GAREM	down	mRNAseq_120m
1958.554057	-0.930840281	0.170416466	-5.462149901	4.70E-08	2.15E-06	VWA1	down	mRNAseq_120m
1003.099487	-0.597097916	0.175923616	-3.394074814	0.000688609	0.008268385	PLEKHG2	down	mRNAseq_120m
4064.016294	-0.640588833	0.116774907	-5.485671979	4.12E-08	1.93E-06	CDCP1	down	mRNAseq_120m
129.4589792	-0.87529196	0.206616385	-4.236314359	2.27E-05	0.00050053	SIX1	down	mRNAseq_120m
675.5504202	-0.700967333	0.153914893	-4.554252792	5.26E-06	0.000146971	SLC26A6	down	mRNAseq_120m
329.0260307	-1.324723312	0.188717439	-7.019612602	2.22E-12	2.43E-10	SLC1A3	down	mRNAseq_120m
723.4484766	-0.659243919	0.165608896	-3.980727699	6.87E-05	0.001242944	SLC4A3	down	mRNAseq_120m
1203.973949	-0.644837263	0.181139593	-3.559891312	0.000371008	0.004954331	NOL6	down	mRNAseq_120m
4742.124122	-0.847140607	0.12001561	-7.058586875	1.68E-12	1.93E-10	SLC2A1	down	mRNAseq_120m
193.4694858	-0.990753518	0.261369367	-3.790625993	0.000150268	0.002374625	SLC2A3	down	mRNAseq_120m
727.2933318	-0.687559326	0.152319941	-4.51391538	6.36E-06	0.000172709	ANKRD33B	down	mRNAseq_120m
809.9113845	-0.661313085	0.168426932	-3.926409373	8.62E-05	0.001500102	SLC5A3	down	mRNAseq_120m
503.779595	-0.757515863	0.18942234	-3.999084077	6.36E-05	0.001171701	WNK2	down	mRNAseq_120m
889.9033311	-0.592219646	0.130832408	-4.526551603	6.00E-06	0.000164778	SLC12A2	down	mRNAseq_120m
674.2134321	-0.642186236	0.159438616	-4.0277961	5.63E-05	0.001058755	SLC19A1	down	mRNAseq_120m
135.1935868	0.944862207	0.283350123	3.334610194	0.00085419	0.009783453	SMPD1	up	mRNAseq_120m
266.1169387	-0.720505909	0.162609552	-4.430895355	9.38E-06	0.00023918	SNTB1	down	mRNAseq_120m
1998.966777	-3.589559361	0.572634874	-6.268495903	3.65E-10	2.52E-08	SOX9	down	mRNAseq_120m
3546.75761	-0.666717953	0.117617895	-5.668507781	1.44E-08	7.35E-07	DST	down	mRNAseq_120m
472.5678604	0.595724005	0.135501948	4.396423916	1.10E-05	0.000270035	SPAG1	up	mRNAseq_120m
205.4104626	0.929550354	0.233027131	3.989022005	6.63E-05	0.001213366	BPGM	up	mRNAseq_120m
2162.522025	-0.614682911	0.14688826	-4.18469733	2.86E-05	0.000607107	SPINT1	down	mRNAseq_120m
665.2113717	-0.678133123	0.154416939	-4.391572097	1.13E-05	0.00027521	SPTBN2	down	mRNAseq_120m
1383.606828	-0.649492821	0.11467767	-5.663638099	1.48E-08	7.54E-07	SRM	down	mRNAseq_120m
232.5265912	0.949421815	0.198995433	4.771073389	1.83E-06	5.97E-05	TRIM21	up	mRNAseq_120m
25934.10874	-0.980258469	0.157967477	-6.20544486	5.45E-10	3.60E-08	SSFA2	down	mRNAseq_120m
2039.237079	-0.646720621	0.186780294	-3.46246709	0.000535247	0.006730334	ZFP36L2	down	mRNAseq_120m
810.5627509	1.262092156	0.148165934	8.518099429	1.62E-17	3.44E-15	AURKA	up	mRNAseq_120m
479.6197265	1.506497431	0.18314502	8.225707878	1.94E-16	3.79E-14	KLF9	up	mRNAseq_120m
338.4040898	0.772608359	0.198032926	3.901413645	9.56E-05	0.001640423	TBX3	up	mRNAseq_120m
2955.695681	-0.977655142	0.150929837	-6.477547195	9.32E-11	7.46E-09	TCF7L2	down	mRNAseq_120m
1793.482573	-0.636958219	0.103258998	-6.168549313	6.89E-10	4.51E-08	TCOF1	down	mRNAseq_120m
909.3042397	0.835337324	0.130669182	6.392764628	1.63E-10	1.23E-08	BUB1	up	mRNAseq_120m
824.9219601	0.885138296	0.161911832	5.466791919	4.58E-08	2.12E-06	BUB1B	up	mRNAseq_120m
1198.55441	1.105925311	0.171360538	6.45379224	1.09E-10	8.55E-09	TFAP2A	up	mRNAseq_120m
616.020498	-1.044892352	0.147965765	-7.061716945	1.64E-12	1.91E-10	TFAP4	down	mRNAseq_120m
2250.332898	-0.851239523	0.205894912	-4.134339761	3.56E-05	0.000722258	NR2F1	down	mRNAseq_120m
3189.514628	1.421654797	0.42201692	3.368715166	0.000755194	0.008857359	NR2F2	up	mRNAseq_120m
190.7120244	1.245799587	0.247422319	5.035114025	4.78E-07	1.80E-05	TGFB3	up	mRNAseq_120m
4505.228809	-1.550266948	0.167985737	-9.228562924	2.74E-20	8.20E-18	TGIF1	down	mRNAseq_120m
517.9356957	-1.06521458	0.211587632	-5.034389618	4.79E-07	1.80E-05	TGM2	down	mRNAseq_120m
1804.482997	-0.654124498	0.155027034	-4.219422128	2.45E-05	0.000533131	TIAM1	down	mRNAseq_120m
1606.039153	-0.64764754	0.167341759	-3.870208744	0.000108742	0.001828892	TLE3	down	mRNAseq_120m
4257.989875	-0.615969788	0.102984861	-5.981168337	2.22E-09	1.33E-07	TOP1	down	mRNAseq_120m
388.840937	-0.687700266	0.120440401	-5.70988023	1.13E-08	5.91E-07	TOP1P1	down	mRNAseq_120m
772.0060258	-0.597977895	0.095417324	-6.266974055	3.68E-10	2.53E-08	TOP3A	down	mRNAseq_120m
484.5168164	1.253614859	0.203921683	6.147530966	7.87E-10	5.03E-08	TTK	up	mRNAseq_120m
527.0697823	-0.689459075	0.121414123	-5.678573935	1.36E-08	6.98E-07	TUBA4A	down	mRNAseq_120m
10186.57108	0.900060062	0.134000371	6.716847536	1.86E-11	1.72E-09	TXNRD1	up	mRNAseq_120m
9493.263595	0.591457073	0.171097218	3.456847991	0.000546533	0.006848728	UBC	up	mRNAseq_120m
1259.419183	0.747633935	0.104913869	7.126168735	1.03E-12	1.24E-10	OSGIN2	up	mRNAseq_120m
182.3603706	-0.890135741	0.164628193	-5.406945942	6.41E-08	2.87E-06	UCP2	down	mRNAseq_120m
1967.022069	-0.638048186	0.135076453	-4.723607779	2.32E-06	7.33E-05	UCK2	down	mRNAseq_120m
1387.750136	-0.717790262	0.162633089	-4.413556093	1.02E-05	0.000254633	UNG	down	mRNAseq_120m
1445.442864	-0.825347903	0.187339021	-4.405637972	1.05E-05	0.000260992	VEGFA	down	mRNAseq_120m
23896.89569	-0.939823495	0.084390077	-11.13665886	8.32E-29	4.69E-26	EZR	down	mRNAseq_120m
563.5513592	1.455501235	0.209082959	6.961357555	3.37E-12	3.63E-10	VIPR1	up	mRNAseq_120m
296.0406861	-1.124670354	0.174149554	-6.458071954	1.06E-10	8.35E-09	VSNL1	down	mRNAseq_120m
180.7954712	0.857356831	0.254728023	3.365773509	0.000763294	0.0089309	WNT9A	up	mRNAseq_120m
584.3711713	0.934488288	0.204184818	4.57667861	4.72E-06	0.000134901	ZNF165	up	mRNAseq_120m
249.2449243	0.678340041	0.201653504	3.363889189	0.000768524	0.008984922	ZNF175	up	mRNAseq_120m
300.9993327	0.727194099	0.16728373	4.347070096	1.38E-05	0.00032651	ZSCAN26	up	mRNAseq_120m
271.3925725	-0.742220965	0.181493187	-4.08952522	4.32E-05	0.000846542	SLC30A3	down	mRNAseq_120m
345.677547	-0.635975683	0.169540714	-3.751167892	0.000176013	0.002705573	FZD5	down	mRNAseq_120m
147.8781406	-1.608249462	0.214850619	-7.485430906	7.13E-14	9.67E-12	SCG2	down	mRNAseq_120m
617.0365225	-0.61355639	0.142498926	-4.305691341	1.66E-05	0.000382217	SEMA3B	down	mRNAseq_120m
2592.816773	-0.679359479	0.142841425	-4.756039644	1.97E-06	6.36E-05	CAD	down	mRNAseq_120m
1141.531995	-0.599204837	0.129293511	-4.634454051	3.58E-06	0.000108095	DCTPP1	down	mRNAseq_120m
1016.829482	-0.621405047	0.135796044	-4.576017318	4.74E-06	0.000135065	CCDC86	down	mRNAseq_120m
879.3341817	1.398494135	0.23594779	5.927133863	3.08E-09	1.76E-07	C1orf116	up	mRNAseq_120m
825.2653613	-0.628059168	0.1851983	-3.391279344	0.000695672	0.0083327	NOL12	down	mRNAseq_120m
1579.141324	-0.612970618	0.13835468	-4.430429237	9.40E-06	0.00023918	EFHD2	down	mRNAseq_120m
6749.032537	-1.170448693	0.098822024	-11.84400651	2.31E-32	2.12E-29	CHPF	down	mRNAseq_120m
149.8487416	-1.064747937	0.24806786	-4.292164003	1.77E-05	0.000403618	ARSJ	down	mRNAseq_120m
593.2566675	-1.033069763	0.1514034	-6.82329303	8.90E-12	8.87E-10	PPP1R3B	down	mRNAseq_120m
2230.460714	-0.806444969	0.180846327	-4.45928309	8.22E-06	0.000215116	C22orf29	down	mRNAseq_120m
685.2715591	0.649209339	0.150572911	4.311594521	1.62E-05	0.000374805	CLIP4	up	mRNAseq_120m
367.5105799	0.734139035	0.177588529	4.133932745	3.57E-05	0.000722538	KATNBL1	up	mRNAseq_120m
806.6102775	-0.862783331	0.134392469	-6.41987856	1.36E-10	1.05E-08	CLMN	down	mRNAseq_120m
171.0692529	0.89973094	0.198241707	4.538555258	5.66E-06	0.000156849	C11orf63	up	mRNAseq_120m
367.9274771	1.760501666	0.174649603	10.08019275	6.76E-24	2.75E-21	BORA	up	mRNAseq_120m
179.5321919	0.652660341	0.194075188	3.362925208	0.000771213	0.009009165	PYROXD1	up	mRNAseq_120m
882.8029365	-0.641921123	0.160775402	-3.992657563	6.53E-05	0.001200904	WLS	down	mRNAseq_120m
907.405859	-0.632655402	0.177108448	-3.572135655	0.000354082	0.004771996	FBXL18	down	mRNAseq_120m
124.1035326	0.880586332	0.235622102	3.737282389	0.00018602	0.002823841	ATF7IP2	up	mRNAseq_120m
142.0561467	2.422973441	0.263333437	9.201161329	3.54E-20	1.04E-17	ARL14	up	mRNAseq_120m
426.1761851	2.039616113	0.258425271	7.892479343	2.96E-15	4.85E-13	PIF1	up	mRNAseq_120m
685.0500527	-0.811443198	0.209518423	-3.872896657	0.000107549	0.00181091	FLJ22184	down	mRNAseq_120m
466.2696414	1.314645165	0.185478795	7.087846149	1.36E-12	1.60E-10	SPSB1	up	mRNAseq_120m
813.4782308	0.659429814	0.159011173	4.147065904	3.37E-05	0.000691899	CHD9	up	mRNAseq_120m
400.1859479	1.222547334	0.190821109	6.406771976	1.49E-10	1.13E-08	FAM214B	up	mRNAseq_120m
1806.496209	0.65218496	0.133476871	4.886127117	1.03E-06	3.54E-05	ITPKC	up	mRNAseq_120m
619.585771	0.791811882	0.154476917	5.125761814	2.96E-07	1.17E-05	PLEKHO2	up	mRNAseq_120m
2868.799837	0.633164625	0.088803593	7.129943778	1.00E-12	1.22E-10	NCOA4	up	mRNAseq_120m
364.2627005	0.607145949	0.178661058	3.398311621	0.000678031	0.00816816	ZKSCAN3	up	mRNAseq_120m
156.2583711	0.653858369	0.170059648	3.844876639	0.000120613	0.002007765	SLC35G2	up	mRNAseq_120m
213.8540536	1.014375448	0.283465459	3.578479902	0.000345598	0.004683322	KIAA1683	up	mRNAseq_120m
2797.485025	-0.633063732	0.12760468	-4.961132555	7.01E-07	2.54E-05	COL18A1	down	mRNAseq_120m
1489.397119	-0.783205916	0.137279787	-5.705180171	1.16E-08	6.06E-07	CMIP	down	mRNAseq_120m
683.6554157	0.605551871	0.10182751	5.94683962	2.73E-09	1.58E-07	DUSP16	up	mRNAseq_120m
5974.565559	-1.211701619	0.142133728	-8.525081502	1.53E-17	3.34E-15	HMGA2	down	mRNAseq_120m
6703.896735	-0.854531612	0.121698638	-7.021702332	2.19E-12	2.41E-10	ACTN4	down	mRNAseq_120m
103.0015209	1.407942261	0.349689722	4.026261487	5.67E-05	0.001062999	SYNC	up	mRNAseq_120m
377.6635936	2.531554947	0.245599071	10.30767313	6.51E-25	2.80E-22	APOLD1	up	mRNAseq_120m
1059.609433	0.844750203	0.237540244	3.556240363	0.0003762	0.005005406	FAM83D	up	mRNAseq_120m
3199.68776	-0.65691219	0.15010227	-4.376430739	1.21E-05	0.000291142	CDT1	down	mRNAseq_120m
1642.583659	-0.665154084	0.171557877	-3.877141034	0.000105691	0.001787839	CAMK2D	down	mRNAseq_120m
344.5556644	-2.358555518	0.215894457	-10.92457654	8.79E-28	4.77E-25	NUAK2	down	mRNAseq_120m
301.2687904	0.831527509	0.208564766	3.986903081	6.69E-05	0.0012212	TIGD6	up	mRNAseq_120m
394.7637318	-0.770072691	0.171526678	-4.489521402	7.14E-06	0.000190473	ADAMTS10	down	mRNAseq_120m
648.6042688	0.70355766	0.147965358	4.754880949	1.99E-06	6.38E-05	RNF146	up	mRNAseq_120m
2833.827187	-0.687636766	0.174153808	-3.94844518	7.87E-05	0.001391662	ARID1A	down	mRNAseq_120m
577.0253368	1.112197938	0.14966134	7.431431115	1.07E-13	1.42E-11	AXIN2	up	mRNAseq_120m
143.1127965	0.920133625	0.248531683	3.702278976	0.000213671	0.003133207	ELOVL3	up	mRNAseq_120m
587.3683542	0.605726665	0.177362187	3.415196196	0.000637361	0.00776118	CDCA3	up	mRNAseq_120m
479.5284116	0.580385266	0.175577121	3.305585966	0.00094778	0.010639106	DDX59	up	mRNAseq_120m
320.6844619	0.96196443	0.185923936	5.17396765	2.29E-07	9.27E-06	NUF2	up	mRNAseq_120m
502.6271666	0.623480679	0.138950942	4.48705615	7.22E-06	0.000192339	FAM107B	up	mRNAseq_120m
1156.552641	-0.683211265	0.199290701	-3.428214478	0.000607565	0.007447886	RPS6KL1	down	mRNAseq_120m
304.2878514	1.261178706	0.298340384	4.227314757	2.36E-05	0.000517081	SYT15	up	mRNAseq_120m
1900.807134	-0.583217221	0.131072865	-4.44956492	8.60E-06	0.000222898	KLF16	down	mRNAseq_120m
599.5202201	-0.769859564	0.144650701	-5.322197264	1.03E-07	4.44E-06	CDCA7	down	mRNAseq_120m
140.5500333	0.806947868	0.201205051	4.010574615	6.06E-05	0.001124597	SLC10A7	up	mRNAseq_120m
191.2396067	0.687182225	0.173880185	3.952044485	7.75E-05	0.00137421	SLC41A2	up	mRNAseq_120m
551.0920855	0.585408424	0.132132287	4.430472209	9.40E-06	0.00023918	EEA1	up	mRNAseq_120m
842.6795577	-0.67867878	0.186369273	-3.641580873	0.000270969	0.003809428	ZNRF3	down	mRNAseq_120m
593.1934013	0.787359149	0.110989256	7.094012334	1.30E-12	1.54E-10	LRRC8C	up	mRNAseq_120m
464.9403928	0.673549347	0.118153507	5.700629319	1.19E-08	6.18E-07	BTBD10	up	mRNAseq_120m
593.9669089	-0.651546894	0.148988607	-4.373132339	1.22E-05	0.000295092	RAD54L	down	mRNAseq_120m
227.3220896	0.677347776	0.168314627	4.024295387	5.71E-05	0.001067773	DYRK3	up	mRNAseq_120m
127.418714	-1.079754287	0.220988606	-4.88601791	1.03E-06	3.54E-05	MAML2	down	mRNAseq_120m
488.1704818	-1.291629446	0.111608303	-11.57287956	5.66E-31	4.14E-28	L3MBTL3	down	mRNAseq_120m
1464.72774	1.067751456	0.135659943	7.870793938	3.52E-15	5.67E-13	PARD6B	up	mRNAseq_120m
3821.575407	-1.856659322	0.144397305	-12.85799149	7.76E-38	8.74E-35	ZNF469	down	mRNAseq_120m
1239.038139	0.943631688	0.112042532	8.422084646	3.70E-17	7.52E-15	USP38	up	mRNAseq_120m
386.3203595	1.370297871	0.23536569	5.821994999	5.81E-09	3.18E-07	PSRC1	up	mRNAseq_120m
1629.428721	-0.692045684	0.174005859	-3.97714012	6.97E-05	0.001258318	CBX2	down	mRNAseq_120m
694.9597604	1.12804354	0.147975464	7.623179626	2.48E-14	3.59E-12	AGPAT9	up	mRNAseq_120m
1371.145638	-0.727364605	0.169474412	-4.29188452	1.77E-05	0.000403618	SEMA7A	down	mRNAseq_120m
2806.956014	0.770667748	0.188852648	4.080788684	4.49E-05	0.00087549	ZNF503	up	mRNAseq_120m
913.9925916	0.721813607	0.19696556	3.664669118	0.000247659	0.003556814	ARHGEF39	up	mRNAseq_120m
995.1054354	-1.24316134	0.167614141	-7.41680464	1.20E-13	1.56E-11	TNS4	down	mRNAseq_120m
391.238948	-0.978997176	0.146303601	-6.691545327	2.21E-11	2.02E-09	TOX2	down	mRNAseq_120m
173.8090454	0.739161496	0.161731259	4.570306944	4.87E-06	0.000137993	DISP1	up	mRNAseq_120m
290.8131798	-0.587495318	0.148364119	-3.959820759	7.50E-05	0.001338323	NKD2	down	mRNAseq_120m
871.3238903	0.720873887	0.162443138	4.437699824	9.09E-06	0.000233678	LMO4	up	mRNAseq_120m
1448.514135	0.957600346	0.206881736	4.628733138	3.68E-06	0.000110441	ITPRIP	up	mRNAseq_120m
467.0902342	0.703331289	0.138765345	5.068493792	4.01E-07	1.55E-05	BLZF1	up	mRNAseq_120m
224.8670627	0.889845093	0.196198855	4.53542449	5.75E-06	0.000158595	CDC14A	up	mRNAseq_120m
906.8492798	-0.630584668	0.099048181	-6.36644369	1.93E-10	1.43E-08	RRP1	down	mRNAseq_120m
119.4026996	-1.588506055	0.271703761	-5.846463255	5.02E-09	2.77E-07	PPAP2B	down	mRNAseq_120m
341.2213151	0.863881426	0.210120546	4.11136104	3.93E-05	0.000785006	OASL	up	mRNAseq_120m
748.0471593	-1.806207254	0.297458379	-6.072134388	1.26E-09	7.87E-08	SOCS1	down	mRNAseq_120m
1028.450423	-1.019591371	0.236524436	-4.310723186	1.63E-05	0.000375387	IRS2	down	mRNAseq_120m
145.2568421	1.617642947	0.238211677	6.79077939	1.12E-11	1.09E-09	STX11	up	mRNAseq_120m
3086.506268	-0.587941425	0.092606419	-6.348819352	2.17E-10	1.57E-08	ACTN1	down	mRNAseq_120m
1291.994757	-0.599755604	0.122259483	-4.905595775	9.31E-07	3.26E-05	ABCC3	down	mRNAseq_120m
1609.729687	-1.278505544	0.140177105	-9.120644531	7.47E-20	2.10E-17	ADAM19	down	mRNAseq_120m
149.8906557	1.290372699	0.298575765	4.321759672	1.55E-05	0.000361069	CBR3	up	mRNAseq_120m
648.6911009	-1.244576147	0.132072054	-9.423463249	4.36E-21	1.39E-18	SOCS2	down	mRNAseq_120m
784.2665661	0.706617673	0.149130549	4.738249003	2.16E-06	6.88E-05	ANKRD13A	up	mRNAseq_120m
5245.706725	-1.35011232	0.218986132	-6.16528686	7.04E-10	4.58E-08	TSC22D1	down	mRNAseq_120m
1327.054278	0.712422528	0.178544901	3.990158913	6.60E-05	0.001210588	CCNA2	up	mRNAseq_120m
1829.756346	0.880146356	0.180209863	4.884007678	1.04E-06	3.56E-05	CCNB1	up	mRNAseq_120m
774.8160175	-1.112759029	0.297527106	-3.740025718	0.000184001	0.002808236	BSN	down	mRNAseq_120m
1099.43156	-0.617812545	0.148625363	-4.156844642	3.23E-05	0.000668577	NAV1	down	mRNAseq_120m
589.7075383	-0.845535572	0.106793337	-7.917493715	2.42E-15	4.03E-13	C16orf45	down	mRNAseq_120m
826.2046894	-0.662640549	0.17376347	-3.813462915	0.000137033	0.002225496	LIMD1	down	mRNAseq_120m
100.4421825	0.82395163	0.246346693	3.344683135	0.000823766	0.009494376	NAT1	up	mRNAseq_120m
854.4302555	0.907693118	0.130246571	6.969036573	3.19E-12	3.46E-10	CCNG2	up	mRNAseq_120m
565.725991	-0.68225385	0.13084458	-5.214230877	1.85E-07	7.66E-06	TMEM41A	down	mRNAseq_120m
686.9635962	0.836919225	0.140305942	5.964959221	2.45E-09	1.45E-07	KNSTRN	up	mRNAseq_120m
2854.090134	0.625606574	0.096527387	6.481130303	9.10E-11	7.33E-09	SPAG9	up	mRNAseq_120m
6155.416912	-0.597880819	0.117995865	-5.066964181	4.04E-07	1.55E-05	GPRC5A	down	mRNAseq_120m
953.9009843	-0.711239807	0.125965464	-5.646308006	1.64E-08	8.25E-07	PKMYT1	down	mRNAseq_120m
528.7082062	-0.729506735	0.174814956	-4.173022436	3.01E-05	0.000634478	FMNL3	down	mRNAseq_120m
227.1172335	-1.778896514	0.164370787	-10.8224615	2.69E-27	1.41E-24	SLC16A6	down	mRNAseq_120m
469.9927986	0.80545524	0.162410284	4.959385697	7.07E-07	2.55E-05	MSANTD3	up	mRNAseq_120m
306.684923	-0.76808025	0.203325978	-3.777580496	0.000158359	0.002460027	KCNQ4	down	mRNAseq_120m
824.9982041	0.679356119	0.200872722	3.382022772	0.000719542	0.008527967	CCNB2	up	mRNAseq_120m
943.5843649	-0.614329168	0.157716315	-3.895152929	9.81E-05	0.00168141	RRP9	down	mRNAseq_120m
2196.510692	-0.95669397	0.126216026	-7.579813742	3.46E-14	4.87E-12	ATG12	down	mRNAseq_120m
346.7791629	-1.256125362	0.343201957	-3.660018063	0.000252197	0.003604103	DYRK1B	down	mRNAseq_120m
350.8831704	1.871366411	0.245945006	7.608881519	2.76E-14	3.97E-12	ZNF804A	up	mRNAseq_120m
358.6017657	0.630542387	0.139315957	4.525988263	6.01E-06	0.000164908	NXPE3	up	mRNAseq_120m
345.8326106	0.637364705	0.136536235	4.66809933	3.04E-06	9.34E-05	ALKBH8	up	mRNAseq_120m
426.2980099	0.987638751	0.280974618	3.515046159	0.000439678	0.005701925	TMEM88	up	mRNAseq_120m
1144.469376	-0.666416918	0.130093342	-5.122605867	3.01E-07	1.18E-05	MAGI1	down	mRNAseq_120m
440.8589241	0.750054872	0.177391627	4.228242806	2.36E-05	0.000516495	CHMP4C	up	mRNAseq_120m
294.8714652	-0.805315397	0.178268203	-4.517437127	6.26E-06	0.000170748	RPS6KA5	down	mRNAseq_120m
414.4629032	-0.65222345	0.173847842	-3.751691382	0.000175646	0.002702765	CCDC64	down	mRNAseq_120m
1743.385257	-0.923229662	0.129175336	-7.147104768	8.86E-13	1.10E-10	SOCS6	down	mRNAseq_120m
248.9558264	-1.065205093	0.308316168	-3.454911564	0.000550473	0.006886323	HTR7P1	down	mRNAseq_120m
710.4966743	0.583712989	0.117483161	4.968482145	6.75E-07	2.47E-05	TRIP11	up	mRNAseq_120m
322.6511878	0.80227986	0.175852872	4.562222107	5.06E-06	0.00014304	ZFAND4	up	mRNAseq_120m
361.2818967	0.64079469	0.168032546	3.813515335	0.000137004	0.002225496	TBC1D31	up	mRNAseq_120m
440.2236439	0.674735957	0.167437949	4.029767209	5.58E-05	0.001051266	RAB9A	up	mRNAseq_120m
115.8652061	-1.280578051	0.36867862	-3.473426394	0.000513858	0.006506059	LIPG	down	mRNAseq_120m
9254.421435	-1.288774308	0.114070289	-11.29807174	1.34E-29	7.86E-27	ARHGAP29	down	mRNAseq_120m
2370.296293	0.790391925	0.157430995	5.020561084	5.15E-07	1.91E-05	SYTL3	up	mRNAseq_120m
2924.775835	0.616243237	0.117292184	5.253915603	1.49E-07	6.30E-06	ARHGAP12	up	mRNAseq_120m
896.3302562	0.611080568	0.137264158	4.451858196	8.51E-06	0.000221899	HOMER1	up	mRNAseq_120m
1034.832554	0.74330215	0.158698598	4.68373483	2.82E-06	8.74E-05	KIF23	up	mRNAseq_120m
1395.704653	-0.642389228	0.141346709	-4.544776702	5.50E-06	0.000153156	BCAR1	down	mRNAseq_120m
727.5259975	-0.684768622	0.141555894	-4.837443377	1.32E-06	4.41E-05	SOX13	down	mRNAseq_120m
657.010504	0.896878114	0.187831209	4.774915311	1.80E-06	5.88E-05	KIF20B	up	mRNAseq_120m
47112.20487	-2.680914335	0.139928763	-19.15913702	8.12E-82	3.97E-78	AKAP12	down	mRNAseq_120m
8059.857455	0.582218086	0.177420528	3.281571157	0.001032305	0.011378655	IER2	up	mRNAseq_120m
9352.098743	-0.831665094	0.106512823	-7.808121803	5.80E-15	8.95E-13	CD44	down	mRNAseq_120m
2968.292738	1.723477748	0.152441988	11.30579424	1.23E-29	7.50E-27	GDA	up	mRNAseq_120m
621.9072797	-1.461133014	0.135968181	-10.7461393	6.18E-27	3.12E-24	MICAL2	down	mRNAseq_120m
237.3066862	-0.85190153	0.169538346	-5.024830955	5.04E-07	1.87E-05	CD58	down	mRNAseq_120m
1390.304939	-0.677412457	0.201833735	-3.356289557	0.000789958	0.009162389	KIAA0040	down	mRNAseq_120m
1198.713767	0.696540632	0.185791402	3.749046639	0.000177508	0.002722844	ESPL1	up	mRNAseq_120m
109.765557	-1.192845542	0.290125682	-4.111478632	3.93E-05	0.000785006	NOS1AP	down	mRNAseq_120m
163.0356426	1.187059176	0.330556813	3.591089724	0.000329298	0.004504099	STARD8	up	mRNAseq_120m
527.2945281	0.620327572	0.18028859	3.440747815	0.000580109	0.007189523	KIAA0513	up	mRNAseq_120m
679.9277756	1.082838163	0.16459463	6.578818316	4.74E-11	3.99E-09	DLGAP5	up	mRNAseq_120m
2038.06769	-0.634021339	0.121101638	-5.235448087	1.65E-07	6.91E-06	SERTAD2	down	mRNAseq_120m
719.2982804	-0.697782123	0.158277423	-4.408601743	1.04E-05	0.000258758	URB2	down	mRNAseq_120m
890.251429	0.725210322	0.172026818	4.215681771	2.49E-05	0.000541241	ARHGAP11A	up	mRNAseq_120m
1568.908295	-0.604541644	0.132606676	-4.558908076	5.14E-06	0.000144579	URB1	down	mRNAseq_120m
587.0004646	1.134884603	0.229695679	4.940818246	7.78E-07	2.77E-05	KIF14	up	mRNAseq_120m
673.4827622	-0.823793728	0.15773049	-5.222793191	1.76E-07	7.33E-06	CDC25A	down	mRNAseq_120m
1028.10062	-2.784406208	0.123401874	-22.56372702	9.85E-113	7.21E-109	HS3ST1	down	mRNAseq_120m
229.5321953	-1.03221459	0.268682389	-3.841764964	0.000122153	0.002028816	FGFBP1	down	mRNAseq_120m
1065.94218	0.718674312	0.140173495	5.127034261	2.94E-07	1.16E-05	DMTF1	up	mRNAseq_120m
