# Supplementary material for: 3D chromatin architecture, BRD4, and Mediator have distinct roles in regulating genome-wide transcriptional bursting and gene network
Source: Sci Adv. 2024 Aug 9;10(32):eadl4893. doi: 10.1126/sciadv.adl4893 (PMC11313860; doi:10.1126/sciadv.adl4893)
Supplement: Supplementary file 2 — Data S1 to S8 [file sciadv.adl4893_data_s1_to_s8.zip › sciadv.adl4893_data_s5.csv]

baseMean	log2FoldChange	lfcSE	stat	pvalue	padj	refseq_name	ud	minutes of serum activation after starvation
1378.626119	-0.930400233	0.06312404	-14.73923781	3.61E-49	1.21E-47	TANK	down	mRNAseq_120m
179.966534	-0.681477387	0.135738639	-5.020511404	5.15E-07	1.96E-06	ZSCAN30	down	mRNAseq_120m
298.5207383	-1.57280965	0.113353801	-13.87522634	8.95E-44	2.52E-42	FAM83H-AS1	down	mRNAseq_120m
228.1917852	-0.749652065	0.124898352	-6.002097351	1.95E-09	9.40E-09	GABPB1-AS1	down	mRNAseq_120m
125.1494791	-1.565540246	0.176052127	-8.892481303	5.98E-19	5.63E-18	LOC100129940	down	mRNAseq_120m
197.2610071	-0.956437245	0.130755326	-7.314709682	2.58E-13	1.70E-12	LOC100130238	down	mRNAseq_120m
2870.881931	0.907954466	0.056478578	16.07608587	3.75E-58	1.62E-56	LOC100130331	up	mRNAseq_120m
198.2551699	-0.797473902	0.133810657	-5.959718886	2.53E-09	1.20E-08	AGAP2-AS1	down	mRNAseq_120m
350.5704302	-0.616199336	0.09715221	-6.342617766	2.26E-10	1.18E-09	TNRC6C-AS1	down	mRNAseq_120m
132.2102978	-1.54850731	0.173899835	-8.904593336	5.36E-19	5.08E-18	TMEM194B	down	mRNAseq_120m
296.140495	-0.831123262	0.114431808	-7.26304406	3.78E-13	2.47E-12	LOC100131564	down	mRNAseq_120m
133.2765241	-0.584255309	0.16369835	-3.569097113	0.000358214	0.000950344	LOC100131691	down	mRNAseq_120m
256.5858547	0.67146826	0.122197125	5.494959559	3.91E-08	1.66E-07	FOXO6	up	mRNAseq_120m
182.78253	-0.830745174	0.134464431	-6.178177907	6.48E-10	3.24E-09	CD24	down	mRNAseq_120m
910.329738	1.627716362	0.0756761	21.50898843	1.28E-102	1.27E-100	BCL2L11	up	mRNAseq_120m
106.578929	-0.804909464	0.181742979	-4.428833884	9.47E-06	3.13E-05	LOC100287015	down	mRNAseq_120m
133.8990559	-0.669580992	0.15789346	-4.240713916	2.23E-05	6.99E-05	WASH1	down	mRNAseq_120m
246.0594412	-0.748108736	0.119581556	-6.256054554	3.95E-10	2.01E-09	LINC00941	down	mRNAseq_120m
108.5628823	-0.808720401	0.171864673	-4.705565068	2.53E-06	8.94E-06	SMKR1	down	mRNAseq_120m
153.5424313	-2.183596981	0.169400102	-12.89017509	5.11E-38	1.12E-36	LINC00173	down	mRNAseq_120m
193.7780588	-1.058737016	0.132640839	-7.98198371	1.44E-15	1.12E-14	LOXL1-AS1	down	mRNAseq_120m
544.1715586	-0.869834085	0.091086825	-9.549504955	1.30E-21	1.41E-20	ZNF783	down	mRNAseq_120m
613.6254204	-0.73680008	0.082656562	-8.913993783	4.92E-19	4.68E-18	PARP3	down	mRNAseq_120m
768.6091804	0.651742333	0.070150617	9.290614379	1.53E-20	1.58E-19	TOM1	up	mRNAseq_120m
1050.295244	0.737493603	0.06464045	11.40916563	3.76E-30	6.10E-29	DNAJB6	up	mRNAseq_120m
178.9149245	-0.994719697	0.136173975	-7.304770975	2.78E-13	1.83E-12	RPARP-AS1	down	mRNAseq_120m
308.5083127	-0.635795938	0.107387028	-5.920602768	3.21E-09	1.51E-08	ZMYM6NB	down	mRNAseq_120m
201.1070371	-2.248797027	0.145459588	-15.45994365	6.47E-54	2.52E-52	LINC00963	down	mRNAseq_120m
315.4560003	0.636044252	0.111985504	5.679701645	1.35E-08	6.01E-08	CBR3-AS1	up	mRNAseq_120m
234.478321	-1.030695535	0.12343914	-8.349827604	6.84E-17	5.72E-16	LOC100506469	down	mRNAseq_120m
133.7902737	-0.813072324	0.160665096	-5.060665586	4.18E-07	1.61E-06	DYNLL1-AS1	down	mRNAseq_120m
152.2072231	0.987156721	0.1509082	6.541438563	6.09E-11	3.32E-10	NUP50-AS1	up	mRNAseq_120m
130.1086239	0.789436666	0.15691714	5.030914206	4.88E-07	1.87E-06	LOC100506730	up	mRNAseq_120m
223.7810358	-0.825210438	0.125177197	-6.592338381	4.33E-11	2.39E-10	LOC100506860	down	mRNAseq_120m
287.1572536	-3.303113173	0.151268473	-21.83609778	1.05E-105	1.10E-103	CCAT1	down	mRNAseq_120m
130.5187876	-0.901251163	0.167925086	-5.366983493	8.01E-08	3.31E-07	MFI2-AS1	down	mRNAseq_120m
153.9564011	-0.602187585	0.156086783	-3.858030596	0.000114304	0.000327283	LOC100507316	down	mRNAseq_120m
191.8121136	0.714797836	0.139005709	5.142219275	2.72E-07	1.07E-06	ERVK13-1	up	mRNAseq_120m
283.9196425	-0.721119938	0.112972476	-6.383147179	1.73E-10	9.13E-10	TGFBR3L	down	mRNAseq_120m
120.0473535	1.451638416	0.173386861	8.372251571	5.65E-17	4.74E-16	LINC00659	up	mRNAseq_120m
1835.821254	-1.29029068	0.060411448	-21.35838017	3.26E-101	3.10E-99	ATP9A	down	mRNAseq_120m
1213.609166	0.593812604	0.061689088	9.625893746	6.22E-22	6.88E-21	PQBP1	up	mRNAseq_120m
158.8173745	-0.638852336	0.143964599	-4.437565495	9.10E-06	3.02E-05	HEIH	down	mRNAseq_120m
234.6156253	-1.039489178	0.122039475	-8.517647074	1.63E-17	1.41E-16	LOC100862671	down	mRNAseq_120m
148.561221	0.890926255	0.148171911	6.012787755	1.82E-09	8.82E-09	USP12-AS2	up	mRNAseq_120m
4364.097075	0.603698631	0.039441091	15.30633717	6.94E-53	2.62E-51	TSPAN5	up	mRNAseq_120m
192.5716861	-0.733178353	0.130367523	-5.623934074	1.87E-08	8.18E-08	LOC100996579	down	mRNAseq_120m
306.3506148	-1.169438347	0.11033061	-10.59940076	3.00E-26	4.05E-25	TSPAN1	down	mRNAseq_120m
596.7181884	0.903459274	0.082523883	10.94785216	6.80E-28	1.00E-26	ARL4C	up	mRNAseq_120m
1968.95882	1.497348597	0.05706938	26.23733759	9.97E-152	2.41E-149	TOB1	up	mRNAseq_120m
202.7736126	-1.194760168	0.135194655	-8.837332853	9.80E-19	9.12E-18	FAM13A	down	mRNAseq_120m
2417.260075	-0.775570612	0.05378564	-14.41965944	3.89E-47	1.20E-45	MBNL2	down	mRNAseq_120m
1581.559222	-0.631033415	0.053239019	-11.85283706	2.08E-32	3.68E-31	ABI2	down	mRNAseq_120m
303.8679998	-0.890595136	0.109206148	-8.155173975	3.49E-16	2.82E-15	SLC25A13	down	mRNAseq_120m
2324.619044	-0.78381115	0.055184208	-14.20354077	8.71E-46	2.62E-44	SORBS3	down	mRNAseq_120m
283.0981935	-0.948241472	0.120209366	-7.8882495	3.06E-15	2.34E-14	ELFN1-AS1	down	mRNAseq_120m
106.3990026	0.665364137	0.173083494	3.844180182	0.000120956	0.000345108	LOC101927151	up	mRNAseq_120m
139.3971452	-3.111931203	0.200315889	-15.53511913	2.01E-54	7.90E-53	LOC101928100	down	mRNAseq_120m
211.3586718	0.819168311	0.125188968	6.543454469	6.01E-11	3.28E-10	TSHZ1	up	mRNAseq_120m
525.8133689	-0.685704498	0.08266914	-8.294564343	1.09E-16	9.03E-16	PRMT3	down	mRNAseq_120m
342.8801879	0.687928932	0.105908813	6.495483344	8.28E-11	4.48E-10	MPHOSPH9	up	mRNAseq_120m
109.5461136	-1.158322408	0.176584142	-6.559606046	5.40E-11	2.96E-10	NME6	down	mRNAseq_120m
384.8716693	2.716181262	0.115612752	23.49378611	4.72E-122	6.59E-120	DHRS2	up	mRNAseq_120m
235.1462502	1.184326906	0.122589188	9.660940951	4.42E-22	4.90E-21	GDF11	up	mRNAseq_120m
3569.275333	-0.593494927	0.058633425	-10.12212622	4.41E-24	5.36E-23	MFSD10	down	mRNAseq_120m
435.1207629	-0.611895824	0.092024384	-6.649279245	2.95E-11	1.65E-10	COQ7	down	mRNAseq_120m
115.0148119	-0.795341433	0.172600143	-4.607999852	4.07E-06	1.40E-05	RASGRP2	down	mRNAseq_120m
9949.119023	0.828039446	0.036673487	22.57869412	7.02E-113	8.48E-111	CDKN1A	up	mRNAseq_120m
919.7649224	-0.868212461	0.07566509	-11.47441262	1.77E-30	2.94E-29	RAMP1	down	mRNAseq_120m
286.3954537	0.752793379	0.112929287	6.666059801	2.63E-11	1.48E-10	LINC01315	up	mRNAseq_120m
1392.93788	0.759525046	0.056625875	13.41303846	5.07E-41	1.26E-39	STUB1	up	mRNAseq_120m
665.1440437	-0.733499789	0.0773242	-9.486031428	2.40E-21	2.56E-20	STAG1	down	mRNAseq_120m
698.6180679	1.190905223	0.083450638	14.27077427	3.33E-46	1.01E-44	CDKN1C	up	mRNAseq_120m
1848.434236	-0.888635705	0.057851608	-15.36060521	3.01E-53	1.15E-51	SPEG	down	mRNAseq_120m
120.8384675	-0.772102356	0.162152265	-4.761588481	1.92E-06	6.89E-06	SNAPC5	down	mRNAseq_120m
3010.044124	0.639373215	0.04811009	13.28979455	2.65E-40	6.34E-39	RTN3	up	mRNAseq_120m
559.5629554	-0.631023207	0.081241147	-7.767285757	8.02E-15	5.93E-14	LAMC3	down	mRNAseq_120m
232.1597363	1.374242633	0.127189711	10.80466823	3.27E-27	4.67E-26	CDKN2D	up	mRNAseq_120m
786.3022378	-0.711510197	0.069056013	-10.30337782	6.80E-25	8.63E-24	SMYD5	down	mRNAseq_120m
535.7262626	-0.887309606	0.086862436	-10.2151131	1.70E-24	2.11E-23	LOC103344931	down	mRNAseq_120m
228.4623114	-3.047747039	0.156513376	-19.4727577	1.87E-84	1.40E-82	MRVI1	down	mRNAseq_120m
4823.650022	0.843166312	0.0487837	17.28377138	6.23E-67	3.27E-65	ABCA7	up	mRNAseq_120m
3215.534354	1.065280112	0.10667424	9.986292044	1.75E-23	2.07E-22	KLF2	up	mRNAseq_120m
11443.80114	1.880170982	0.034992919	53.73004144	0	0	CITED2	up	mRNAseq_120m
1293.390184	-1.904695162	0.062316546	-30.56483856	3.59E-205	1.53E-202	SEMA3A	down	mRNAseq_120m
6873.694185	1.434458235	0.038334493	37.41951805	1.88E-306	1.69E-303	TUBB3	up	mRNAseq_120m
15195.4483	1.577903045	0.040295742	39.1580589	0	0	TUBB4B	up	mRNAseq_120m
10844.05696	0.941368911	0.036349136	25.89797221	7.02E-148	1.62E-145	NDRG1	up	mRNAseq_120m
4114.300951	-0.849802586	0.042809999	-19.85056296	1.09E-87	8.69E-86	MYL9	down	mRNAseq_120m
757.9611103	0.737608446	0.072574809	10.16342247	2.89E-24	3.55E-23	ADARB1	up	mRNAseq_120m
386.2706488	-0.84835745	0.104284028	-8.13506602	4.12E-16	3.33E-15	PEMT	down	mRNAseq_120m
136.2388172	-0.624395189	0.152990526	-4.081267017	4.48E-05	0.000135359	NDC80	down	mRNAseq_120m
2629.552435	-0.604462355	0.04521767	-13.36783508	9.32E-41	2.29E-39	PRMT5	down	mRNAseq_120m
115.58853	0.835561712	0.170308634	4.90616179	9.29E-07	3.45E-06	TESK2	up	mRNAseq_120m
2209.014565	0.768408064	0.048418306	15.8701973	1.02E-56	4.22E-55	CDIPT	up	mRNAseq_120m
871.5706685	-0.622704254	0.069003955	-9.024182067	1.81E-19	1.76E-18	EMG1	down	mRNAseq_120m
1621.041914	0.848388564	0.054866994	15.46263983	6.20E-54	2.42E-52	ZER1	up	mRNAseq_120m
228.2045771	-0.845411999	0.121283143	-6.970564755	3.16E-12	1.92E-11	LRRN2	down	mRNAseq_120m
185.3531773	-0.944827471	0.134805757	-7.008806563	2.40E-12	1.48E-11	ACAA2	down	mRNAseq_120m
7685.554947	0.957076549	0.038654114	24.76001803	2.42E-135	4.16E-133	BAIAP2	up	mRNAseq_120m
806.6520237	-1.264600854	0.07550527	-16.74851117	5.81E-63	2.76E-61	TRIM38	down	mRNAseq_120m
167.5402247	-0.672453397	0.141874563	-4.739774221	2.14E-06	7.61E-06	HOXB13	down	mRNAseq_120m
2481.252367	1.31312273	0.057385116	22.88263601	6.92E-116	8.75E-114	NXF1	up	mRNAseq_120m
160.8259105	-1.101401144	0.151528191	-7.268622	3.63E-13	2.37E-12	CAP2	down	mRNAseq_120m
959.3102201	0.628677573	0.063803147	9.853394497	6.63E-23	7.67E-22	CEBPA	up	mRNAseq_120m
2790.836684	1.512180302	0.053878378	28.06655187	2.51E-173	7.66E-171	CEBPB	up	mRNAseq_120m
800.9722271	-0.785424425	0.074414892	-10.55466734	4.83E-26	6.47E-25	DEAF1	down	mRNAseq_120m
1045.496959	-1.061687414	0.064488593	-16.46318151	6.75E-61	3.09E-59	IPO8	down	mRNAseq_120m
2855.227242	-0.713204628	0.044421091	-16.05554046	5.23E-58	2.25E-56	ANP32B	down	mRNAseq_120m
1208.612621	-0.640528948	0.061596868	-10.39872585	2.51E-25	3.25E-24	TM9SF1	down	mRNAseq_120m
812.95892	-0.834947952	0.068546724	-12.18071267	3.94E-34	7.53E-33	HTATIP2	down	mRNAseq_120m
132.2480304	0.665781466	0.164292991	4.052403354	5.07E-05	0.000152024	DPYSL4	up	mRNAseq_120m
772.1384758	-0.67496225	0.077614433	-8.696349722	3.43E-18	3.10E-17	TACC2	down	mRNAseq_120m
193.6270734	1.221100622	0.148872741	8.202311701	2.36E-16	1.93E-15	SORBS1	up	mRNAseq_120m
117.0704637	0.608189097	0.184443461	3.297428347	0.000975746	0.002421873	MTHFS	up	mRNAseq_120m
2845.337559	0.651136544	0.046862728	13.89455069	6.84E-44	1.93E-42	MXD4	up	mRNAseq_120m
182.5344441	-0.946108693	0.140474222	-6.735105422	1.64E-11	9.39E-11	ST6GALNAC2	down	mRNAseq_120m
5188.414445	1.503019755	0.03945115	38.09824917	0	0	HEXIM1	up	mRNAseq_120m
221.6431435	-1.150933622	0.130506669	-8.818964077	1.16E-18	1.07E-17	TRIM16	down	mRNAseq_120m
141.8926704	-0.591797046	0.148452216	-3.986448051	6.71E-05	0.000198065	RAD51AP1	down	mRNAseq_120m
1273.39269	-0.856354055	0.059290965	-14.44324716	2.77E-47	8.59E-46	IGF2BP3	down	mRNAseq_120m
655.8111935	1.401315028	0.077163399	18.16035911	1.06E-73	6.57E-72	KHDRBS3	up	mRNAseq_120m
209.8747017	0.614529896	0.130522161	4.70824181	2.50E-06	8.83E-06	CGRRF1	up	mRNAseq_120m
299.1844685	-0.597425158	0.107417957	-5.561687974	2.67E-08	1.16E-07	CETN3	down	mRNAseq_120m
1363.222343	-0.854789387	0.057719025	-14.80949106	1.27E-49	4.33E-48	FAM189B	down	mRNAseq_120m
6267.686132	0.596838922	0.03908209	15.2714177	1.19E-52	4.43E-51	MGEA5	up	mRNAseq_120m
1856.951441	-0.633038077	0.055448746	-11.41663475	3.45E-30	5.62E-29	STAG2	down	mRNAseq_120m
303.8935757	-0.90319954	0.108888145	-8.294746281	1.09E-16	9.02E-16	RBBP9	down	mRNAseq_120m
528.4351795	-0.604997437	0.085976781	-7.036753764	1.97E-12	1.22E-11	CTSC	down	mRNAseq_120m
2163.967987	0.729056609	0.050886039	14.32724225	1.48E-46	4.51E-45	NUP50	up	mRNAseq_120m
4064.874672	0.585110859	0.040278625	14.52658489	8.22E-48	2.64E-46	TOB2	up	mRNAseq_120m
232.4795089	-0.586736941	0.118567162	-4.948561908	7.48E-07	2.81E-06	CPLX1	down	mRNAseq_120m
802.5769912	0.906617471	0.07455375	12.16058851	5.04E-34	9.55E-33	ARID5A	up	mRNAseq_120m
1022.138876	0.851652568	0.06287457	13.5452627	8.45E-42	2.16E-40	USP20	up	mRNAseq_120m
911.2912111	0.66962944	0.065262732	10.26051797	1.06E-24	1.33E-23	MALT1	up	mRNAseq_120m
1094.768846	-0.657200126	0.060948954	-10.78279589	4.15E-27	5.90E-26	ADCY3	down	mRNAseq_120m
881.9905344	0.840844147	0.06936248	12.12246371	8.03E-34	1.50E-32	BRD8	up	mRNAseq_120m
332.2877522	-1.118521677	0.105782157	-10.57382175	3.94E-26	5.29E-25	MTMR11	down	mRNAseq_120m
1180.060621	0.686830326	0.061936633	11.08924222	1.41E-28	2.14E-27	SUGT1	up	mRNAseq_120m
4291.991694	0.605692653	0.05072269	11.94125656	7.21E-33	1.30E-31	ADIRF	up	mRNAseq_120m
386.3544462	0.74735666	0.098530769	7.5850079	3.32E-14	2.35E-13	CLP1	up	mRNAseq_120m
132.0911302	0.925827074	0.162408116	5.700620755	1.19E-08	5.35E-08	SLC38A3	up	mRNAseq_120m
157.8757953	-0.585541343	0.145859444	-4.014421889	5.96E-05	0.000177144	SLC27A5	down	mRNAseq_120m
1876.120038	0.630916031	0.054343905	11.60969266	3.68E-31	6.29E-30	SLC27A4	up	mRNAseq_120m
280.6957653	-0.638811622	0.113487883	-5.628897149	1.81E-08	7.96E-08	SLC27A3	down	mRNAseq_120m
5862.163251	0.953617171	0.049496183	19.26647909	1.03E-82	7.45E-81	CCDC85B	up	mRNAseq_120m
210.19064	-1.880704656	0.136740688	-13.75380427	4.83E-43	1.30E-41	GLIPR1	down	mRNAseq_120m
204.5218134	0.928756934	0.12768483	7.273823647	3.49E-13	2.28E-12	RCBTB2	up	mRNAseq_120m
689.2123024	-0.633864049	0.074405507	-8.519047489	1.61E-17	1.39E-16	RAB31	down	mRNAseq_120m
558.871501	-0.78999337	0.086979478	-9.082526007	1.06E-19	1.04E-18	ADAP1	down	mRNAseq_120m
498.259225	0.679445471	0.084240174	8.065575336	7.29E-16	5.80E-15	PIM2	up	mRNAseq_120m
103.954966	-0.662768559	0.17539747	-3.778666581	0.00015767	0.00044199	B3GNT1	down	mRNAseq_120m
273.1119021	0.597412922	0.110928447	5.385570043	7.22E-08	3.00E-07	MID2	up	mRNAseq_120m
127.3727452	-1.26475214	0.170007562	-7.439387553	1.01E-13	6.92E-13	DUS4L	down	mRNAseq_120m
195.7354616	-0.594076493	0.129742763	-4.578879603	4.67E-06	1.60E-05	CNTRL	down	mRNAseq_120m
2168.188399	0.594537131	0.052560257	11.31153397	1.15E-29	1.83E-28	DUSP14	up	mRNAseq_120m
1314.140602	1.171757522	0.059294901	19.76152242	6.38E-87	4.97E-85	TPPP	up	mRNAseq_120m
640.2745697	-0.587913625	0.078009772	-7.53641003	4.83E-14	3.38E-13	ADAMTS13	down	mRNAseq_120m
478.513863	-0.662952673	0.089473088	-7.409520438	1.27E-13	8.60E-13	PRSS23	down	mRNAseq_120m
1322.669478	-0.972722942	0.061030417	-15.9383302	3.43E-57	1.44E-55	KRR1	down	mRNAseq_120m
183.2186586	-1.839191178	0.152101647	-12.09185576	1.17E-33	2.17E-32	BTN3A2	down	mRNAseq_120m
114.905229	-1.523234078	0.1780242	-8.556331538	1.17E-17	1.02E-16	BTN3A1	down	mRNAseq_120m
913.3416146	0.788584792	0.067728614	11.64330332	2.48E-31	4.26E-30	KIF3A	up	mRNAseq_120m
4240.040644	-0.613352621	0.044391493	-13.81689562	2.02E-43	5.55E-42	CDC42EP1	down	mRNAseq_120m
239.1520125	-0.972131105	0.121017168	-8.033001587	9.51E-16	7.50E-15	PTP4A3	down	mRNAseq_120m
116.6075429	0.616868242	0.170385229	3.620432619	0.000294111	0.000792093	LZTS1	up	mRNAseq_120m
779.2028246	0.716613225	0.077494964	9.247223141	2.30E-20	2.34E-19	CHKA	up	mRNAseq_120m
356.6576175	-0.997879564	0.101602842	-9.821374498	9.11E-23	1.05E-21	KLK8	down	mRNAseq_120m
1795.971657	-0.689230805	0.052269985	-13.18597664	1.06E-39	2.44E-38	MRPL3	down	mRNAseq_120m
399.7737963	-0.939360696	0.095242358	-9.86284586	6.03E-23	7.00E-22	GALNT6	down	mRNAseq_120m
301.3269444	-2.757593168	0.131265542	-21.00774604	5.57E-98	5.10E-96	GALNT5	down	mRNAseq_120m
996.4020321	0.719098216	0.067479333	10.65656968	1.62E-26	2.24E-25	PRAF2	up	mRNAseq_120m
165.2638556	1.092700187	0.143913578	7.592752545	3.13E-14	2.22E-13	RNF24	up	mRNAseq_120m
194.850244	-1.490573845	0.147243921	-10.12316053	4.36E-24	5.31E-23	GTF3C6	down	mRNAseq_120m
195.7324337	-0.637320713	0.136680895	-4.662836859	3.12E-06	1.09E-05	LINC00152	down	mRNAseq_120m
117.3782437	-0.769311201	0.166769658	-4.613016593	3.97E-06	1.37E-05	L3HYPDH	down	mRNAseq_120m
1334.960099	0.786434248	0.057966038	13.5671554	6.27E-42	1.62E-40	VPS26B	up	mRNAseq_120m
717.1083444	-1.752847237	0.077955874	-22.48512078	5.80E-112	6.81E-110	ADCY7	down	mRNAseq_120m
424.9723193	0.664126017	0.105336519	6.30480313	2.89E-10	1.48E-09	ADAT3	up	mRNAseq_120m
404.8007675	-0.676701067	0.093842419	-7.211036034	5.55E-13	3.57E-12	CHST14	down	mRNAseq_120m
129.6298967	0.90222052	0.167423073	5.388866079	7.09E-08	2.95E-07	CHRM4	up	mRNAseq_120m
268.5603795	0.802652039	0.120068849	6.684931546	2.31E-11	1.31E-10	MGAT4A	up	mRNAseq_120m
101.1919437	-1.028642882	0.182943423	-5.622737687	1.88E-08	8.23E-08	KIF12	down	mRNAseq_120m
103.4954144	0.733034706	0.182972795	4.006249715	6.17E-05	0.000183047	GLCCI1	up	mRNAseq_120m
319.369602	-1.554528302	0.111788579	-13.90596704	5.83E-44	1.66E-42	MGLL	down	mRNAseq_120m
217.5112083	1.195712088	0.128811273	9.28266647	1.65E-20	1.70E-19	CYP2U1	up	mRNAseq_120m
175.9436732	-0.878315479	0.139617503	-6.290869424	3.16E-10	1.62E-09	ZBED6CL	down	mRNAseq_120m
323.7857848	0.713944803	0.108956624	6.552559902	5.66E-11	3.09E-10	SLC2A13	up	mRNAseq_120m
337.281388	1.001670704	0.104107751	9.621480537	6.49E-22	7.16E-21	LACTB	up	mRNAseq_120m
1263.288381	0.828801466	0.05893803	14.06225264	6.48E-45	1.92E-43	GPRIN1	up	mRNAseq_120m
3950.168413	-2.178912016	0.04948936	-44.02788827	0	0	ELFN2	down	mRNAseq_120m
143.7649319	1.928237914	0.167960277	11.48032108	1.66E-30	2.74E-29	TMEM132B	up	mRNAseq_120m
268.0556785	-1.36253141	0.125574482	-10.85038449	1.99E-27	2.86E-26	TMEM200A	down	mRNAseq_120m
315.8509988	1.412017529	0.110461249	12.78292197	2.04E-37	4.35E-36	OSBPL6	up	mRNAseq_120m
548.034599	0.597855654	0.08331466	7.175875836	7.18E-13	4.59E-12	OSBPL11	up	mRNAseq_120m
151.4946793	-2.010652183	0.168671847	-11.92049664	9.26E-33	1.66E-31	C1QTNF1	down	mRNAseq_120m
278.4703475	-2.049519237	0.130365187	-15.72136921	1.08E-55	4.39E-54	C1QTNF6	down	mRNAseq_120m
157.3736088	2.121735914	0.161887718	13.10621921	3.03E-39	6.90E-38	VASN	up	mRNAseq_120m
512.3602393	-2.616179642	0.103983932	-25.15946071	1.11E-139	2.15E-137	ZNF618	down	mRNAseq_120m
15714.33947	0.961400385	0.039837627	24.13297349	1.13E-128	1.74E-126	CKB	up	mRNAseq_120m
259.2652936	0.886768255	0.112745018	7.865254456	3.68E-15	2.80E-14	ATG4A	up	mRNAseq_120m
310.1609095	-0.815296339	0.112147701	-7.269844401	3.60E-13	2.35E-12	OMA1	down	mRNAseq_120m
133.0386985	0.706317101	0.159199835	4.436669818	9.14E-06	3.03E-05	DDIT4L	up	mRNAseq_120m
8871.932972	0.670220638	0.040227043	16.66094703	2.52E-62	1.18E-60	CIRBP	up	mRNAseq_120m
336.0513142	-1.040229072	0.101949111	-10.20341482	1.91E-24	2.37E-23	ZNF689	down	mRNAseq_120m
1273.328234	1.631033231	0.06616004	24.6528454	3.43E-134	5.78E-132	FAM46B	up	mRNAseq_120m
1044.282464	0.697784108	0.066604051	10.47660158	1.11E-25	1.46E-24	EVI5L	up	mRNAseq_120m
293.7328037	-1.263600046	0.111291382	-11.35397932	7.09E-30	1.13E-28	CTHRC1	down	mRNAseq_120m
215.1239758	-0.858215879	0.125390943	-6.844321105	7.68E-12	4.53E-11	RMI2	down	mRNAseq_120m
140.8612396	0.920398935	0.153647794	5.990316621	2.09E-09	1.01E-08	OSR2	up	mRNAseq_120m
2103.116794	0.64236531	0.052137497	12.32060124	7.02E-35	1.38E-33	LRRC58	up	mRNAseq_120m
573.6539325	0.649736126	0.083566653	7.775064603	7.54E-15	5.59E-14	ABHD15	up	mRNAseq_120m
871.0239697	0.832808118	0.074698514	11.14892485	7.25E-29	1.12E-27	CKS2	up	mRNAseq_120m
449.715048	-0.978681595	0.094121459	-10.39807077	2.53E-25	3.27E-24	SLC18B1	down	mRNAseq_120m
125.459389	-0.827454482	0.174214499	-4.749630417	2.04E-06	7.28E-06	MED12L	down	mRNAseq_120m
2200.665805	0.995726275	0.053698451	18.54292345	9.30E-77	6.12E-75	ACAP3	up	mRNAseq_120m
1980.962913	-0.61196344	0.049319986	-12.40802147	2.36E-35	4.74E-34	ARAP1	down	mRNAseq_120m
120.601688	-2.62663937	0.197894658	-13.272917	3.32E-40	7.87E-39	CATSPER1	down	mRNAseq_120m
1709.039095	-1.129937831	0.052681922	-21.44830331	4.74E-102	4.62E-100	AP1S1	down	mRNAseq_120m
109.8300445	1.25775683	0.183983524	6.836247073	8.13E-12	4.77E-11	TTC18	up	mRNAseq_120m
381.1499067	-0.739021672	0.09800164	-7.540911263	4.67E-14	3.27E-13	CLCN6	down	mRNAseq_120m
416.261018	-1.271441622	0.098728141	-12.87820889	5.97E-38	1.30E-36	PIK3AP1	down	mRNAseq_120m
437.8360759	-0.598349136	0.101312732	-5.905961921	3.51E-09	1.65E-08	COMTD1	down	mRNAseq_120m
12586.01043	1.41630955	0.033853822	41.83603091	0	0	CLU	up	mRNAseq_120m
268.049947	-0.78280807	0.116534173	-6.717412145	1.85E-11	1.05E-10	SFR1	down	mRNAseq_120m
524.6180507	-1.306774143	0.087180087	-14.989365	8.62E-51	3.05E-49	SFXN4	down	mRNAseq_120m
472.1908761	-0.869016013	0.091805752	-9.465812287	2.91E-21	3.10E-20	CLN3	down	mRNAseq_120m
431.0786682	1.283373339	0.093193188	13.77110668	3.80E-43	1.03E-41	BTBD11	up	mRNAseq_120m
839.7783148	1.001106158	0.074973398	13.35281822	1.14E-40	2.79E-39	FRMD6	up	mRNAseq_120m
580.1682613	0.919217054	0.079890919	11.50590159	1.23E-30	2.05E-29	TARSL2	up	mRNAseq_120m
792.7706865	-0.979199594	0.071978953	-13.60397098	3.79E-42	9.84E-41	CMTM3	down	mRNAseq_120m
486.994158	-0.842803843	0.090989846	-9.262614229	1.99E-20	2.03E-19	CCDC78	down	mRNAseq_120m
117.5104279	-2.219848421	0.187663231	-11.82889378	2.77E-32	4.88E-31	PRSS30P	down	mRNAseq_120m
2269.515954	-2.390709355	0.057599863	-41.50546946	0	0	ABCC2	down	mRNAseq_120m
100.9504349	-1.212235773	0.181482893	-6.679614552	2.40E-11	1.36E-10	HEXIM2	down	mRNAseq_120m
137.8634378	-0.613892073	0.172041425	-3.568280557	0.000359332	0.000952685	SGK494	down	mRNAseq_120m
663.7760096	-0.933365953	0.078720529	-11.85670324	1.99E-32	3.52E-31	ANKRD13B	down	mRNAseq_120m
2874.830201	0.724472272	0.043293072	16.73413878	7.39E-63	3.51E-61	TBC1D16	up	mRNAseq_120m
566.2732048	1.038895058	0.080920539	12.83845945	9.98E-38	2.15E-36	AFMID	up	mRNAseq_120m
250.3395888	-0.597297907	0.115732169	-5.161036159	2.46E-07	9.69E-07	GJD3	down	mRNAseq_120m
236.3214445	0.732607205	0.130586886	5.61011314	2.02E-08	8.82E-08	NTN5	up	mRNAseq_120m
4696.165908	0.737359047	0.047895755	15.39508136	1.77E-53	6.77E-52	PLK3	up	mRNAseq_120m
979.1656826	0.729483597	0.065484017	11.13987243	8.02E-29	1.23E-27	MOB3A	up	mRNAseq_120m
746.5418996	-0.843911779	0.079511359	-10.61372595	2.57E-26	3.49E-25	WTIP	down	mRNAseq_120m
127.8347988	-2.476221082	0.186530539	-13.27515103	3.23E-40	7.66E-39	CNN1	down	mRNAseq_120m
518.8284362	-1.453946783	0.086618979	-16.78554523	3.11E-63	1.50E-61	RINL	down	mRNAseq_120m
338.3891435	-0.586458784	0.0991701	-5.913665372	3.35E-09	1.57E-08	FBXO27	down	mRNAseq_120m
278.3006821	-0.926755881	0.112787794	-8.216810086	2.09E-16	1.71E-15	C2CD4C	down	mRNAseq_120m
697.6578484	0.594313678	0.07850164	7.57071669	3.71E-14	2.62E-13	PUSL1	up	mRNAseq_120m
132.731561	-1.024118228	0.16388897	-6.248853901	4.13E-10	2.10E-09	SLC44A3	down	mRNAseq_120m
265.7220727	-0.609110555	0.115553651	-5.271235917	1.36E-07	5.48E-07	ATXN7L2	down	mRNAseq_120m
384.8641274	-1.122159146	0.097564974	-11.50165985	1.29E-30	2.15E-29	MYOM3	down	mRNAseq_120m
2591.913089	0.74305696	0.049263431	15.08333769	2.08E-51	7.51E-50	RNF19B	up	mRNAseq_120m
2068.610244	-0.980026237	0.061087459	-16.04300225	6.40E-58	2.74E-56	COL1A1	down	mRNAseq_120m
133.3168121	-0.61017526	0.154581839	-3.947263551	7.90E-05	0.000230914	GOLT1A	down	mRNAseq_120m
173.3255001	-0.686651899	0.144144984	-4.763619811	1.90E-06	6.83E-06	TATDN3	down	mRNAseq_120m
1138.5345	0.610087356	0.061774441	9.87604812	5.29E-23	6.15E-22	TBC1D20	up	mRNAseq_120m
880.3989905	-0.602926329	0.06912414	-8.722370042	2.72E-18	2.48E-17	COL4A5	down	mRNAseq_120m
126.3586486	-0.709526888	0.1584232	-4.478680446	7.51E-06	2.51E-05	COL4A6	down	mRNAseq_120m
225.8504526	-0.666233092	0.121436895	-5.486249417	4.11E-08	1.74E-07	COL9A2	down	mRNAseq_120m
132.5782931	-0.81259057	0.158799163	-5.117096038	3.10E-07	1.21E-06	ICA1L	down	mRNAseq_120m
494.5042012	-0.863459973	0.090345527	-9.557307376	1.21E-21	1.31E-20	COL13A1	down	mRNAseq_120m
1513.95308	1.123961471	0.064500032	17.42575057	5.26E-68	2.81E-66	UBR3	up	mRNAseq_120m
733.8834818	0.62508688	0.071049611	8.797893113	1.39E-18	1.28E-17	PQLC3	up	mRNAseq_120m
753.0732874	-0.852265	0.077503418	-10.99648269	3.97E-28	5.92E-27	AHSA2	down	mRNAseq_120m
312.2080706	-0.775491648	0.104883122	-7.393865002	1.43E-13	9.61E-13	M1AP	down	mRNAseq_120m
612.70672	0.712158176	0.078935743	9.021998795	1.85E-19	1.79E-18	FAM43A	up	mRNAseq_120m
11719.76377	0.698892103	0.034200197	20.43532396	8.12E-93	7.10E-91	KLF6	up	mRNAseq_120m
360.9380879	-1.063866552	0.098289887	-10.82376411	2.66E-27	3.82E-26	IL17RE	down	mRNAseq_120m
186.8466963	-1.014718964	0.137134865	-7.399423628	1.37E-13	9.23E-13	GLYCTK	down	mRNAseq_120m
110.1356923	-0.629182777	0.181264318	-3.47107906	0.000518371	0.001339457	C4orf33	down	mRNAseq_120m
107.0488114	1.110860449	0.185295667	5.995069741	2.03E-09	9.80E-09	MAP3K8	up	mRNAseq_120m
330.1675611	0.731222515	0.102589555	7.127650751	1.02E-12	6.47E-12	AASDH	up	mRNAseq_120m
2113.629631	1.111491777	0.049311246	22.54033045	1.67E-112	1.99E-110	ADM	up	mRNAseq_120m
356.9571194	-0.653336179	0.099154334	-6.589083426	4.43E-11	2.44E-10	SLC9B2	down	mRNAseq_120m
397.9835756	-1.073842792	0.098113136	-10.94494412	7.03E-28	1.03E-26	EMB	down	mRNAseq_120m
1077.468453	-0.774569603	0.061280289	-12.63978382	1.27E-36	2.67E-35	STARD4	down	mRNAseq_120m
301.8949084	-1.029510499	0.111853201	-9.204121912	3.44E-20	3.45E-19	ADAT2	down	mRNAseq_120m
436.2337816	-0.725672203	0.099661866	-7.281342712	3.31E-13	2.16E-12	HINT3	down	mRNAseq_120m
10485.34307	0.700154111	0.038905241	17.99639556	2.08E-72	1.26E-70	CLDN4	up	mRNAseq_120m
206.4868985	-2.293729341	0.145941063	-15.7168195	1.16E-55	4.69E-54	LETM2	down	mRNAseq_120m
130.2495908	-0.772784288	0.158021513	-4.890373932	1.01E-06	3.73E-06	C9orf116	down	mRNAseq_120m
351.6775604	-1.246695537	0.10280333	-12.12699563	7.60E-34	1.43E-32	FAM69B	down	mRNAseq_120m
852.2840895	-1.453961249	0.072650452	-20.01310672	4.23E-89	3.50E-87	MUM1L1	down	mRNAseq_120m
211.8147413	-0.980567297	0.128020911	-7.659430683	1.87E-14	1.34E-13	FUNDC1	down	mRNAseq_120m
651.4729447	-1.14767121	0.083570663	-13.73294371	6.45E-43	1.73E-41	ZNF358	down	mRNAseq_120m
4338.741709	0.798617695	0.043059727	18.54674318	8.66E-77	5.72E-75	DYNLL2	up	mRNAseq_120m
1920.220412	-1.96837427	0.059381014	-33.14820887	6.01E-241	3.60E-238	ADAMTS14	down	mRNAseq_120m
863.9534656	0.650155917	0.067101346	9.689163628	3.35E-22	3.75E-21	CRY2	up	mRNAseq_120m
4427.833911	1.186704637	0.041609166	28.52026938	6.57E-179	2.21E-176	SRXN1	up	mRNAseq_120m
404.9479646	0.651220462	0.093258973	6.98292554	2.89E-12	1.76E-11	NANP	up	mRNAseq_120m
520.0209709	-0.966586862	0.085657571	-11.28431328	1.57E-29	2.48E-28	SIRPA	down	mRNAseq_120m
436.4440759	-0.958029718	0.099537308	-9.624830458	6.28E-22	6.94E-21	MPP7	down	mRNAseq_120m
1647.242468	-0.745089082	0.053205562	-14.00396982	1.47E-44	4.33E-43	VTI1A	down	mRNAseq_120m
1311.176268	0.59747254	0.056049567	10.65971731	1.57E-26	2.17E-25	MAPK14	up	mRNAseq_120m
149.7144538	-0.630250209	0.149726852	-4.209333189	2.56E-05	7.96E-05	HECTD2	down	mRNAseq_120m
152.8199473	-1.004281972	0.152313391	-6.593523819	4.30E-11	2.37E-10	CSF1	down	mRNAseq_120m
321.3615622	1.282117598	0.111855182	11.46229954	2.04E-30	3.37E-29	SESN3	up	mRNAseq_120m
803.0129819	-0.87594917	0.071796781	-12.20039609	3.09E-34	5.94E-33	KDELC2	down	mRNAseq_120m
203.4814532	-1.094867736	0.136090495	-8.045144803	8.61E-16	6.83E-15	PLEKHA7	down	mRNAseq_120m
1005.087739	-1.851303607	0.066753261	-27.73353071	2.75E-169	7.68E-167	KRT80	down	mRNAseq_120m
631.6358368	0.742547697	0.078915345	9.409420899	4.99E-21	5.24E-20	FAM109A	up	mRNAseq_120m
168.6964641	-0.911682619	0.140763583	-6.476693755	9.38E-11	5.05E-10	B3GALTL	down	mRNAseq_120m
327.9396948	-0.748587805	0.100746518	-7.430408732	1.08E-13	7.39E-13	PTGR2	down	mRNAseq_120m
144.5760989	1.098987313	0.154151145	7.129284148	1.01E-12	6.39E-12	FAM161B	up	mRNAseq_120m
793.2030641	-0.702034355	0.071832501	-9.773213354	1.47E-22	1.68E-21	TTC7B	down	mRNAseq_120m
149.6300408	-3.240712261	0.197508376	-16.40797379	1.68E-60	7.65E-59	SSTR5-AS1	down	mRNAseq_120m
377.4398759	-1.317490595	0.101466294	-12.98451477	1.50E-38	3.33E-37	MGAT5B	down	mRNAseq_120m
2008.638195	0.772819417	0.050189413	15.39805644	1.69E-53	6.48E-52	TOM1L2	up	mRNAseq_120m
268.9007252	-1.373601587	0.11454733	-11.9915635	3.93E-33	7.15E-32	NOTUM	down	mRNAseq_120m
261.716506	-1.702768583	0.134561022	-12.65424832	1.06E-36	2.23E-35	TMC8	down	mRNAseq_120m
267.99103	-0.797376528	0.114836027	-6.943609475	3.82E-12	2.30E-11	TMEM99	down	mRNAseq_120m
1107.257461	0.712313849	0.066479032	10.71486493	8.67E-27	1.21E-25	KLC3	up	mRNAseq_120m
194.5226858	-1.287384833	0.13647544	-9.433087952	3.98E-21	4.21E-20	ILF3-AS1	down	mRNAseq_120m
188.1628982	-0.796265626	0.134403082	-5.924459578	3.13E-09	1.48E-08	ZNF524	down	mRNAseq_120m
125.0973221	1.237774427	0.175686891	7.045343097	1.85E-12	1.15E-11	DACT3	up	mRNAseq_120m
601.1185257	-0.813128151	0.087027077	-9.343392646	9.33E-21	9.71E-20	FAM98C	down	mRNAseq_120m
126.0447962	-0.936822538	0.170432708	-5.496729749	3.87E-08	1.65E-07	CAPN12	down	mRNAseq_120m
228.1059071	-1.003210466	0.123980985	-8.091647794	5.89E-16	4.71E-15	CREB3L4	down	mRNAseq_120m
529.2995908	-0.979051374	0.091365098	-10.71581372	8.58E-27	1.20E-25	CTBS	down	mRNAseq_120m
119.7971787	-0.781039102	0.164936161	-4.73540246	2.19E-06	7.77E-06	CTF1	down	mRNAseq_120m
8321.330397	2.631891182	0.041245021	63.81112486	0	0	CTGF	up	mRNAseq_120m
522.3472704	-0.598564422	0.083701662	-7.151165327	8.60E-13	5.47E-12	CCDC24	down	mRNAseq_120m
504.5915774	0.635612029	0.10451423	6.081583617	1.19E-09	5.84E-09	BTBD19	up	mRNAseq_120m
346.517422	-0.715281376	0.10022514	-7.136746076	9.56E-13	6.06E-12	COMMD7	down	mRNAseq_120m
3308.359987	0.819111529	0.048887072	16.75517682	5.19E-63	2.48E-61	SIK1	up	mRNAseq_120m
121.8090129	-2.070366835	0.182321662	-11.35557241	6.96E-30	1.11E-28	LINC00896	down	mRNAseq_120m
162.3762886	-1.317701189	0.152615688	-8.634113589	5.92E-18	5.27E-17	AIFM3	down	mRNAseq_120m
394.0698517	0.689496679	0.093667676	7.361095188	1.82E-13	1.22E-12	DUSP18	up	mRNAseq_120m
2160.495196	0.608192945	0.049314428	12.33296157	6.02E-35	1.19E-33	TTL	up	mRNAseq_120m
122.5602776	-1.504480504	0.193474479	-7.776118638	7.48E-15	5.54E-14	LINC00342	down	mRNAseq_120m
8370.396435	0.797279119	0.039789993	20.03717647	2.61E-89	2.20E-87	CTSB	up	mRNAseq_120m
538.1777838	-1.150986042	0.083353164	-13.80854645	2.26E-43	6.19E-42	GAREML	down	mRNAseq_120m
169.2319964	-1.090636802	0.150318431	-7.25550947	4.00E-13	2.60E-12	FAM132B	down	mRNAseq_120m
1052.281272	0.748126981	0.065661382	11.39371352	4.49E-30	7.27E-29	ARL6IP6	up	mRNAseq_120m
701.814519	0.729996523	0.074090671	9.852745489	6.67E-23	7.71E-22	CCNYL1	up	mRNAseq_120m
567.8660631	-0.729165501	0.080115545	-9.101423442	8.92E-20	8.79E-19	CTSH	down	mRNAseq_120m
107.7236143	-1.130078118	0.174597036	-6.472493136	9.64E-11	5.19E-10	PPP1R1C	down	mRNAseq_120m
144.9898839	-1.727307341	0.166029094	-10.4036425	2.39E-25	3.09E-24	SLC16A14	down	mRNAseq_120m
533.4444257	-1.046325231	0.084400809	-12.39709961	2.71E-35	5.42E-34	DTX3L	down	mRNAseq_120m
186.8602451	0.645739068	0.130480792	4.948920528	7.46E-07	2.80E-06	PPM1L	up	mRNAseq_120m
422.9577757	0.675871826	0.090136838	7.498286411	6.47E-14	4.48E-13	XXYLT1	up	mRNAseq_120m
695.6037935	0.58945295	0.072461347	8.134722477	4.13E-16	3.33E-15	GLIPR2	up	mRNAseq_120m
385.2492445	-0.759640077	0.099956572	-7.599701196	2.97E-14	2.11E-13	ZNF827	down	mRNAseq_120m
225.2331445	-0.618416279	0.121088661	-5.107136156	3.27E-07	1.27E-06	SCFD2	down	mRNAseq_120m
126.6203837	-0.869327842	0.161162275	-5.394114964	6.89E-08	2.87E-07	CYB5A	down	mRNAseq_120m
264.8838165	-0.748849708	0.135878464	-5.511172897	3.56E-08	1.53E-07	BTNL9	down	mRNAseq_120m
143.2294563	0.767901485	0.151485619	5.069137857	4.00E-07	1.54E-06	ARSK	up	mRNAseq_120m
426.2792365	-0.604977309	0.092961311	-6.507839674	7.62E-11	4.13E-10	SH3RF2	down	mRNAseq_120m
558.6774941	1.61837766	0.087828287	18.42661077	8.04E-76	5.16E-74	CNKSR3	up	mRNAseq_120m
146.0234106	-1.279882986	0.164763271	-7.768011503	7.97E-15	5.90E-14	SLC2A12	down	mRNAseq_120m
111.9108064	-0.616042021	0.172293831	-3.575531513	0.000349517	0.000928641	CCDC167	down	mRNAseq_120m
157.0152898	0.833804184	0.147491274	5.653244175	1.57E-08	6.96E-08	C7orf60	up	mRNAseq_120m
447.5324089	-0.819675211	0.097834055	-8.378219713	5.37E-17	4.51E-16	LOC155060	down	mRNAseq_120m
2712.760967	0.664380727	0.047367906	14.02596786	1.08E-44	3.18E-43	SGK223	up	mRNAseq_120m
747.8633711	0.899463724	0.072910074	12.33661793	5.75E-35	1.14E-33	RDH10	up	mRNAseq_120m
345.9362626	0.670188815	0.099683911	6.723139246	1.78E-11	1.02E-10	ANKRD46	up	mRNAseq_120m
298.3490174	0.663815623	0.11058535	6.002744669	1.94E-09	9.37E-09	KIAA1958	up	mRNAseq_120m
135.3274835	-0.809937251	0.156573663	-5.172883078	2.31E-07	9.13E-07	FAAH2	down	mRNAseq_120m
275.2801158	-0.851147303	0.110850924	-7.678305924	1.61E-14	1.16E-13	FAM122C	down	mRNAseq_120m
10440.3957	-2.718991134	0.040339767	-67.40225135	0	0	CYP24A1	down	mRNAseq_120m
177.689961	-0.648769763	0.141356263	-4.589607483	4.44E-06	1.52E-05	SLC35G1	down	mRNAseq_120m
173.0618619	0.605457366	0.138755765	4.363475408	1.28E-05	4.15E-05	DAB2	up	mRNAseq_120m
4025.51192	0.687431038	0.046654497	14.73450767	3.87E-49	1.30E-47	CD55	up	mRNAseq_120m
855.2255827	0.678352153	0.070147156	9.670415661	4.03E-22	4.49E-21	TMTC3	up	mRNAseq_120m
4784.649041	0.592199668	0.042172835	14.04220665	8.60E-45	2.54E-43	DAG1	up	mRNAseq_120m
3108.242134	0.614447227	0.047927001	12.82048149	1.26E-37	2.70E-36	DGKQ	up	mRNAseq_120m
114.7995064	-0.585863917	0.166269843	-3.523572932	0.00042577	0.001115333	DAPK1	down	mRNAseq_120m
911.8373421	0.684162154	0.135129279	5.063019356	4.13E-07	1.59E-06	ZFPM1	up	mRNAseq_120m
371.7809071	1.90312879	0.119716135	15.8970116	6.65E-57	2.77E-55	SLFN5	up	mRNAseq_120m
992.5083839	0.776672624	0.067502864	11.50577284	1.23E-30	2.05E-29	FAM134C	up	mRNAseq_120m
124.6958304	-1.139904093	0.164283377	-6.938645388	3.96E-12	2.39E-11	TMEM92	down	mRNAseq_120m
166.0950113	0.588237685	0.142504113	4.127864614	3.66E-05	0.000111799	DBP	up	mRNAseq_120m
240.0077617	-0.857947081	0.125197682	-6.852739361	7.24E-12	4.28E-11	PRR22	down	mRNAseq_120m
389.5429171	-0.639685459	0.099040084	-6.458854166	1.05E-10	5.66E-10	SYNE4	down	mRNAseq_120m
238.1889807	1.127404649	0.130666372	8.628116232	6.24E-18	5.54E-17	DENND2C	up	mRNAseq_120m
172.2240029	-0.752247527	0.148350708	-5.070737705	3.96E-07	1.53E-06	DENND1B	down	mRNAseq_120m
1358.461685	-0.600496094	0.058225242	-10.31332937	6.13E-25	7.80E-24	DCTD	down	mRNAseq_120m
498.9995744	-1.142424703	0.091104891	-12.53966374	4.53E-36	9.36E-35	CITED4	down	mRNAseq_120m
6214.912894	1.236925512	0.039355997	31.42914952	8.09E-217	4.22E-214	GADD45A	up	mRNAseq_120m
386.0322378	-2.757683753	0.120270351	-22.92904058	2.39E-116	3.06E-114	LONRF2	down	mRNAseq_120m
107.7986678	0.86230902	0.175788332	4.905382577	9.32E-07	3.46E-06	DDIT3	up	mRNAseq_120m
412.5125885	0.785061399	0.092035286	8.530004452	1.46E-17	1.27E-16	FAM171B	up	mRNAseq_120m
5608.037657	-0.621934177	0.04333937	-14.35032789	1.06E-46	3.26E-45	AES	down	mRNAseq_120m
1340.634851	-1.20711507	0.058088956	-20.78045716	6.50E-96	5.88E-94	CCDC71L	down	mRNAseq_120m
158.7656582	-0.823983075	0.160771683	-5.125175412	2.97E-07	1.16E-06	ZNF467	down	mRNAseq_120m
273.7092088	-1.021255362	0.114677837	-8.905429213	5.32E-19	5.05E-18	OLFML2A	down	mRNAseq_120m
1701.040141	-0.663642579	0.053808127	-12.33350087	5.98E-35	1.18E-33	ASXL1	down	mRNAseq_120m
184.7399964	0.914532316	0.134159674	6.816745197	9.31E-12	5.44E-11	RHOV	up	mRNAseq_120m
1010.827348	0.823287338	0.0630439	13.05895326	5.65E-39	1.27E-37	ABHD3	up	mRNAseq_120m
233.5783973	-0.711530814	0.120880277	-5.886244086	3.95E-09	1.85E-08	DIAPH2	down	mRNAseq_120m
903.3258729	-0.649977882	0.067916624	-9.570232449	1.07E-21	1.16E-20	DLG3	down	mRNAseq_120m
547.3811806	-0.863898389	0.081453346	-10.60605155	2.79E-26	3.77E-25	DLG4	down	mRNAseq_120m
169.7504461	-1.863856869	0.151779857	-12.28000146	1.16E-34	2.27E-33	DLX4	down	mRNAseq_120m
358.09526	-1.215459624	0.103706308	-11.72020915	1.00E-31	1.74E-30	DOCK3	down	mRNAseq_120m
373.3016952	-0.678013984	0.097758082	-6.935631011	4.04E-12	2.43E-11	DPAGT1	down	mRNAseq_120m
541.1779542	0.902143615	0.084197456	10.71461841	8.69E-27	1.21E-25	ABAT	up	mRNAseq_120m
1367.9871	-0.666618325	0.062178357	-10.72106698	8.11E-27	1.14E-25	DPYSL2	down	mRNAseq_120m
994.733339	-0.787226237	0.070187302	-11.2160777	3.40E-29	5.33E-28	DSC2	down	mRNAseq_120m
841.780341	-0.850442718	0.073582924	-11.55760972	6.76E-31	1.14E-29	RCAN1	down	mRNAseq_120m
208.1428236	-1.443485266	0.130679828	-11.04596854	2.29E-28	3.45E-27	DTNA	down	mRNAseq_120m
25682.93646	0.643362788	0.031771749	20.24952386	3.59E-91	3.07E-89	DUSP4	up	mRNAseq_120m
47950.55053	0.849111835	0.039725005	21.37474455	2.30E-101	2.20E-99	DUSP5	up	mRNAseq_120m
1305.546589	-0.840358986	0.068927296	-12.19196218	3.43E-34	6.56E-33	DUSP8	down	mRNAseq_120m
307.5097428	-1.505070471	0.112005395	-13.43748193	3.65E-41	9.12E-40	DUSP9	down	mRNAseq_120m
238.1056556	-1.464397497	0.128483172	-11.39758203	4.30E-30	6.97E-29	E2F2	down	mRNAseq_120m
2026.462916	-0.725633847	0.052893573	-13.71875278	7.84E-43	2.09E-41	ECT2	down	mRNAseq_120m
175.5571453	-0.931599532	0.148393017	-6.277920281	3.43E-10	1.75E-09	LPAR1	down	mRNAseq_120m
363.9356436	-1.145925519	0.103468341	-11.07513186	1.66E-28	2.49E-27	AGO4	down	mRNAseq_120m
139.2394499	-0.76950815	0.156746705	-4.909246097	9.14E-07	3.40E-06	SCAMP5	down	mRNAseq_120m
231.1116004	-1.287233682	0.125263249	-10.27622781	9.02E-25	1.14E-23	EFNA2	down	mRNAseq_120m
278.542952	1.14760256	0.114017022	10.06518623	7.87E-24	9.45E-23	EFNA3	up	mRNAseq_120m
103.6661387	1.672832661	0.186169308	8.985544799	2.57E-19	2.48E-18	EFNA4	up	mRNAseq_120m
1035.56256	0.943802199	0.065261252	14.46190772	2.11E-47	6.59E-46	EFNB1	up	mRNAseq_120m
3196.699351	1.647803551	0.048162838	34.21317378	1.54E-256	1.04E-253	EFNB2	up	mRNAseq_120m
849.5502914	-0.595198771	0.071759399	-8.294366694	1.09E-16	9.04E-16	CELSR3	down	mRNAseq_120m
508.8482358	1.009577834	0.086642742	11.65219159	2.24E-31	3.85E-30	MEGF9	up	mRNAseq_120m
2057.532268	0.699037065	0.057914095	12.07024073	1.52E-33	2.80E-32	EGR1	up	mRNAseq_120m
2046.775215	0.87132854	0.062367437	13.97088892	2.35E-44	6.82E-43	AHR	up	mRNAseq_120m
3262.400261	1.096335553	0.04831347	22.69213016	5.36E-114	6.62E-112	EGR3	up	mRNAseq_120m
248.6736156	-0.957166692	0.132668119	-7.214745335	5.40E-13	3.48E-12	AMN1	down	mRNAseq_120m
178.45477	-1.194752209	0.142355941	-8.392710576	4.75E-17	4.01E-16	MLKL	down	mRNAseq_120m
963.1926196	-0.805663923	0.07527761	-10.70257039	9.90E-27	1.38E-25	WDR90	down	mRNAseq_120m
822.3658197	-0.622869935	0.078222474	-7.962800212	1.68E-15	1.30E-14	NSMCE1	down	mRNAseq_120m
4900.797361	0.759247537	0.037956705	20.00298853	5.19E-89	4.26E-87	EIF4EBP2	up	mRNAseq_120m
1538.657695	0.741038335	0.061378266	12.07330196	1.46E-33	2.71E-32	ELF1	up	mRNAseq_120m
106.2495641	-0.803245093	0.190005641	-4.227480241	2.36E-05	7.38E-05	ALG14	down	mRNAseq_120m
102.3616935	-0.638082038	0.182510193	-3.496144664	0.000472033	0.001227953	SLFNL1	down	mRNAseq_120m
322.053737	-0.817676463	0.116399721	-7.024728727	2.14E-12	1.33E-11	APOBEC3F	down	mRNAseq_120m
793.0704873	-0.788989054	0.077502498	-10.18017583	2.43E-24	2.99E-23	TET3	down	mRNAseq_120m
101.0064342	0.695745515	0.183254803	3.796601806	0.000146693	0.000413726	ANKRD23	up	mRNAseq_120m
496.5816713	-0.816898598	0.086029866	-9.495523313	2.19E-21	2.34E-20	KRTCAP3	down	mRNAseq_120m
438.2263295	-1.270907054	0.098165051	-12.94663463	2.45E-38	5.44E-37	LIPH	down	mRNAseq_120m
282.3903816	0.583707828	0.111220918	5.248183854	1.54E-07	6.18E-07	ARL13B	up	mRNAseq_120m
607.2858447	-0.795291281	0.077280725	-10.29093967	7.74E-25	9.79E-24	PLD6	down	mRNAseq_120m
104.8234361	0.677319475	0.178353102	3.797632149	0.000146085	0.000412154	LYRM9	up	mRNAseq_120m
134.4410964	-0.629847149	0.165167394	-3.813386738	0.000137075	0.00038836	SLC16A13	down	mRNAseq_120m
200.3860743	-1.449231077	0.137330093	-10.55290244	4.93E-26	6.59E-25	UNC13D	down	mRNAseq_120m
1305.908711	-0.696746572	0.064214838	-10.85024266	1.99E-27	2.87E-26	EMP3	down	mRNAseq_120m
127.7798128	-0.779290509	0.16022017	-4.863872686	1.15E-06	4.24E-06	AADACP1	down	mRNAseq_120m
549.2774558	0.719248355	0.088010252	8.172324651	3.03E-16	2.46E-15	SMIM14	up	mRNAseq_120m
267.8950942	-1.09302362	0.114105227	-9.579084607	9.79E-22	1.07E-20	AIM1	down	mRNAseq_120m
298.352568	-1.07852684	0.110798248	-9.734150655	2.16E-22	2.43E-21	ENO3	down	mRNAseq_120m
1197.095643	-0.876552822	0.063009686	-13.91139798	5.40E-44	1.54E-42	TMEM184A	down	mRNAseq_120m
1400.743051	1.161575901	0.060342289	19.2497819	1.42E-82	1.02E-80	ADCK5	up	mRNAseq_120m
337.1153703	-0.627022279	0.099676702	-6.290560057	3.16E-10	1.62E-09	TSNARE1	down	mRNAseq_120m
237.3181096	-0.680773555	0.123232322	-5.524310031	3.31E-08	1.42E-07	C9orf91	down	mRNAseq_120m
153.9494571	-0.848745219	0.149663807	-5.67101183	1.42E-08	6.31E-08	NAIF1	down	mRNAseq_120m
634.6472901	0.680267381	0.07872284	8.641296252	5.56E-18	4.96E-17	FAM219A	up	mRNAseq_120m
2138.228152	0.60890305	0.048489073	12.55753119	3.61E-36	7.50E-35	EPAS1	up	mRNAseq_120m
394.0332691	-0.967673301	0.094333309	-10.25802349	1.09E-24	1.36E-23	SLC25A43	down	mRNAseq_120m
1151.522599	-0.743226941	0.06574214	-11.30518319	1.24E-29	1.96E-28	EPB41L1	down	mRNAseq_120m
1679.974094	-1.080104335	0.054551893	-19.79957588	3.00E-87	2.37E-85	DMTN	down	mRNAseq_120m
101.5226477	-1.46301594	0.204494986	-7.15428759	8.41E-13	5.35E-12	EPHA4	down	mRNAseq_120m
184.0502054	2.63026867	0.159804019	16.45933991	7.19E-61	3.29E-59	EPHB3	up	mRNAseq_120m
591.8632752	-0.688588231	0.080782123	-8.524017505	1.54E-17	1.34E-16	AK4	down	mRNAseq_120m
261.8447723	-1.089566484	0.119105722	-9.147893704	5.81E-20	5.76E-19	EPHB6	down	mRNAseq_120m
1950.789798	0.596301395	0.05234514	11.39172418	4.60E-30	7.43E-29	EPHX1	up	mRNAseq_120m
688.6852562	0.983270265	0.073795309	13.32429225	1.67E-40	4.04E-39	C3orf58	up	mRNAseq_120m
390.3995964	-3.373499532	0.202565488	-16.65387116	2.84E-62	1.33E-60	TRIML2	down	mRNAseq_120m
533.0683587	0.750210769	0.083103986	9.027374115	1.76E-19	1.71E-18	SLC36A1	up	mRNAseq_120m
34316.06492	-0.704843263	0.040221725	-17.52394419	9.41E-69	5.16E-67	EREG	down	mRNAseq_120m
325.2258327	0.692839173	0.104980153	6.59971579	4.12E-11	2.28E-10	ERCC6	up	mRNAseq_120m
577.4928744	1.099686656	0.090426658	12.1610892	5.01E-34	9.50E-33	ALAD	up	mRNAseq_120m
327.1657195	0.618114387	0.103113588	5.994499822	2.04E-09	9.82E-09	ETFDH	up	mRNAseq_120m
2754.499215	0.707428992	0.054797833	12.90979869	3.96E-38	8.68E-37	ETS2	up	mRNAseq_120m
912.1367681	-0.769712038	0.068895858	-11.17210896	5.58E-29	8.66E-28	ETV1	down	mRNAseq_120m
1416.540007	-0.900173525	0.06199769	-14.51946888	9.12E-48	2.92E-46	ETV4	down	mRNAseq_120m
2463.44408	1.023619307	0.047285829	21.64748586	6.42E-104	6.37E-102	ETV5	up	mRNAseq_120m
567.2486364	-0.866610912	0.081020614	-10.69617809	1.06E-26	1.48E-25	ETV6	down	mRNAseq_120m
2043.93522	0.673153094	0.051087984	13.17634874	1.20E-39	2.76E-38	EXT1	up	mRNAseq_120m
593.0413389	-0.687017679	0.080314001	-8.55414588	1.19E-17	1.04E-16	F2R	down	mRNAseq_120m
3324.11113	-0.98914439	0.043255288	-22.86759468	9.77E-116	1.23E-113	F3	down	mRNAseq_120m
428.963108	-0.848447384	0.096889057	-8.756895906	2.01E-18	1.83E-17	F12	down	mRNAseq_120m
379.061685	-0.604571213	0.096990598	-6.233297077	4.57E-10	2.31E-09	FANCC	down	mRNAseq_120m
566.0687835	-0.947754245	0.08202436	-11.55454607	7.00E-31	1.18E-29	FANCD2	down	mRNAseq_120m
738.3136637	0.648028699	0.072049797	8.994178019	2.38E-19	2.29E-18	ACSL1	up	mRNAseq_120m
77926.69533	0.752258192	0.110866133	6.785283947	1.16E-11	6.72E-11	FAT1	up	mRNAseq_120m
364.95349	0.781604669	0.097815769	7.990579414	1.34E-15	1.05E-14	MED19	up	mRNAseq_120m
609.9141283	1.837374112	0.083927362	21.89243245	3.07E-106	3.27E-104	ZCCHC24	up	mRNAseq_120m
2082.545148	1.284258768	0.050964323	25.19917247	4.09E-140	8.07E-138	UNC5B	up	mRNAseq_120m
385.0607606	-0.626985951	0.094317223	-6.647629465	2.98E-11	1.67E-10	TYSND1	down	mRNAseq_120m
195.8427477	-1.017346967	0.13464691	-7.555665148	4.17E-14	2.93E-13	TMEM218	down	mRNAseq_120m
153.9546202	1.13816138	0.154240227	7.379147452	1.59E-13	1.07E-12	FBLN2	up	mRNAseq_120m
13055.03629	-0.875823542	0.034846056	-25.13407961	2.11E-139	4.02E-137	ALDH1A3	down	mRNAseq_120m
122.8907798	0.896704407	0.168846921	5.31075367	1.09E-07	4.46E-07	VWCE	up	mRNAseq_120m
101.9818922	1.05524436	0.18207873	5.795538892	6.81E-09	3.12E-08	PPP1R32	up	mRNAseq_120m
163.7107865	-0.605631628	0.142483521	-4.250538063	2.13E-05	6.71E-05	LRTOMT	down	mRNAseq_120m
198.4791407	0.740127668	0.134248874	5.513101518	3.53E-08	1.51E-07	OTUD1	up	mRNAseq_120m
172.2287068	-1.280387026	0.144428231	-8.865212991	7.64E-19	7.14E-18	SLC16A9	down	mRNAseq_120m
2011.531934	-0.798799703	0.052738977	-15.14628727	8.02E-52	2.95E-50	HNRNPA3	down	mRNAseq_120m
1011.328863	-1.303120614	0.065847744	-19.78990512	3.64E-87	2.86E-85	FAM171A1	down	mRNAseq_120m
106.3495011	-1.116225042	0.191183274	-5.838507818	5.27E-09	2.44E-08	GPR114	down	mRNAseq_120m
262.2440057	-1.15286701	0.115800307	-9.955647281	2.38E-23	2.80E-22	TBC1D32	down	mRNAseq_120m
123.5315602	0.648389427	0.160638098	4.036336549	5.43E-05	0.000162106	BEND6	up	mRNAseq_120m
673.7933322	-3.66938154	0.105036974	-34.93418937	2.25E-267	1.66E-264	C6orf223	down	mRNAseq_120m
199.0216526	-0.610922211	0.129500982	-4.71751026	2.39E-06	8.46E-06	OARD1	down	mRNAseq_120m
544.9849213	0.609342951	0.082490045	7.386866471	1.50E-13	1.01E-12	C6orf1	up	mRNAseq_120m
237.1452686	-1.798367068	0.130804951	-13.74846329	5.20E-43	1.40E-41	RBM24	down	mRNAseq_120m
101.7456367	-0.600903397	0.195969373	-3.06631281	0.002167165	0.005067571	SYCP2L	down	mRNAseq_120m
649.9701439	-0.5826382	0.077449624	-7.522802157	5.36E-14	3.75E-13	PXDC1	down	mRNAseq_120m
1494.905643	0.840244995	0.057553143	14.59946317	2.83E-48	9.24E-47	DAGLB	up	mRNAseq_120m
2324.960409	0.978258035	0.04954331	19.74551216	8.77E-87	6.79E-85	LRWD1	up	mRNAseq_120m
301.8465208	-0.970755569	0.114255618	-8.496348711	1.96E-17	1.69E-16	NYAP1	down	mRNAseq_120m
772.8529902	0.641320739	0.069226226	9.264129723	1.97E-20	2.01E-19	FDX1	up	mRNAseq_120m
488.5475633	0.629996119	0.084838455	7.425832066	1.12E-13	7.65E-13	ZNRF2	up	mRNAseq_120m
358.7404751	-0.716543879	0.097189636	-7.37263675	1.67E-13	1.12E-12	FGD1	down	mRNAseq_120m
181.2689489	-0.828620863	0.134381327	-6.166190496	7.00E-10	3.49E-09	FGF9	down	mRNAseq_120m
112.6926788	-1.331733316	0.187199272	-7.113987692	1.13E-12	7.11E-12	FGF11	down	mRNAseq_120m
1028.294836	-0.721324525	0.068746411	-10.49254089	9.35E-26	1.23E-24	MAPK15	down	mRNAseq_120m
3957.826121	0.90396038	0.053621885	16.8580493	9.16E-64	4.49E-62	FGFR1	up	mRNAseq_120m
2098.451954	1.248968027	0.056400265	22.14471909	1.17E-108	1.29E-106	FGFR3	up	mRNAseq_120m
238.079817	-1.203280803	0.122720906	-9.805018885	1.07E-22	1.23E-21	FHL1	down	mRNAseq_120m
1120.356196	0.652938772	0.062485312	10.44947604	1.47E-25	1.93E-24	ATF5	up	mRNAseq_120m
2866.713943	-0.688479914	0.04549453	-15.13324602	9.78E-52	3.57E-50	COPZ1	down	mRNAseq_120m
952.7926421	-0.703042301	0.064962846	-10.82222139	2.70E-27	3.88E-26	ZNF507	down	mRNAseq_120m
348.7982178	-1.026135526	0.100448128	-10.21557645	1.69E-24	2.10E-23	ICK	down	mRNAseq_120m
263.2932456	-1.597438826	0.120292961	-13.27957025	3.04E-40	7.24E-39	NLRP1	down	mRNAseq_120m
141.7365538	0.818472918	0.156731096	5.222147591	1.77E-07	7.09E-07	ZNF510	up	mRNAseq_120m
209.4851791	-0.966392595	0.127819979	-7.560575447	4.01E-14	2.83E-13	PLEKHA6	down	mRNAseq_120m
1224.977783	0.742952359	0.059637375	12.45783142	1.27E-35	2.58E-34	INPP5F	up	mRNAseq_120m
240.4411947	-1.200405393	0.127537934	-9.412143925	4.86E-21	5.11E-20	ANKRD6	down	mRNAseq_120m
338.3203424	-1.604476136	0.110762887	-14.48568364	1.49E-47	4.69E-46	ZHX2	down	mRNAseq_120m
237.6785135	-0.894129438	0.124170592	-7.200814802	5.99E-13	3.84E-12	ZNF365	down	mRNAseq_120m
188.3427725	-1.518211284	0.138872192	-10.9324355	8.07E-28	1.18E-26	CARD8	down	mRNAseq_120m
399.5627599	-1.331884518	0.095322669	-13.97237964	2.30E-44	6.69E-43	ARSG	down	mRNAseq_120m
2812.18859	-1.084776679	0.05579165	-19.44335194	3.32E-84	2.47E-82	SBNO2	down	mRNAseq_120m
830.8181427	0.811261137	0.074361719	10.90966091	1.04E-27	1.51E-26	WDR47	up	mRNAseq_120m
590.0657713	0.864903766	0.079186754	10.92232889	9.02E-28	1.32E-26	SIRT2	up	mRNAseq_120m
168.3193978	-0.805038715	0.138575103	-5.8094037	6.27E-09	2.88E-08	FOXF1	down	mRNAseq_120m
392.781305	-1.270617548	0.104937499	-12.10832695	9.54E-34	1.78E-32	SHANK2	down	mRNAseq_120m
468.5699164	-0.865713813	0.08808378	-9.828299933	8.50E-23	9.78E-22	SCMH1	down	mRNAseq_120m
3831.477548	0.906111235	0.040953786	22.12521296	1.81E-108	1.98E-106	FOXC1	up	mRNAseq_120m
182.3030215	2.390228405	0.154535215	15.46720854	5.78E-54	2.26E-52	EFR3B	up	mRNAseq_120m
532.403039	-1.990326635	0.090819126	-21.91528056	1.86E-106	1.99E-104	MYH15	down	mRNAseq_120m
1334.013642	0.624562205	0.060158713	10.38190774	3.00E-25	3.87E-24	CEP131	up	mRNAseq_120m
225.6663565	-0.692966642	0.122061541	-5.677190662	1.37E-08	6.10E-08	CEP152	down	mRNAseq_120m
180.1554925	-2.151624013	0.153038052	-14.05940541	6.75E-45	2.00E-43	TTC39A	down	mRNAseq_120m
177.4983989	-1.567548768	0.144769513	-10.82789279	2.54E-27	3.65E-26	LIMCH1	down	mRNAseq_120m
1827.132638	0.705588689	0.052726527	13.3820436	7.70E-41	1.90E-39	FBXO21	up	mRNAseq_120m
3403.634033	-1.220300611	0.053914879	-22.63383732	2.01E-113	2.47E-111	UNC13A	down	mRNAseq_120m
1416.226259	0.82099781	0.061034316	13.45141324	3.02E-41	7.57E-40	KDM4B	up	mRNAseq_120m
270.2826115	0.731435992	0.114142131	6.408115795	1.47E-10	7.81E-10	DOPEY1	up	mRNAseq_120m
1462.388736	0.965342413	0.060149152	16.0491442	5.80E-58	2.49E-56	FNBP1	up	mRNAseq_120m
4898.163104	0.902580613	0.041023537	22.0015306	2.78E-107	3.02E-105	ENDOD1	up	mRNAseq_120m
143.5542804	-1.515084342	0.161705042	-9.369431688	7.29E-21	7.62E-20	HECW1	down	mRNAseq_120m
5453.259754	-0.611482306	0.042516634	-14.38219008	6.69E-47	2.06E-45	PPRC1	down	mRNAseq_120m
219.0209626	-0.913257857	0.133505746	-6.840588399	7.89E-12	4.64E-11	EXPH5	down	mRNAseq_120m
3433.609498	1.491170326	0.048477004	30.76036489	8.89E-208	3.89E-205	PEG10	up	mRNAseq_120m
2216.043595	0.853496534	0.049863979	17.11649488	1.12E-65	5.66E-64	FOXO3	up	mRNAseq_120m
1041.296489	0.673187153	0.063554798	10.59223187	3.24E-26	4.36E-25	ARHGAP26	up	mRNAseq_120m
3923.959227	0.610598325	0.049559709	12.32045825	7.03E-35	1.38E-33	KIF1B	up	mRNAseq_120m
1476.783396	1.160411772	0.059029842	19.65805317	4.93E-86	3.75E-84	ATG2A	up	mRNAseq_120m
74041.6343	0.671450655	0.038755708	17.32520664	3.04E-67	1.61E-65	FLNA	up	mRNAseq_120m
3979.982707	0.848612308	0.049020626	17.3113316	3.86E-67	2.04E-65	MAPK8IP3	up	mRNAseq_120m
2178.768913	0.688975994	0.05392556	12.7764273	2.22E-37	4.72E-36	ZCCHC14	up	mRNAseq_120m
23866.01318	0.856130381	0.044929703	19.0548864	5.98E-81	4.21E-79	FLNC	up	mRNAseq_120m
116.1359807	-1.01076727	0.172669384	-5.853772376	4.81E-09	2.23E-08	RFTN1	down	mRNAseq_120m
2282.392534	0.659491188	0.051939053	12.69740491	6.11E-37	1.29E-35	ATG4B	up	mRNAseq_120m
4750.89347	1.175256364	0.041370549	28.40804381	1.61E-177	5.31E-175	ARL6IP1	up	mRNAseq_120m
1296.098259	-1.152583313	0.063042198	-18.28272713	1.14E-74	7.13E-73	ZC3H4	down	mRNAseq_120m
358.7034797	0.830749719	0.099341721	8.362546058	6.14E-17	5.15E-16	TBC1D12	up	mRNAseq_120m
352.7010509	-1.337205028	0.103641685	-12.90219309	4.37E-38	9.56E-37	PLCB1	down	mRNAseq_120m
1973.123153	1.547598082	0.061710574	25.07832907	8.57E-139	1.61E-136	ARC	up	mRNAseq_120m
986.8027769	0.903936488	0.066746425	13.5428449	8.73E-42	2.23E-40	KIAA0922	up	mRNAseq_120m
1820.14665	-1.000712493	0.053728345	-18.62541062	2.00E-77	1.34E-75	ANKRD28	down	mRNAseq_120m
1069.046383	0.970477872	0.062320104	15.57246884	1.12E-54	4.42E-53	CLEC16A	up	mRNAseq_120m
509.7484112	0.610615027	0.086545619	7.055412333	1.72E-12	1.07E-11	AGTPBP1	up	mRNAseq_120m
2000.471053	-1.036867493	0.05350526	-19.37879548	1.17E-83	8.57E-82	EHBP1	down	mRNAseq_120m
1010.6388	1.016988159	0.074643922	13.6245274	2.86E-42	7.45E-41	ICOSLG	up	mRNAseq_120m
489.2084183	-0.820614852	0.087800618	-9.346344849	9.07E-21	9.46E-20	SLC9A8	down	mRNAseq_120m
1732.230455	-0.608153406	0.058336155	-10.42498269	1.91E-25	2.48E-24	TRIM2	down	mRNAseq_120m
1386.485598	0.717362567	0.060579211	11.84172843	2.38E-32	4.20E-31	KIAA1033	up	mRNAseq_120m
511.7492548	0.80643868	0.08421127	9.576374756	1.01E-21	1.09E-20	WDR7	up	mRNAseq_120m
869.3430456	-1.703962006	0.071925342	-23.69070433	4.50E-124	6.56E-122	JADE2	down	mRNAseq_120m
253.656605	-1.321419898	0.120302203	-10.98417037	4.55E-28	6.74E-27	SYNE1	down	mRNAseq_120m
784.8561058	-0.74387762	0.069795116	-10.6580183	1.60E-26	2.20E-25	FN1	down	mRNAseq_120m
338.1497061	-0.691626312	0.109781371	-6.300033495	2.98E-10	1.53E-09	OBSL1	down	mRNAseq_120m
885.6042259	0.914230737	0.068438461	13.35843509	1.06E-40	2.59E-39	PPP1R13B	up	mRNAseq_120m
2452.253814	0.727394919	0.046666622	15.58704905	8.92E-55	3.55E-53	ARHGEF18	up	mRNAseq_120m
594.2599785	-1.533637882	0.085248712	-17.99015895	2.33E-72	1.41E-70	TENC1	down	mRNAseq_120m
2556.468968	0.686607466	0.045825904	14.98295526	9.49E-51	3.34E-49	PIP5K1C	up	mRNAseq_120m
365.8825391	-0.712268162	0.096148463	-7.408003604	1.28E-13	8.69E-13	PPWD1	down	mRNAseq_120m
408.013455	-0.658821673	0.095628037	-6.889419585	5.60E-12	3.33E-11	SIRT5	down	mRNAseq_120m
1977.613552	-0.834841431	0.056875284	-14.67845742	8.86E-49	2.93E-47	KCNH3	down	mRNAseq_120m
436.7229827	0.956248072	0.091661494	10.43238581	1.76E-25	2.30E-24	ABCB9	up	mRNAseq_120m
1783.920134	0.806192148	0.05131459	15.71077836	1.28E-55	5.15E-54	NPTXR	up	mRNAseq_120m
1732.165217	0.641610474	0.062699373	10.23312417	1.41E-24	1.75E-23	PHF3	up	mRNAseq_120m
196.9744177	-0.931829645	0.136237418	-6.839748268	7.93E-12	4.67E-11	CES3	down	mRNAseq_120m
529.9984269	-0.671746768	0.083133684	-8.080319988	6.46E-16	5.17E-15	CBX7	down	mRNAseq_120m
465.5140995	-0.863582872	0.091717169	-9.415716659	4.70E-21	4.95E-20	GLTSCR1L	down	mRNAseq_120m
791.5285954	0.820770597	0.074448562	11.02466697	2.91E-28	4.35E-27	MORC3	up	mRNAseq_120m
419.9092261	-0.676504753	0.096328474	-7.022894962	2.17E-12	1.34E-11	KAT6B	down	mRNAseq_120m
1432.488165	0.703716697	0.061506757	11.44129077	2.60E-30	4.26E-29	ACAP2	up	mRNAseq_120m
1024.367953	1.025125445	0.165057592	6.210713689	5.27E-10	2.66E-09	FOS	up	mRNAseq_120m
628.2159267	-1.120592429	0.081679474	-13.71938848	7.77E-43	2.08E-41	PRAME	down	mRNAseq_120m
254.2391244	-0.627428473	0.125228745	-5.010259214	5.44E-07	2.07E-06	SLC16A8	down	mRNAseq_120m
1633.550683	0.692713832	0.06651917	10.41374744	2.15E-25	2.79E-24	FOSB	up	mRNAseq_120m
175.1032668	0.965083974	0.138598488	6.963163793	3.33E-12	2.02E-11	TSPAN12	up	mRNAseq_120m
280.4022126	0.838844045	0.111647171	7.513347953	5.76E-14	4.01E-13	LPAR3	up	mRNAseq_120m
1731.81068	0.580389214	0.05159796	11.24829759	2.36E-29	3.71E-28	ARL2BP	up	mRNAseq_120m
844.0907453	0.778624937	0.068872649	11.30528511	1.24E-29	1.96E-28	CDC42EP4	up	mRNAseq_120m
1378.408468	0.764322786	0.058749015	13.00996777	1.07E-38	2.40E-37	CARHSP1	up	mRNAseq_120m
704.0015432	-2.049994543	0.079897552	-25.65778904	3.46E-145	7.67E-143	ZMYND8	down	mRNAseq_120m
1583.587473	-0.777943015	0.060241363	-12.91376847	3.76E-38	8.27E-37	CBLC	down	mRNAseq_120m
3308.079825	1.584236156	0.060304195	26.27074547	4.14E-152	1.02E-149	FAM89B	up	mRNAseq_120m
456.5578575	-0.9702807	0.096076285	-10.09906553	5.58E-24	6.74E-23	SLC7A11	down	mRNAseq_120m
564.4922969	0.652064049	0.085304982	7.643915224	2.11E-14	1.51E-13	PLA2G15	up	mRNAseq_120m
2666.11055	0.705872991	0.047302786	14.92244019	2.36E-50	8.20E-49	TMEM2	up	mRNAseq_120m
958.2376521	0.679263037	0.071394088	9.514275761	1.83E-21	1.96E-20	STX12	up	mRNAseq_120m
6071.917035	0.823365984	0.043494992	18.93013297	6.44E-80	4.47E-78	MAFF	up	mRNAseq_120m
101.5459254	-0.786712794	0.17944827	-4.384064514	1.16E-05	3.80E-05	ALOX12B	down	mRNAseq_120m
159.0155019	0.624801247	0.163241103	3.82747505	0.000129465	0.00036815	NR5A1	up	mRNAseq_120m
1026.789058	0.622619638	0.061234287	10.16782699	2.76E-24	3.39E-23	FUCA1	up	mRNAseq_120m
1721.631209	-0.863882338	0.054987354	-15.71056394	1.28E-55	5.16E-54	FUCA2	down	mRNAseq_120m
409.8395357	0.826236952	0.0913667	9.043086297	1.52E-19	1.49E-18	FYN	up	mRNAseq_120m
1874.27261	-0.945179428	0.055081057	-17.15979106	5.31E-66	2.72E-64	ZBTB38	down	mRNAseq_120m
612.4843101	1.202395462	0.093186919	12.90304987	4.33E-38	9.46E-37	SLC25A30	up	mRNAseq_120m
222.7123246	0.836566825	0.136154023	6.144268117	8.03E-10	3.98E-09	GPATCH11	up	mRNAseq_120m
462.6115416	-0.719588301	0.093355465	-7.708046895	1.28E-14	9.30E-14	MSRB3	down	mRNAseq_120m
241.9608587	-0.750049696	0.117752483	-6.369714459	1.89E-10	9.94E-10	ASPHD1	down	mRNAseq_120m
142.5540609	-1.671999953	0.169109092	-9.887108576	4.74E-23	5.53E-22	METAP1D	down	mRNAseq_120m
920.3939525	1.309840513	0.068387486	19.15321912	9.10E-82	6.52E-80	FBXO33	up	mRNAseq_120m
1896.55581	1.281908134	0.05538956	23.14349738	1.69E-118	2.22E-116	C19orf26	up	mRNAseq_120m
268.9725718	-1.782664506	0.120878844	-14.74753103	3.19E-49	1.08E-47	TMCO4	down	mRNAseq_120m
2043.240744	-0.867933078	0.049371294	-17.57971092	3.52E-69	1.96E-67	PCSK9	down	mRNAseq_120m
216.4602714	0.967326277	0.125958077	7.679747927	1.59E-14	1.15E-13	NATD1	up	mRNAseq_120m
284.8762166	-0.582207521	0.109032817	-5.339745722	9.31E-08	3.82E-07	LYSMD2	down	mRNAseq_120m
284.2045476	-1.201827458	0.11580652	-10.37789116	3.13E-25	4.02E-24	WDR72	down	mRNAseq_120m
112.9042614	0.977695921	0.179436872	5.448690174	5.07E-08	2.14E-07	NPB	up	mRNAseq_120m
2260.825701	0.680607033	0.053332786	12.76151293	2.69E-37	5.71E-36	SERINC5	up	mRNAseq_120m
153.5277959	-1.116402577	0.161616886	-6.907709979	4.93E-12	2.94E-11	PLCXD2	down	mRNAseq_120m
303.6742926	-0.782898543	0.106937268	-7.321101054	2.46E-13	1.63E-12	RNF214	down	mRNAseq_120m
317.7499507	-0.654545975	0.103843445	-6.303199746	2.92E-10	1.50E-09	PRPF40B	down	mRNAseq_120m
180.4697714	-1.537455275	0.151445458	-10.15187445	3.25E-24	3.98E-23	NGEF	down	mRNAseq_120m
280.4697364	1.830887311	0.124116329	14.75138149	3.01E-49	1.02E-47	BAMBI	up	mRNAseq_120m
341.071397	-0.853460813	0.103870655	-8.216572922	2.09E-16	1.71E-15	RHBDD3	down	mRNAseq_120m
132.2454952	0.610881183	0.159863453	3.821268546	0.000132767	0.000376879	TTLL1	up	mRNAseq_120m
2417.309811	0.671701199	0.047308212	14.19840587	9.37E-46	2.81E-44	CCRN4L	up	mRNAseq_120m
3687.036705	0.635003898	0.043244504	14.68403715	8.16E-49	2.70E-47	TMEM184B	up	mRNAseq_120m
480.0193009	-0.773581965	0.085713728	-9.02518164	1.79E-19	1.74E-18	B4GALNT1	down	mRNAseq_120m
124.748395	-1.429240646	0.172009649	-8.309072529	9.65E-17	8.02E-16	METTL7A	down	mRNAseq_120m
995.7037742	0.670630384	0.065111264	10.29975987	7.06E-25	8.95E-24	ABTB2	up	mRNAseq_120m
101.0845629	-0.733703816	0.18682161	-3.927296295	8.59E-05	0.000249413	ABHD14A	down	mRNAseq_120m
535.6499787	-0.628917223	0.083342661	-7.546162003	4.48E-14	3.14E-13	LETMD1	down	mRNAseq_120m
2830.455986	-1.183428163	0.049195635	-24.05555211	7.30E-128	1.10E-125	PLEKHG4	down	mRNAseq_120m
385.7742844	-0.71780191	0.103832731	-6.913060124	4.74E-12	2.83E-11	RCHY1	down	mRNAseq_120m
1909.982357	-0.976012283	0.049573447	-19.68820702	2.72E-86	2.09E-84	MTHFD1L	down	mRNAseq_120m
3508.221441	1.084414457	0.053855932	20.13546914	3.61E-90	3.06E-88	TMEM158	up	mRNAseq_120m
1438.364505	0.776014524	0.058066126	13.36432398	9.77E-41	2.40E-39	HSPA12A	up	mRNAseq_120m
935.846161	0.768673628	0.069486275	11.06223674	1.91E-28	2.88E-27	HEATR5A	up	mRNAseq_120m
667.7334255	0.797789685	0.075306053	10.59396493	3.18E-26	4.28E-25	SAMHD1	up	mRNAseq_120m
5059.815865	-0.743182905	0.04861569	-15.28689412	9.35E-53	3.51E-51	PVRL3	down	mRNAseq_120m
846.2242884	-0.604656022	0.069672359	-8.678563882	4.01E-18	3.61E-17	PNKD	down	mRNAseq_120m
531.00347	-0.651115516	0.082690206	-7.874155233	3.43E-15	2.61E-14	GPR124	down	mRNAseq_120m
223.0836725	-1.23683321	0.124539688	-9.931237391	3.04E-23	3.57E-22	MMACHC	down	mRNAseq_120m
1386.146482	0.841924616	0.056530335	14.89332436	3.64E-50	1.26E-48	TIPARP	up	mRNAseq_120m
391.0470604	-3.015196468	0.125966973	-23.93640479	1.28E-126	1.90E-124	KRT23	down	mRNAseq_120m
523.1464865	-1.160355711	0.086219023	-13.45823315	2.75E-41	6.92E-40	TMEM98	down	mRNAseq_120m
334.8334854	-1.211176004	0.109133033	-11.09816127	1.28E-28	1.94E-27	ACOT11	down	mRNAseq_120m
1238.09785	1.167667585	0.066421754	17.57959564	3.53E-69	1.96E-67	GLCE	up	mRNAseq_120m
531.2140722	-1.31998963	0.085829584	-15.37919179	2.26E-53	8.64E-52	CHD5	down	mRNAseq_120m
397.6775867	0.654204452	0.095669646	6.838161119	8.02E-12	4.71E-11	MAGI3	up	mRNAseq_120m
202.2210418	-1.061741327	0.130217101	-8.153624348	3.53E-16	2.86E-15	HACL1	down	mRNAseq_120m
282.2950426	0.826547664	0.111371282	7.421551119	1.16E-13	7.89E-13	ARHGEF26	up	mRNAseq_120m
1046.146157	0.762812333	0.06214853	12.27402047	1.25E-34	2.44E-33	LDLRAP1	up	mRNAseq_120m
2071.030857	-2.246360357	0.114136021	-19.6814322	3.11E-86	2.38E-84	ZBTB20	down	mRNAseq_120m
621.8193436	-1.466882388	0.08047909	-18.226876	3.16E-74	1.97E-72	PHF19	down	mRNAseq_120m
492.2921431	-0.649318873	0.091484244	-7.097603313	1.27E-12	7.97E-12	ZNF337	down	mRNAseq_120m
270.9294499	-0.832364179	0.112388693	-7.406120285	1.30E-13	8.81E-13	SENP3	down	mRNAseq_120m
394.4662036	-0.774264645	0.101010521	-7.665188073	1.79E-14	1.29E-13	STEAP2	down	mRNAseq_120m
197.5522167	-0.671114807	0.132492957	-5.065286667	4.08E-07	1.57E-06	NKX2-8	down	mRNAseq_120m
250.6861111	0.703278866	0.114342754	6.150620298	7.72E-10	3.84E-09	FBXO10	up	mRNAseq_120m
371.3872217	1.35058791	0.101027899	13.36846472	9.24E-41	2.28E-39	GATA6	up	mRNAseq_120m
1086.856479	-2.603408788	0.079363305	-32.80368425	5.22E-236	2.81E-233	EHF	down	mRNAseq_120m
132.0750311	-0.86067208	0.15656609	-5.497180659	3.86E-08	1.64E-07	GAPDHS	down	mRNAseq_120m
699.3159577	1.091432931	0.079169758	13.78598285	3.10E-43	8.41E-42	GCDH	up	mRNAseq_120m
1418.514683	0.763282696	0.056320958	13.5523741	7.67E-42	1.97E-40	GCH1	up	mRNAseq_120m
125.7777141	-0.88570176	0.169154392	-5.236055359	1.64E-07	6.58E-07	LHX6	down	mRNAseq_120m
1497.337213	-0.646143349	0.055823437	-11.57476839	5.53E-31	9.39E-30	KAT2A	down	mRNAseq_120m
301.7671345	1.173066478	0.110442251	10.62153721	2.37E-26	3.21E-25	NR6A1	up	mRNAseq_120m
1407.558262	-0.751910868	0.056611362	-13.28197816	2.95E-40	7.02E-39	PLEK2	down	mRNAseq_120m
424.9955917	1.1385442	0.09359851	12.16412742	4.83E-34	9.17E-33	GCNT1	up	mRNAseq_120m
1590.908377	0.611908607	0.054706981	11.18520144	4.82E-29	7.51E-28	NARF	up	mRNAseq_120m
705.9915692	0.854075268	0.074552942	11.45595663	2.20E-30	3.62E-29	CNNM4	up	mRNAseq_120m
1719.928171	0.727977491	0.052653819	13.82573011	1.78E-43	4.94E-42	CNNM3	up	mRNAseq_120m
633.832805	0.593734387	0.075729659	7.840183006	4.50E-15	3.39E-14	HEYL	up	mRNAseq_120m
2797.345962	-0.582496474	0.052475227	-11.10040889	1.25E-28	1.90E-27	DAZAP1	down	mRNAseq_120m
117.9170228	-1.237109528	0.168916869	-7.323777267	2.41E-13	1.60E-12	PCOLCE2	down	mRNAseq_120m
503.2761167	0.850499339	0.087682511	9.699760242	3.02E-22	3.39E-21	OSTF1	up	mRNAseq_120m
198.370852	0.850420515	0.134756087	6.310813373	2.78E-10	1.43E-09	NAP1L5	up	mRNAseq_120m
292.2156038	-4.70222446	0.200098278	-23.4995749	4.12E-122	5.80E-120	GPR110	down	mRNAseq_120m
1909.056107	0.662037347	0.054842937	12.07151523	1.49E-33	2.76E-32	AKAP8L	up	mRNAseq_120m
216.4409952	-0.632332091	0.130448041	-4.847386657	1.25E-06	4.59E-06	GPR160	down	mRNAseq_120m
3980.762305	-0.898163155	0.047248912	-19.00918171	1.43E-80	1.00E-78	ABL2	down	mRNAseq_120m
829.6183853	0.839943638	0.076424533	10.99049745	4.25E-28	6.31E-27	GJA3	up	mRNAseq_120m
660.1796704	0.740283227	0.079315012	9.333456711	1.02E-20	1.06E-19	ACAD8	up	mRNAseq_120m
1270.441226	-0.760028737	0.0624287	-12.17434827	4.26E-34	8.12E-33	DIEXF	down	mRNAseq_120m
2900.457849	-0.811603067	0.045740685	-17.74357048	1.93E-70	1.11E-68	GJB3	down	mRNAseq_120m
852.0162806	0.959426149	0.069461469	13.81235037	2.15E-43	5.89E-42	TSPAN13	up	mRNAseq_120m
245.2926846	-0.958896167	0.11962071	-8.016138388	1.09E-15	8.58E-15	B9D1	down	mRNAseq_120m
181.4489792	-0.898093865	0.136115334	-6.598035932	4.17E-11	2.30E-10	MTBP	down	mRNAseq_120m
123.4314821	-1.282589282	0.177797833	-7.213750909	5.44E-13	3.50E-12	GJB5	down	mRNAseq_120m
1989.558632	-0.922852235	0.050030568	-18.44576785	5.64E-76	3.64E-74	AMPD2	down	mRNAseq_120m
188.0823141	-0.680227714	0.135800721	-5.009014025	5.47E-07	2.08E-06	BBC3	down	mRNAseq_120m
101.4270623	-1.269023939	0.184002509	-6.896775179	5.32E-12	3.16E-11	CYTH4	down	mRNAseq_120m
5448.325602	-0.806616728	0.052722528	-15.29928013	7.73E-53	2.91E-51	CPNE7	down	mRNAseq_120m
277.8389906	-0.68703926	0.109839412	-6.254943002	3.98E-10	2.02E-09	INTU	down	mRNAseq_120m
685.9494029	-1.49735727	0.078581033	-19.05494521	5.98E-81	4.21E-79	AMPD3	down	mRNAseq_120m
118.3302178	-1.046351292	0.166083653	-6.300146191	2.97E-10	1.53E-09	GPR162	down	mRNAseq_120m
226.3959884	0.634766769	0.126349573	5.023893251	5.06E-07	1.93E-06	SESN1	up	mRNAseq_120m
451.0067363	0.587661841	0.088955666	6.606232806	3.94E-11	2.18E-10	KLHL20	up	mRNAseq_120m
1840.491686	1.128465456	0.050433761	22.3751995	6.87E-111	7.94E-109	GCLC	up	mRNAseq_120m
365.0354315	-0.87574074	0.101111332	-8.661153234	4.67E-18	4.19E-17	SMPDL3B	down	mRNAseq_120m
425.4352812	-0.940110014	0.093605504	-10.04331987	9.83E-24	1.17E-22	PGAP2	down	mRNAseq_120m
1780.601608	-0.890740268	0.051860988	-17.17553617	4.05E-66	2.09E-64	RBMX	down	mRNAseq_120m
2440.158628	0.753781927	0.139606566	5.399330049	6.69E-08	2.79E-07	UBE2S	up	mRNAseq_120m
809.8513882	0.864967564	0.069488566	12.44762433	1.44E-35	2.93E-34	TOR1B	up	mRNAseq_120m
768.5543961	-0.845294431	0.074027259	-11.41869148	3.37E-30	5.49E-29	APOBEC3C	down	mRNAseq_120m
176.6891865	-1.022277383	0.138549141	-7.3784462	1.60E-13	1.07E-12	GLI2	down	mRNAseq_120m
3556.6962	0.931114331	0.046524219	20.01354008	4.20E-89	3.48E-87	GLS	up	mRNAseq_120m
320.01095	0.65199028	0.125417605	5.198554711	2.01E-07	7.99E-07	PCLO	up	mRNAseq_120m
203.5939241	-0.957577075	0.129504672	-7.394150833	1.42E-13	9.59E-13	AMT	down	mRNAseq_120m
5445.766648	0.666301518	0.040461503	16.46754229	6.28E-61	2.89E-59	GLUL	up	mRNAseq_120m
9000.2741	0.666600531	0.03678924	18.11944306	2.24E-73	1.37E-71	GNAI2	up	mRNAseq_120m
219.7586288	-1.588422977	0.130808793	-12.14309027	6.24E-34	1.18E-32	GNAL	down	mRNAseq_120m
111.9901718	-0.697370438	0.172306882	-4.047258178	5.18E-05	0.000155243	GNB3	down	mRNAseq_120m
390.854919	-1.751956861	0.102023524	-17.17208731	4.30E-66	2.21E-64	GNG4	down	mRNAseq_120m
2049.675519	0.606261194	0.056225249	10.78272144	4.15E-27	5.90E-26	GOT1	up	mRNAseq_120m
43562.14436	1.789869832	0.034419391	52.00178714	0	0	SFN	up	mRNAseq_120m
2611.73609	-0.716740511	0.049124427	-14.59030792	3.24E-48	1.05E-46	GPD2	down	mRNAseq_120m
146.2715343	-0.684294191	0.158618222	-4.314095705	1.60E-05	5.13E-05	GPM6A	down	mRNAseq_120m
1867.085246	0.768701116	0.057099246	13.46254398	2.60E-41	6.55E-40	SLCO4A1	up	mRNAseq_120m
153.4978849	-1.56805313	0.157520978	-9.954566979	2.41E-23	2.83E-22	SLCO1B3	down	mRNAseq_120m
246.3977782	-0.939495831	0.118677598	-7.916370432	2.45E-15	1.87E-14	GPR3	down	mRNAseq_120m
668.31371	0.818190102	0.076651213	10.67419638	1.34E-26	1.86E-25	STK32C	up	mRNAseq_120m
121.498615	-0.599134653	0.166629082	-3.595618757	0.000323621	0.000865093	RBM20	down	mRNAseq_120m
392.9515455	1.149670121	0.099709879	11.53015265	9.30E-31	1.56E-29	KRT8P41	up	mRNAseq_120m
125.3007161	-1.213661883	0.170525339	-7.117193789	1.10E-12	6.96E-12	SLC25A45	down	mRNAseq_120m
382.7564022	1.028997524	0.10049651	10.23913691	1.32E-24	1.65E-23	PGM2L1	up	mRNAseq_120m
120.2788925	-1.812016297	0.17834806	-10.16000003	2.99E-24	3.66E-23	KLHL35	down	mRNAseq_120m
270.7345763	0.940918749	0.114893666	8.189474534	2.62E-16	2.14E-15	KCTD21	up	mRNAseq_120m
343.2739625	-0.673830179	0.10488816	-6.424273057	1.33E-10	7.07E-10	CRACR2B	down	mRNAseq_120m
127.3167068	-1.443178034	0.169080743	-8.535437001	1.40E-17	1.22E-16	C1RL-AS1	down	mRNAseq_120m
158.1416818	-0.682499143	0.144612924	-4.719489286	2.36E-06	8.38E-06	CD163L1	down	mRNAseq_120m
221.5184787	-1.231601314	0.127070616	-9.69225893	3.25E-22	3.64E-21	SPRYD4	down	mRNAseq_120m
446.8637138	-0.817373478	0.097145717	-8.41389107	3.97E-17	3.37E-16	KSR2	down	mRNAseq_120m
474.3511514	-1.668380998	0.093563614	-17.83151511	4.02E-71	2.37E-69	LINC00346	down	mRNAseq_120m
1146.82124	0.748339308	0.068616792	10.9060667	1.08E-27	1.57E-26	HEXDC	up	mRNAseq_120m
122.0912433	-2.314311217	0.186881997	-12.38381041	3.20E-35	6.38E-34	LINC00482	down	mRNAseq_120m
4942.084521	1.012570384	0.046329891	21.85566091	6.87E-106	7.22E-104	METRNL	up	mRNAseq_120m
476.8817256	-0.928091532	0.086405446	-10.74112312	6.52E-27	9.21E-26	KCTD1	down	mRNAseq_120m
250.2755509	-1.273569818	0.126034148	-10.1049584	5.25E-24	6.37E-23	C19orf54	down	mRNAseq_120m
562.592484	0.755484682	0.079675198	9.482055858	2.49E-21	2.66E-20	FAM102B	up	mRNAseq_120m
548.9533442	-0.613937447	0.086524468	-7.095535623	1.29E-12	8.09E-12	ZNF326	down	mRNAseq_120m
118.0447873	-0.743768916	0.171683561	-4.332208129	1.48E-05	4.75E-05	ESPNP	down	mRNAseq_120m
231.6725459	1.355034986	0.132841456	10.20039248	1.97E-24	2.44E-23	TTC28-AS1	up	mRNAseq_120m
510.422379	-0.598427423	0.08650666	-6.917703481	4.59E-12	2.75E-11	IAH1	down	mRNAseq_120m
443.8823007	-0.840205661	0.089249315	-9.414141329	4.77E-21	5.02E-20	EOGT	down	mRNAseq_120m
940.7895109	-0.698327141	0.065653542	-10.63654944	2.01E-26	2.75E-25	ZNF621	down	mRNAseq_120m
273.2056058	-1.130964857	0.117564501	-9.619952	6.59E-22	7.27E-21	FAM200B	down	mRNAseq_120m
468.319166	0.901338878	0.089234652	10.10077204	5.48E-24	6.63E-23	RGMB	up	mRNAseq_120m
107.1207041	0.582513829	0.172618588	3.374571853	0.000739306	0.001866834	CEP57L1	up	mRNAseq_120m
460.773671	0.895860536	0.087359386	10.25488592	1.13E-24	1.41E-23	DCBLD1	up	mRNAseq_120m
178.2089733	-1.046819866	0.149850039	-6.985783054	2.83E-12	1.73E-11	LINC00174	down	mRNAseq_120m
101.9476323	-1.27800729	0.187879476	-6.802271959	1.03E-11	5.99E-11	ATG9B	down	mRNAseq_120m
110.2649286	-1.580143246	0.185355236	-8.524945305	1.53E-17	1.33E-16	ANK1	down	mRNAseq_120m
242.7411741	-0.945789569	0.120222963	-7.866962745	3.63E-15	2.76E-14	FAM86B3P	down	mRNAseq_120m
361.7187626	0.650291662	0.096408141	6.745194467	1.53E-11	8.78E-11	ZNF707	up	mRNAseq_120m
9671.820102	-0.668946713	0.040791336	-16.39923538	1.94E-60	8.78E-59	FAM83H	down	mRNAseq_120m
234.5179887	-0.6854415	0.131975432	-5.193705287	2.06E-07	8.20E-07	TRIQK	down	mRNAseq_120m
832.2397296	1.246673344	0.073814734	16.88922081	5.40E-64	2.67E-62	TPRN	up	mRNAseq_120m
4519.635225	1.137081261	0.040826783	27.85135593	1.04E-170	3.00E-168	MKNK2	up	mRNAseq_120m
1449.88102	0.870072673	0.063689108	13.66124766	1.73E-42	4.56E-41	GPS2	up	mRNAseq_120m
336.4810212	-1.411219211	0.109713647	-12.86275001	7.29E-38	1.58E-36	ANK3	down	mRNAseq_120m
154.6740382	-0.829387459	0.14597168	-5.681838143	1.33E-08	5.94E-08	GRID1	down	mRNAseq_120m
192.579504	-0.846099405	0.130170964	-6.499908873	8.04E-11	4.35E-10	TRIB2	down	mRNAseq_120m
493.6429869	-0.665195389	0.087264045	-7.622788827	2.48E-14	1.77E-13	COA3	down	mRNAseq_120m
3766.783165	0.663510664	0.043174835	15.36799548	2.68E-53	1.02E-51	GIT1	up	mRNAseq_120m
251.8457348	-1.111975197	0.116884022	-9.513491875	1.84E-21	1.98E-20	SLC27A6	down	mRNAseq_120m
130.0087964	0.704358984	0.159302029	4.421531783	9.80E-06	3.23E-05	AAMDC	up	mRNAseq_120m
201.1919651	-1.265779109	0.13208088	-9.583363679	9.39E-22	1.03E-20	IFT81	down	mRNAseq_120m
485.2458358	-0.926617268	0.086778485	-10.67796083	1.29E-26	1.78E-25	SLC43A3	down	mRNAseq_120m
611.315831	-0.688721108	0.08100261	-8.502455748	1.86E-17	1.60E-16	GRIN1	down	mRNAseq_120m
576.3957887	0.979355243	0.081193917	12.06192878	1.68E-33	3.09E-32	WDR91	up	mRNAseq_120m
160.4110369	-0.65820987	0.144738417	-4.547582335	5.43E-06	1.84E-05	ZCCHC4	down	mRNAseq_120m
544.0772671	0.889064969	0.083810401	10.6080505	2.73E-26	3.70E-25	ORMDL2	up	mRNAseq_120m
1504.521896	0.761171615	0.05785755	13.15596005	1.57E-39	3.60E-38	SLC25A4	up	mRNAseq_120m
426.2930293	1.309488134	0.098612594	13.27911656	3.06E-40	7.27E-39	MYLIP	up	mRNAseq_120m
938.0995761	0.760292148	0.066417741	11.44712441	2.43E-30	3.99E-29	GTF2B	up	mRNAseq_120m
1380.16256	-0.625056686	0.055256807	-11.31184959	1.15E-29	1.82E-28	GTF2I	down	mRNAseq_120m
2505.310359	-0.781037447	0.05238932	-14.90833335	2.91E-50	1.01E-48	CARD10	down	mRNAseq_120m
508.238163	0.635096638	0.082138142	7.732055056	1.06E-14	7.76E-14	CYP2S1	up	mRNAseq_120m
141.257726	0.960025488	0.163207306	5.882245793	4.05E-09	1.89E-08	GUCA1B	up	mRNAseq_120m
143.5788374	1.203295656	0.161068156	7.470723467	7.98E-14	5.50E-13	YPEL1	up	mRNAseq_120m
682.7675241	0.693127951	0.077962417	8.890539492	6.08E-19	5.73E-18	TFCP2L1	up	mRNAseq_120m
256.2879178	-0.892607218	0.116161253	-7.684207908	1.54E-14	1.11E-13	SENP1	down	mRNAseq_120m
284.3314814	0.877900539	0.110706211	7.930002562	2.19E-15	1.69E-14	GPSM2	up	mRNAseq_120m
133.8998444	-0.915202056	0.157189027	-5.822302442	5.80E-09	2.67E-08	FAM216A	down	mRNAseq_120m
956.9334189	0.68206397	0.064230213	10.6190519	2.43E-26	3.30E-25	C18orf8	up	mRNAseq_120m
1487.642543	-1.014608945	0.060398246	-16.79864913	2.50E-63	1.21E-61	PKN3	down	mRNAseq_120m
514.7245416	1.27363582	0.087474496	14.56008178	5.04E-48	1.62E-46	OSGIN1	up	mRNAseq_120m
2450.530758	1.049912148	0.050660905	20.72430698	2.09E-95	1.86E-93	SERTAD1	up	mRNAseq_120m
212.7304648	-1.161408946	0.132099118	-8.791950774	1.47E-18	1.35E-17	MDFIC	down	mRNAseq_120m
1243.037886	0.580893003	0.058454563	9.937513386	2.86E-23	3.36E-22	RHOD	up	mRNAseq_120m
251.1720778	-0.91936974	0.120613251	-7.622460457	2.49E-14	1.77E-13	PACSIN1	down	mRNAseq_120m
1717.551326	0.692194885	0.051119809	13.54063922	9.00E-42	2.29E-40	ACAA1	up	mRNAseq_120m
2600.357345	-0.828045846	0.048283682	-17.14960022	6.33E-66	3.22E-64	SH3KBP1	down	mRNAseq_120m
323.4041279	1.535250273	0.107136444	14.32986024	1.42E-46	4.35E-45	GZMM	up	mRNAseq_120m
26375.09563	1.114814026	0.031128308	35.81351173	6.81E-281	5.51E-278	H1F0	up	mRNAseq_120m
451.2380236	1.457854982	0.096530182	15.10258197	1.56E-51	5.66E-50	HIST1H1C	up	mRNAseq_120m
6714.798197	1.417388419	0.049938575	28.38263662	3.31E-177	1.07E-174	H2AFX	up	mRNAseq_120m
371.2112079	2.372110312	0.11172964	21.230806	4.96E-100	4.59E-98	HIST1H2BD	up	mRNAseq_120m
18099.24786	0.64367085	0.032252587	19.95718513	1.30E-88	1.06E-86	ANXA2	up	mRNAseq_120m
28381.17288	0.981727145	0.03161529	31.05229017	1.06E-211	4.91E-209	H3F3B	up	mRNAseq_120m
737.1795632	0.628615235	0.075380276	8.339253569	7.48E-17	6.24E-16	ANXA2P1	up	mRNAseq_120m
10062.15822	0.674066607	0.040131828	16.79630942	2.60E-63	1.25E-61	ANXA2P2	up	mRNAseq_120m
2432.678908	0.774097822	0.051278417	15.09597735	1.72E-51	6.25E-50	HBE1	up	mRNAseq_120m
1357.391663	0.639324576	0.058104564	11.00300102	3.70E-28	5.51E-27	ANXA2P3	up	mRNAseq_120m
3199.799216	-0.731631816	0.044247351	-16.5350422	2.05E-61	9.49E-60	HCFC1	down	mRNAseq_120m
3551.847908	-1.221306784	0.046778287	-26.10841208	2.93E-150	6.96E-148	ANXA3	down	mRNAseq_120m
5962.792942	-0.72618878	0.040301049	-18.01910377	1.38E-72	8.39E-71	HDGF	down	mRNAseq_120m
202.7884274	-1.44254532	0.135381221	-10.65543144	1.64E-26	2.26E-25	HFE	down	mRNAseq_120m
1558.461602	-0.824856544	0.062241612	-13.25249334	4.36E-40	1.03E-38	NT5C	down	mRNAseq_120m
563.1422289	-0.816486907	0.082803366	-9.860552136	6.17E-23	7.15E-22	HIVEP1	down	mRNAseq_120m
1643.163424	-0.782717298	0.068341056	-11.45310508	2.27E-30	3.74E-29	HIVEP2	down	mRNAseq_120m
163.6163741	-1.537563255	0.147137648	-10.44982897	1.47E-25	1.93E-24	MR1	down	mRNAseq_120m
6325.076675	-1.083673867	0.040856867	-26.52366544	5.17E-155	1.31E-152	HMGCS1	down	mRNAseq_120m
47822.50482	0.887956341	0.038065939	23.32679467	2.37E-120	3.20E-118	HMGA1	up	mRNAseq_120m
2002.542026	0.762393345	0.048475351	15.72744353	9.81E-56	4.00E-54	HMOX2	up	mRNAseq_120m
14836.15778	1.226698022	0.08502514	14.42747434	3.48E-47	1.07E-45	NR4A1	up	mRNAseq_120m
132.5063445	-0.996974485	0.157242359	-6.34036841	2.29E-10	1.19E-09	FOXA3	down	mRNAseq_120m
1620.951483	0.662642114	0.055913577	11.85118449	2.12E-32	3.75E-31	CCDC85C	up	mRNAseq_120m
396.9388043	-1.063130904	0.101628367	-10.46096612	1.31E-25	1.71E-24	NUDT2	down	mRNAseq_120m
5059.064323	-1.154904473	0.039098926	-29.53801023	9.36E-192	3.61E-189	HNRNPD	down	mRNAseq_120m
2295.140919	-0.628702381	0.048585198	-12.94020417	2.67E-38	5.89E-37	HNRNPH3	down	mRNAseq_120m
370.9649252	1.217731091	0.104405891	11.66343276	1.96E-31	3.38E-30	HOXA9	up	mRNAseq_120m
103.5499491	-1.168837361	0.184619311	-6.331067727	2.43E-10	1.26E-09	HOXA11	down	mRNAseq_120m
259.8808905	-0.910476618	0.113157628	-8.046091384	8.55E-16	6.78E-15	HOXB3	down	mRNAseq_120m
609.5409624	-0.889898354	0.078816437	-11.29077121	1.46E-29	2.30E-28	HOXB4	down	mRNAseq_120m
794.7306039	-0.629490002	0.071270903	-8.832356181	1.02E-18	9.52E-18	HOXB7	down	mRNAseq_120m
1886.510399	-1.037409481	0.05267991	-19.69269651	2.49E-86	1.92E-84	HOXB8	down	mRNAseq_120m
299.8956221	-0.812254898	0.108266344	-7.502376702	6.27E-14	4.35E-13	APBB1	down	mRNAseq_120m
105.6606954	-0.629422151	0.175768831	-3.580965683	0.000342327	0.000910883	HOXC9	down	mRNAseq_120m
952.3160536	-0.593734989	0.070496374	-8.422206088	3.69E-17	3.15E-16	BIRC3	down	mRNAseq_120m
16072.13726	0.594531673	0.043801206	13.57340871	5.76E-42	1.49E-40	HSPB1	up	mRNAseq_120m
9135.258553	0.959386821	0.038388254	24.9916766	7.53E-138	1.38E-135	DNAJB1	up	mRNAseq_120m
13663.07823	0.773912441	0.03614571	21.41090703	1.06E-101	1.02E-99	APLP2	up	mRNAseq_120m
1906.487476	-0.586989774	0.04933344	-11.89841567	1.21E-32	2.16E-31	NDST1	down	mRNAseq_120m
187.9612753	-1.342342095	0.13738364	-9.770756525	1.50E-22	1.72E-21	HTR1D	down	mRNAseq_120m
196.7656888	-1.04786425	0.133539361	-7.846856876	4.27E-15	3.22E-14	HTR7	down	mRNAseq_120m
105.2144046	0.597619797	0.17562192	3.402877031	0.000666803	0.001695976	CHSY3	up	mRNAseq_120m
257.7694	-0.907427923	0.118916869	-7.630775458	2.33E-14	1.67E-13	ICAM1	down	mRNAseq_120m
214.4008954	-1.431086526	0.131342925	-10.89580215	1.21E-27	1.76E-26	C1QL4	down	mRNAseq_120m
103.1849986	-1.002722006	0.179512511	-5.585805707	2.33E-08	1.01E-07	LINC01089	down	mRNAseq_120m
329.2006727	0.748209449	0.106514558	7.024480607	2.15E-12	1.33E-11	PRSS53	up	mRNAseq_120m
223.1756932	0.592897862	0.121414989	4.883234496	1.04E-06	3.86E-06	ASB16-AS1	up	mRNAseq_120m
587.654399	0.633582005	0.079901235	7.92956464	2.20E-15	1.69E-14	C17orf51	up	mRNAseq_120m
1099.782236	-0.708857717	0.06870287	-10.31773078	5.86E-25	7.47E-24	MSL1	down	mRNAseq_120m
239.7816429	0.670294402	0.123488337	5.427997653	5.70E-08	2.39E-07	TMEM52	up	mRNAseq_120m
506.4041097	0.697546874	0.087674256	7.956119704	1.78E-15	1.37E-14	SLC35E4	up	mRNAseq_120m
6203.076204	1.018999123	0.041659595	24.46013033	3.93E-132	6.36E-130	ID1	up	mRNAseq_120m
1138.316003	0.656215286	0.061680582	10.63892827	1.96E-26	2.68E-25	ID2	up	mRNAseq_120m
8989.984615	1.371176605	0.0415008	33.03976345	2.18E-239	1.26E-236	ID3	up	mRNAseq_120m
471.59138	-1.854232665	0.095069545	-19.50396055	1.02E-84	7.65E-83	TMEM173	down	mRNAseq_120m
125.3630009	0.618153939	0.162265767	3.809515403	0.000139239	0.000394215	ZNF680	up	mRNAseq_120m
100.949212	0.595201595	0.182569206	3.26014233	0.001113563	0.002733829	KIAA1875	up	mRNAseq_120m
104.1906063	1.152420213	0.180640313	6.379640242	1.78E-10	9.34E-10	ACER2	up	mRNAseq_120m
466.437222	0.774642316	0.086278929	8.978348798	2.75E-19	2.64E-18	RGAG4	up	mRNAseq_120m
1999.38864	0.67716669	0.051088121	13.2548757	4.23E-40	9.96E-39	IDH3A	up	mRNAseq_120m
118.8941471	-0.769407917	0.16706408	-4.605465859	4.12E-06	1.42E-05	GLDN	down	mRNAseq_120m
264.0991666	-1.318083446	0.118877765	-11.08772061	1.44E-28	2.17E-27	IFI35	down	mRNAseq_120m
189.1256628	0.695645016	0.144133977	4.82637771	1.39E-06	5.07E-06	TCTEX1D4	up	mRNAseq_120m
366.2079779	0.664422766	0.098757061	6.727850732	1.72E-11	9.86E-11	IFNAR2	up	mRNAseq_120m
874.5531737	-0.919633163	0.070550059	-13.03518624	7.72E-39	1.73E-37	IFNGR2	down	mRNAseq_120m
278.6743124	-2.185447043	0.129647877	-16.85679006	9.35E-64	4.57E-62	MACC1	down	mRNAseq_120m
105.5071871	-0.627738596	0.171934791	-3.651027183	0.000261194	0.000709938	KIF24	down	mRNAseq_120m
2225.577867	1.090165574	0.050227176	21.7046956	1.85E-104	1.90E-102	IFRD1	up	mRNAseq_120m
124.5005043	0.609722333	0.169478386	3.597640666	0.000321117	0.000859249	TUBB2B	up	mRNAseq_120m
221.5906089	-1.181946671	0.12681295	-9.320394097	1.16E-20	1.20E-19	RBPMS2	down	mRNAseq_120m
243.9026028	0.691534464	0.115681932	5.977895189	2.26E-09	1.08E-08	ANKDD1A	up	mRNAseq_120m
1353.660524	0.790341201	0.061028901	12.95027741	2.34E-38	5.19E-37	FAM195B	up	mRNAseq_120m
191.4013221	-0.580812504	0.131889188	-4.403791627	1.06E-05	3.49E-05	FAM86EP	down	mRNAseq_120m
31703.58296	0.94704729	0.031942508	29.64849484	3.55E-193	1.40E-190	CYR61	up	mRNAseq_120m
105.1765142	-0.912010727	0.176038921	-5.18073345	2.21E-07	8.77E-07	LINC00265	down	mRNAseq_120m
1209.837998	0.687741979	0.066330984	10.36833679	3.45E-25	4.43E-24	ZNF445	up	mRNAseq_120m
269.0165841	0.705715883	0.111500416	6.329266824	2.46E-10	1.28E-09	BMP8A	up	mRNAseq_120m
1892.919831	-0.846900049	0.052849205	-16.02483996	8.57E-58	3.66E-56	IL4R	down	mRNAseq_120m
1067.909473	0.848895458	0.064804896	13.09924874	3.33E-39	7.55E-38	IL6R	up	mRNAseq_120m
257.3342162	-1.457527287	0.121810698	-11.96551138	5.39E-33	9.75E-32	CXCL8	down	mRNAseq_120m
275.8748367	0.612666143	0.111868717	5.476652977	4.33E-08	1.84E-07	IL11RA	up	mRNAseq_120m
2293.563731	1.177444169	0.049785579	23.65030564	1.17E-123	1.69E-121	IRF2BP2	up	mRNAseq_120m
1238.656066	1.540056749	0.061760387	24.93599587	3.03E-137	5.45E-135	ING1	up	mRNAseq_120m
1009.077191	0.861961266	0.06249861	13.79168697	2.86E-43	7.78E-42	INPP4A	up	mRNAseq_120m
6562.91065	0.601095443	0.037670441	15.95668715	2.56E-57	1.08E-55	INSIG1	up	mRNAseq_120m
2932.132327	-0.638072815	0.045915416	-13.89670121	6.63E-44	1.88E-42	IRAK1	down	mRNAseq_120m
719.3514399	1.837485864	0.08467645	21.70008153	2.05E-104	2.08E-102	IRF7	up	mRNAseq_120m
4578.424725	-1.782886814	0.049286342	-36.17405451	1.56E-286	1.33E-283	IRS1	down	mRNAseq_120m
5246.123176	0.624999387	0.048509505	12.88406025	5.53E-38	1.20E-36	ITGA2	up	mRNAseq_120m
23747.60349	0.609442058	0.032306936	18.86412425	2.25E-79	1.54E-77	ITGA3	up	mRNAseq_120m
342.3161649	-1.526865509	0.115229747	-13.25061933	4.47E-40	1.05E-38	ITGB8	down	mRNAseq_120m
130.4408084	-1.748796252	0.174420015	-10.02635079	1.17E-23	1.39E-22	ITPKB	down	mRNAseq_120m
291.4416485	0.633118704	0.110935795	5.707073224	1.15E-08	5.16E-08	ITPR1	up	mRNAseq_120m
391.591652	0.659484533	0.1005295	6.560109549	5.38E-11	2.95E-10	JAK2	up	mRNAseq_120m
6135.480905	0.914194603	0.042533084	21.49372973	1.78E-102	1.75E-100	JUN	up	mRNAseq_120m
4122.549204	0.631996933	0.045280892	13.95725455	2.84E-44	8.21E-43	JUNB	up	mRNAseq_120m
18403.31812	0.88328726	0.041504874	21.28153086	1.68E-100	1.58E-98	JUND	up	mRNAseq_120m
389.4428026	-0.842007417	0.096704972	-8.706971335	3.12E-18	2.83E-17	ZNF710	down	mRNAseq_120m
436.777818	1.449669207	0.095450053	15.18772551	4.26E-52	1.58E-50	KCNC3	up	mRNAseq_120m
270.5088657	-0.70385709	0.112229994	-6.271559531	3.57E-10	1.82E-09	YJEFN3	down	mRNAseq_120m
1072.432349	-0.62862963	0.07109886	-8.841627402	9.43E-19	8.79E-18	PEAR1	down	mRNAseq_120m
163.9271744	-2.048812852	0.15680397	-13.0660777	5.15E-39	1.16E-37	KCNF1	down	mRNAseq_120m
502.7309057	0.642892925	0.083016094	7.744196225	9.62E-15	7.07E-14	KCNG1	up	mRNAseq_120m
106.0488486	-1.177015508	0.184021835	-6.3960644	1.59E-10	8.42E-10	NAT16	down	mRNAseq_120m
414.7205703	-1.057019564	0.094938903	-11.13368209	8.60E-29	1.32E-27	KCNH2	down	mRNAseq_120m
233.9329994	-1.36898512	0.124968308	-10.95465835	6.31E-28	9.30E-27	RAB15	down	mRNAseq_120m
1602.153025	-1.563869508	0.061036656	-25.62180864	8.72E-145	1.86E-142	KCNN4	down	mRNAseq_120m
315.7160128	-0.605485322	0.105050439	-5.763758145	8.23E-09	3.74E-08	KCNQ1	down	mRNAseq_120m
188.0296972	0.636287826	0.133192181	4.77721605	1.78E-06	6.40E-06	ARL4D	up	mRNAseq_120m
1729.812421	-1.328767011	0.05752358	-23.09951877	4.68E-118	6.06E-116	KIFC3	down	mRNAseq_120m
109.2428386	-2.711178126	0.219070209	-12.37584126	3.53E-35	7.01E-34	KLRC2	down	mRNAseq_120m
110.2444142	-2.767549485	0.21165278	-13.07589479	4.52E-39	1.02E-37	KLRC3	down	mRNAseq_120m
437.9503719	-3.574301218	0.126185835	-28.32569305	1.67E-176	5.29E-174	KRT7	down	mRNAseq_120m
55660.23751	1.110110022	0.033059335	33.57932062	3.36E-247	2.09E-244	KRT8	up	mRNAseq_120m
395.7910963	-0.923031368	0.098539105	-9.367158048	7.45E-21	7.78E-20	KRT13	down	mRNAseq_120m
463.7116044	-1.49307333	0.099163514	-15.05668036	3.12E-51	1.12E-49	KRT15	down	mRNAseq_120m
263.7174988	0.874739025	0.125421519	6.974393495	3.07E-12	1.87E-11	AMIGO3	up	mRNAseq_120m
256.3178575	0.931791986	0.121288659	7.682432918	1.56E-14	1.13E-13	CEP85L	up	mRNAseq_120m
242.5038388	0.985031075	0.121300831	8.120563298	4.64E-16	3.74E-15	RASL11A	up	mRNAseq_120m
25559.95979	1.1123892	0.033876358	32.83674147	1.76E-236	9.83E-234	KRT18	up	mRNAseq_120m
157.3593821	-1.074051437	0.150843316	-7.120311766	1.08E-12	6.80E-12	NHLRC3	down	mRNAseq_120m
12967.67266	0.734280624	0.043236449	16.98290773	1.10E-64	5.47E-63	RHOB	up	mRNAseq_120m
573.654156	-2.838278527	0.105603184	-26.87682716	4.10E-159	1.09E-156	C15orf52	down	mRNAseq_120m
4238.770641	0.621651013	0.040936561	15.18571648	4.40E-52	1.63E-50	TRNP1	up	mRNAseq_120m
1062.730371	-0.698784018	0.061701924	-11.32515764	9.85E-30	1.57E-28	RBM12B	down	mRNAseq_120m
214.8702454	1.434654753	0.131018992	10.9499755	6.65E-28	9.79E-27	MAFA	up	mRNAseq_120m
3155.057217	0.989313364	0.057341808	17.25291532	1.06E-66	5.56E-65	IER5L	up	mRNAseq_120m
1710.695072	-0.676187617	0.055628646	-12.15538512	5.37E-34	1.02E-32	LAD1	down	mRNAseq_120m
274.8199943	0.710919501	0.124527414	5.708939727	1.14E-08	5.11E-08	C9orf172	up	mRNAseq_120m
888.8000623	-1.002995428	0.069001328	-14.5358858	7.18E-48	2.31E-46	ACAT2	down	mRNAseq_120m
121.5212102	-3.104670564	0.212638871	-14.60067275	2.78E-48	9.09E-47	LAMA2	down	mRNAseq_120m
1964.065507	0.764650167	0.055072812	13.88434948	7.88E-44	2.23E-42	ONECUT3	up	mRNAseq_120m
327.5033581	1.189176026	0.116075516	10.24484808	1.25E-24	1.56E-23	LAMA3	up	mRNAseq_120m
451.1038743	-1.4317841	0.094383561	-15.16984623	5.60E-52	2.07E-50	PAPL	down	mRNAseq_120m
5476.142034	-1.420326258	0.042242218	-33.62338233	7.64E-248	4.95E-245	LAMB3	down	mRNAseq_120m
168.4457992	-0.981510649	0.142871835	-6.869868024	6.43E-12	3.81E-11	ELFN1	down	mRNAseq_120m
116.8782941	-0.840307935	0.165642121	-5.07303293	3.92E-07	1.51E-06	GRID2IP	down	mRNAseq_120m
1567.750788	0.619796455	0.054123282	11.45156817	2.31E-30	3.80E-29	ARHGAP5	up	mRNAseq_120m
358.249797	0.943534013	0.101496246	9.296245472	1.45E-20	1.50E-19	LEPR	up	mRNAseq_120m
804.3059358	1.867784154	0.080801449	23.11572591	3.22E-118	4.20E-116	LFNG	up	mRNAseq_120m
17087.79748	0.736875313	0.032758924	22.49388021	4.76E-112	5.63E-110	LGALS1	up	mRNAseq_120m
11607.14916	-0.611984832	0.04049972	-15.11084092	1.37E-51	5.01E-50	LIF	down	mRNAseq_120m
773.3430245	0.751495111	0.075823359	9.911129301	3.72E-23	4.35E-22	LIFR	up	mRNAseq_120m
670.6829268	-0.744760842	0.07509035	-9.918196416	3.47E-23	4.06E-22	LIG3	down	mRNAseq_120m
2040.831346	-0.646690022	0.054864066	-11.78713268	4.55E-32	7.95E-31	FADS1	down	mRNAseq_120m
5948.890961	0.711035438	0.043603195	16.30695715	8.81E-60	3.94E-58	LLGL2	up	mRNAseq_120m
120.4042625	-0.939978323	0.163172595	-5.760638436	8.38E-09	3.81E-08	SPRED3	down	mRNAseq_120m
152.8565537	0.640013686	0.153529192	4.168677489	3.06E-05	9.45E-05	LOC399491	up	mRNAseq_120m
2219.337496	1.17292254	0.049846425	23.53072537	1.98E-122	2.81E-120	FAM102A	up	mRNAseq_120m
1750.656106	-0.659205112	0.058226231	-11.32144574	1.03E-29	1.64E-28	MYO18A	down	mRNAseq_120m
174.8363594	-0.673841626	0.141760032	-4.75339641	2.00E-06	7.15E-06	CASC10	down	mRNAseq_120m
410.9329388	-0.726172075	0.100618045	-7.217115697	5.31E-13	3.42E-12	METTL10	down	mRNAseq_120m
469.7183323	-1.498018589	0.100254147	-14.94221064	1.75E-50	6.15E-49	SH2D5	down	mRNAseq_120m
199.4007077	-0.951153362	0.130410142	-7.293553602	3.02E-13	1.98E-12	LMO7	down	mRNAseq_120m
217.6241076	0.655746257	0.136583283	4.801072588	1.58E-06	5.72E-06	PAIP2B	up	mRNAseq_120m
219.2559578	-1.027713091	0.134872137	-7.619906619	2.54E-14	1.81E-13	SAMD12	down	mRNAseq_120m
231.4556278	1.080299026	0.121175226	8.915180621	4.87E-19	4.64E-18	RNF223	up	mRNAseq_120m
421.5924894	-0.601244776	0.101565524	-5.919772309	3.22E-09	1.52E-08	ARL2	down	mRNAseq_120m
1826.63691	1.018226518	0.05919874	17.20013826	2.65E-66	1.38E-64	LRCH4	up	mRNAseq_120m
324.1281071	-0.617946724	0.104310608	-5.92410243	3.14E-09	1.48E-08	LRP1	down	mRNAseq_120m
1031.357179	0.619086142	0.074531088	8.306414978	9.86E-17	8.20E-16	LRP6	up	mRNAseq_120m
1723.646808	-0.63690019	0.05952189	-10.70026829	1.01E-26	1.41E-25	CTXN1	down	mRNAseq_120m
127.5975369	-0.955364224	0.177659224	-5.377509841	7.55E-08	3.13E-07	HOXB-AS3	down	mRNAseq_120m
3545.598754	0.691497439	0.040608449	17.02841288	5.06E-65	2.53E-63	LRPAP1	up	mRNAseq_120m
393.7654841	-0.770537544	0.09832361	-7.836749898	4.62E-15	3.49E-14	C16orf74	down	mRNAseq_120m
131.4959723	-1.222394292	0.160893702	-7.597527284	3.02E-14	2.14E-13	LTBP1	down	mRNAseq_120m
131.9129718	-0.715267567	0.158191271	-4.521536253	6.14E-06	2.07E-05	LTBP2	down	mRNAseq_120m
2362.300156	-0.652173771	0.047227442	-13.80921213	2.24E-43	6.14E-42	LTBR	down	mRNAseq_120m
583.1826396	-0.847268756	0.083286556	-10.17293541	2.62E-24	3.22E-23	TACSTD2	down	mRNAseq_120m
1111.496273	-0.948862034	0.060736938	-15.6224872	5.12E-55	2.04E-53	ASIC1	down	mRNAseq_120m
4602.382877	0.652096462	0.043644581	14.94106376	1.78E-50	6.24E-49	MAN1A1	up	mRNAseq_120m
286.2942757	-1.075410265	0.110372729	-9.743441825	1.97E-22	2.23E-21	MAOA	down	mRNAseq_120m
299.5454478	1.725083832	0.114841285	15.02146053	5.31E-51	1.89E-49	MAP2	up	mRNAseq_120m
12739.92563	0.913627633	0.040471254	22.57473006	7.68E-113	9.21E-111	PIM3	up	mRNAseq_120m
3626.1523	-0.720458849	0.044701264	-16.11719178	1.93E-58	8.38E-57	MCM2	down	mRNAseq_120m
3599.43895	-0.79930758	0.045090681	-17.72666915	2.61E-70	1.49E-68	MCM5	down	mRNAseq_120m
705.4102711	-0.796374135	0.074839734	-10.64106045	1.92E-26	2.63E-25	MDFI	down	mRNAseq_120m
167.9195455	-1.198356131	0.145126371	-8.25732858	1.49E-16	1.23E-15	MEIS2	down	mRNAseq_120m
388.80495	0.91793717	0.09821971	9.345753232	9.12E-21	9.50E-20	MAP3K1	up	mRNAseq_120m
919.219564	1.093056813	0.06516112	16.77467799	3.74E-63	1.79E-61	MAP3K3	up	mRNAseq_120m
563.5845554	-0.580088981	0.081703064	-7.099966059	1.25E-12	7.84E-12	MAP3K5	down	mRNAseq_120m
507.1226036	-0.619751235	0.082582988	-7.50458723	6.16E-14	4.28E-13	MEST	down	mRNAseq_120m
106.6952838	-1.447044202	0.185828346	-7.786993937	6.86E-15	5.10E-14	MFNG	down	mRNAseq_120m
1975.887861	0.680951441	0.052152027	13.05704649	5.79E-39	1.30E-37	MGAT1	up	mRNAseq_120m
16089.67136	-1.119065126	0.047393082	-23.61241535	2.87E-123	4.12E-121	KITLG	down	mRNAseq_120m
174.9392264	-1.214115784	0.143903628	-8.437006062	3.26E-17	2.78E-16	MGST2	down	mRNAseq_120m
617.5007739	-0.844448746	0.081720787	-10.33334085	4.98E-25	6.37E-24	MAP3K10	down	mRNAseq_120m
603.7560106	-0.829422392	0.079721276	-10.40402808	2.38E-25	3.08E-24	MMP14	down	mRNAseq_120m
2783.012182	0.614774794	0.045299069	13.5714665	5.91E-42	1.53E-40	MMP15	up	mRNAseq_120m
284.7989021	-1.228960836	0.113929998	-10.78698201	3.97E-27	5.65E-26	MN1	down	mRNAseq_120m
455.4643857	-0.605343533	0.090302075	-6.703539562	2.03E-11	1.16E-10	MPP2	down	mRNAseq_120m
111.4046767	-0.730736266	0.176142974	-4.148540517	3.35E-05	0.000102807	LINC00857	down	mRNAseq_120m
1288.684683	0.915096677	0.061299298	14.92833864	2.16E-50	7.54E-49	ASNS	up	mRNAseq_120m
4683.558752	1.063974366	0.04845701	21.95707837	7.41E-107	8.00E-105	H3F3C	up	mRNAseq_120m
228.0064887	-0.842019961	0.123049694	-6.842926095	7.76E-12	4.57E-11	HSBP1L1	down	mRNAseq_120m
151.0868813	-1.175579102	0.150559082	-7.808091586	5.81E-15	4.34E-14	ODF3B	down	mRNAseq_120m
233.7241205	-1.416573636	0.13199787	-10.7317916	7.22E-27	1.01E-25	NR2F1-AS1	down	mRNAseq_120m
181.6805466	0.612024968	0.136658454	4.478500587	7.52E-06	2.51E-05	ZNRF2P1	up	mRNAseq_120m
881.3639133	0.979226335	0.066615809	14.69960883	6.48E-49	2.16E-47	NRARP	up	mRNAseq_120m
140.7437395	1.049168018	0.169002764	6.207993235	5.37E-10	2.70E-09	MSH4	up	mRNAseq_120m
631.4239588	-1.007212179	0.081068504	-12.42421073	1.93E-35	3.90E-34	MSI1	down	mRNAseq_120m
4992.090746	0.86181554	0.046488436	18.53827782	1.01E-76	6.65E-75	MSX1	up	mRNAseq_120m
189.146467	1.360467078	0.140187575	9.704619546	2.88E-22	3.23E-21	MSX2	up	mRNAseq_120m
427.1240834	1.126134117	0.091771667	12.27104347	1.30E-34	2.53E-33	MT1B	up	mRNAseq_120m
12170.56815	1.148962095	0.044823805	25.63285521	6.57E-145	1.43E-142	MT1E	up	mRNAseq_120m
168.7214892	-1.83901511	0.179157389	-10.26480194	1.02E-24	1.28E-23	MT1F	down	mRNAseq_120m
112.3767918	1.023851321	0.325584879	3.144652554	0.001662842	0.003971486	MT1M	up	mRNAseq_120m
1074.963778	1.143944274	0.076990456	14.85826074	6.15E-50	2.10E-48	MT1X	up	mRNAseq_120m
28663.48355	1.453110016	0.046515101	31.23953242	3.10E-214	1.52E-211	MT2A	up	mRNAseq_120m
503.3547803	0.792847042	0.087256559	9.086389059	1.02E-19	1.00E-18	MTM1	up	mRNAseq_120m
1063.500716	-0.625347152	0.068164084	-9.174144436	4.55E-20	4.55E-19	MTR	down	mRNAseq_120m
165.2229261	-1.769344998	0.158929378	-11.1329008	8.68E-29	1.33E-27	MUC1	down	mRNAseq_120m
228.6912181	1.037679052	0.123694704	8.389033804	4.90E-17	4.13E-16	MYBL1	up	mRNAseq_120m
1738.724405	1.318885432	0.053761584	24.53211622	6.71E-133	1.10E-130	GADD45B	up	mRNAseq_120m
290.4291586	-0.630787814	0.114640541	-5.502310178	3.75E-08	1.60E-07	MYO7A	down	mRNAseq_120m
623.7842026	-0.725149442	0.08362419	-8.671527273	4.26E-18	3.83E-17	ATF1	down	mRNAseq_120m
2855.162371	-0.787539757	0.043316662	-18.18098908	7.30E-74	4.53E-72	NAB2	down	mRNAseq_120m
1445.476815	0.683977736	0.06488999	10.54057395	5.62E-26	7.50E-25	ATF3	up	mRNAseq_120m
1784.81597	-0.588453509	0.052734415	-11.1588136	6.49E-29	1.00E-27	NDUFS2	down	mRNAseq_120m
200.3314191	-0.995078089	0.134777246	-7.383131206	1.55E-13	1.04E-12	NEK3	down	mRNAseq_120m
533.2064458	-1.115006597	0.094537826	-11.79429059	4.18E-32	7.32E-31	NFATC2	down	mRNAseq_120m
213.3519606	-1.182286436	0.131053911	-9.021374667	1.86E-19	1.80E-18	NFIA	down	mRNAseq_120m
925.8009238	0.670741945	0.066580215	10.07419311	7.18E-24	8.65E-23	NFATC3	up	mRNAseq_120m
187.1098619	-1.06176928	0.14053801	-7.555032811	4.19E-14	2.94E-13	NFATC4	down	mRNAseq_120m
357.1471378	-1.20141292	0.109742754	-10.94753751	6.83E-28	1.00E-26	NFIB	down	mRNAseq_120m
2582.482315	-1.136616071	0.04676322	-24.30576992	1.70E-130	2.70E-128	NFIC	down	mRNAseq_120m
872.2058084	1.067630426	0.070520441	15.13930454	8.92E-52	3.27E-50	NFIL3	up	mRNAseq_120m
1200.567978	0.629445161	0.066445611	9.473088605	2.72E-21	2.89E-20	NFRKB	up	mRNAseq_120m
641.3097402	0.78325293	0.077747277	10.07434553	7.17E-24	8.64E-23	NGFR	up	mRNAseq_120m
378.9447261	1.390070449	0.101757134	13.66066827	1.74E-42	4.59E-41	NKX3-1	up	mRNAseq_120m
110.4501801	-0.672931622	0.17219209	-3.908028645	9.31E-05	0.000269339	NMB	down	mRNAseq_120m
969.0756236	-0.742124313	0.067198653	-11.043738	2.35E-28	3.53E-27	NME4	down	mRNAseq_120m
1445.978171	0.608533157	0.062306678	9.766740548	1.56E-22	1.78E-21	NQO2	up	mRNAseq_120m
462.1179117	-1.247293409	0.093542842	-13.33392684	1.47E-40	3.57E-39	NOS3	down	mRNAseq_120m
2843.708575	0.768148744	0.055168289	13.92373705	4.55E-44	1.30E-42	NOTCH1	up	mRNAseq_120m
1420.189575	-0.779863584	0.059882621	-13.02320384	9.03E-39	2.02E-37	NOTCH3	down	mRNAseq_120m
2318.115648	0.790240601	0.047339718	16.69297225	1.47E-62	6.96E-61	PNP	up	mRNAseq_120m
829.3038968	-0.955759627	0.070426125	-13.57109488	5.94E-42	1.53E-40	NPAS2	down	mRNAseq_120m
266.0394182	0.652636248	0.111985247	5.827877034	5.61E-09	2.59E-08	ATP2A1	up	mRNAseq_120m
263.7404165	-0.631570745	0.115201261	-5.48232494	4.20E-08	1.78E-07	NPR2	down	mRNAseq_120m
798.4626395	-1.171409527	0.07295223	-16.05721337	5.09E-58	2.20E-56	SLC11A2	down	mRNAseq_120m
199.2810643	0.68340234	0.133299844	5.126805246	2.95E-07	1.15E-06	NRTN	up	mRNAseq_120m
368.7984014	-0.61371554	0.098939029	-6.202967065	5.54E-10	2.78E-09	NTHL1	down	mRNAseq_120m
5677.46438	1.551306366	0.1133705	13.68350992	1.27E-42	3.38E-41	NR4A2	up	mRNAseq_120m
614.2482003	-1.353487057	0.079976237	-16.92361517	3.01E-64	1.49E-62	TRIM72	down	mRNAseq_120m
160.4573205	0.936203359	0.15163206	6.174178219	6.65E-10	3.32E-09	EID3	up	mRNAseq_120m
1257.2898	-0.929692492	0.05826315	-15.95678376	2.56E-57	1.08E-55	OAS3	down	mRNAseq_120m
558.7198101	-0.681688779	0.080673591	-8.449961987	2.91E-17	2.49E-16	RBMXL1	down	mRNAseq_120m
4307.896277	0.873880695	0.0462909	18.87802328	1.73E-79	1.19E-77	OAT	up	mRNAseq_120m
16423.51186	0.79847834	0.032402765	24.64228987	4.45E-134	7.43E-132	ODC1	up	mRNAseq_120m
5545.447359	1.059803666	0.03949926	26.83097502	1.41E-158	3.67E-156	OGDH	up	mRNAseq_120m
889.7555259	0.67336987	0.070462655	9.556407877	1.22E-21	1.32E-20	ORC4	up	mRNAseq_120m
804.2808198	-0.591916162	0.07021658	-8.429863124	3.46E-17	2.95E-16	SLC22A18	down	mRNAseq_120m
122.5994012	0.82696959	0.161730814	5.113246927	3.17E-07	1.24E-06	OVGP1	up	mRNAseq_120m
119.9051982	0.596543961	0.176498177	3.379887377	0.000725155	0.00183511	P2RY2	up	mRNAseq_120m
272.9438754	-0.659211038	0.109536076	-6.018209364	1.76E-09	8.54E-09	PCSK6	down	mRNAseq_120m
443.1918825	-0.746928911	0.088466345	-8.443085457	3.09E-17	2.64E-16	SMARCAL1	down	mRNAseq_120m
15311.8142	-1.540571373	0.039372139	-39.12846561	0	0	SERPINE1	down	mRNAseq_120m
1114.075687	-0.63485628	0.062910342	-10.09144535	6.03E-24	7.28E-23	PAK1	down	mRNAseq_120m
614.0389196	-0.852607378	0.077589292	-10.98872487	4.33E-28	6.43E-27	DEF6	down	mRNAseq_120m
992.7525284	-1.009751507	0.065762849	-15.35443675	3.31E-53	1.26E-51	PALM	down	mRNAseq_120m
908.6983069	0.854056484	0.06721763	12.70584045	5.49E-37	1.16E-35	PNPLA8	up	mRNAseq_120m
630.7565596	0.596008693	0.080791499	7.377121391	1.62E-13	1.08E-12	ARHGEF4	up	mRNAseq_120m
773.3560324	-1.365277598	0.076770898	-17.78379093	9.44E-71	5.49E-69	IRX4	down	mRNAseq_120m
1753.068997	0.585277264	0.053268271	10.98735232	4.40E-28	6.52E-27	AK3	up	mRNAseq_120m
124.7787837	1.080294026	0.162310656	6.655718441	2.82E-11	1.58E-10	PAX9	up	mRNAseq_120m
5084.02882	-0.748645063	0.04960257	-15.09286831	1.80E-51	6.53E-50	RNF141	down	mRNAseq_120m
409.8984717	-1.76418358	0.100636848	-17.53019511	8.43E-69	4.64E-67	PBX1	down	mRNAseq_120m
131.190773	-1.125726052	0.169830901	-6.628511323	3.39E-11	1.89E-10	SHANK1	down	mRNAseq_120m
1128.342938	0.676907007	0.062586422	10.81555687	2.91E-27	4.16E-26	PCDH1	up	mRNAseq_120m
1555.659612	-3.842208193	0.176623613	-21.75364962	6.38E-105	6.62E-103	PCDH7	down	mRNAseq_120m
2123.147891	0.615397739	0.055059408	11.17697715	5.29E-29	8.20E-28	ACOX1	up	mRNAseq_120m
121.1254552	0.756691728	0.166473968	4.545405737	5.48E-06	1.86E-05	MED31	up	mRNAseq_120m
400.4253687	0.729249268	0.096896034	7.526100309	5.23E-14	3.65E-13	EMC9	up	mRNAseq_120m
301.8120886	0.872077739	0.109367861	7.973802636	1.54E-15	1.20E-14	GLRX2	up	mRNAseq_120m
1343.294109	-0.630940457	0.057924137	-10.89253098	1.25E-27	1.82E-26	VPS36	down	mRNAseq_120m
1564.070498	0.688965029	0.057224725	12.03963903	2.20E-33	4.04E-32	TXNDC12	up	mRNAseq_120m
3974.420457	0.629259985	0.05058199	12.44039602	1.58E-35	3.20E-34	NOSIP	up	mRNAseq_120m
386.3870488	-0.693389077	0.099086806	-6.997794225	2.60E-12	1.59E-11	CUTC	down	mRNAseq_120m
732.2268566	-1.017174476	0.083206101	-12.22475834	2.29E-34	4.43E-33	GAL	down	mRNAseq_120m
405.9709328	0.805059524	0.09280545	8.674700895	4.15E-18	3.73E-17	ZC2HC1A	up	mRNAseq_120m
481.1971126	0.785849032	0.089592034	8.771416308	1.76E-18	1.62E-17	ABHD17B	up	mRNAseq_120m
1006.012631	0.742802056	0.063785548	11.64530335	2.42E-31	4.17E-30	TRAPPC12	up	mRNAseq_120m
1955.184028	1.017794413	0.052562885	19.36336677	1.57E-83	1.15E-81	ANGPTL4	up	mRNAseq_120m
103.6599535	-1.465792375	0.191377892	-7.659152068	1.87E-14	1.35E-13	PHF11	down	mRNAseq_120m
179.188515	0.723180846	0.141143845	5.123715081	3.00E-07	1.17E-06	C5orf45	up	mRNAseq_120m
6758.405055	0.698696349	0.045747166	15.27299756	1.16E-52	4.34E-51	HN1	up	mRNAseq_120m
163.1271178	-0.855661242	0.14515276	-5.894901631	3.75E-09	1.76E-08	C3orf18	down	mRNAseq_120m
387.4606232	-0.875876617	0.094726957	-9.246329038	2.32E-20	2.35E-19	AADAT	down	mRNAseq_120m
430.1996056	0.712113082	0.092154754	7.727361294	1.10E-14	8.05E-14	CYB5R4	up	mRNAseq_120m
119.4665427	-0.802938062	0.169890412	-4.726211748	2.29E-06	8.11E-06	MYO15A	down	mRNAseq_120m
346.3300067	-0.584120522	0.115025835	-5.078168089	3.81E-07	1.47E-06	NAGPA	down	mRNAseq_120m
3691.478341	1.195565811	0.046953388	25.46282296	5.09E-143	1.04E-140	DCXR	up	mRNAseq_120m
6268.462601	0.657970843	0.052797099	12.46225359	1.20E-35	2.44E-34	CPA4	up	mRNAseq_120m
2057.705383	-0.667826756	0.047709821	-13.99767881	1.61E-44	4.72E-43	DDX47	down	mRNAseq_120m
727.6927535	-1.26889495	0.075315089	-16.84781853	1.09E-63	5.31E-62	ZNF219	down	mRNAseq_120m
200.9935863	-1.06169675	0.136505617	-7.777678091	7.39E-15	5.48E-14	PIGP	down	mRNAseq_120m
505.8347015	0.994285734	0.087105677	11.4147065	3.53E-30	5.74E-29	PCSK5	up	mRNAseq_120m
213.7082944	0.858768372	0.126119754	6.809150375	9.82E-12	5.73E-11	C6orf203	up	mRNAseq_120m
209.274713	0.924792222	0.128785759	7.180857799	6.93E-13	4.43E-12	TBC1D7	up	mRNAseq_120m
2873.488315	0.677874605	0.046292498	14.64329294	1.49E-48	4.89E-47	IER5	up	mRNAseq_120m
446.0018403	-1.033560634	0.09170072	-11.27101981	1.82E-29	2.88E-28	C1RL	down	mRNAseq_120m
2247.45506	0.685142573	0.04717032	14.52486578	8.43E-48	2.70E-46	FAM53C	up	mRNAseq_120m
191.8678388	-0.641221838	0.134121928	-4.78088742	1.75E-06	6.29E-06	REEP2	down	mRNAseq_120m
296.1210257	0.69122324	0.109940132	6.287269482	3.23E-10	1.65E-09	SLC22A17	up	mRNAseq_120m
552.3359808	-0.754441692	0.080855071	-9.330790098	1.05E-20	1.09E-19	PHF21A	down	mRNAseq_120m
9469.625013	0.612827916	0.046198142	13.265207	3.68E-40	8.71E-39	TNFRSF12A	up	mRNAseq_120m
247.2075469	1.008054173	0.13233546	7.617415425	2.59E-14	1.84E-13	SPTBN5	up	mRNAseq_120m
575.4097076	1.133028575	0.085624604	13.23251171	5.70E-40	1.33E-38	TAOK3	up	mRNAseq_120m
600.7159339	-0.623556814	0.084000621	-7.423240561	1.14E-13	7.80E-13	MBTPS2	down	mRNAseq_120m
938.9626927	0.588884112	0.063502125	9.273455183	1.80E-20	1.85E-19	ATP6V1D	up	mRNAseq_120m
1587.064541	-1.825597396	0.060132747	-30.35945444	1.89E-202	7.82E-200	PDE4B	down	mRNAseq_120m
901.1153312	-1.199885795	0.073993475	-16.21610266	3.88E-59	1.71E-57	SCARA3	down	mRNAseq_120m
1871.23757	0.681021946	0.053220331	12.79627418	1.72E-37	3.68E-36	PCYOX1	up	mRNAseq_120m
1146.789011	-0.744455534	0.062874255	-11.84038741	2.41E-32	4.26E-31	GULP1	down	mRNAseq_120m
529.7975945	0.585847361	0.086477431	6.774569431	1.25E-11	7.22E-11	PDE6D	up	mRNAseq_120m
10981.66903	0.616301734	0.042285299	14.57484647	4.06E-48	1.31E-46	ISYNA1	up	mRNAseq_120m
201.2933606	-0.617994611	0.130273501	-4.743824377	2.10E-06	7.47E-06	HSD17B7	down	mRNAseq_120m
1769.486383	-0.848968326	0.051821517	-16.38254483	2.55E-60	1.15E-58	NELFCD	down	mRNAseq_120m
1212.051518	-0.798539812	0.061072347	-13.07530916	4.56E-39	1.03E-37	UFC1	down	mRNAseq_120m
430.961973	0.594348886	0.09728184	6.109556398	9.99E-10	4.92E-09	CXXC5	up	mRNAseq_120m
855.0243579	0.859527455	0.070424102	12.20501826	2.92E-34	5.62E-33	GSKIP	up	mRNAseq_120m
2139.635532	0.792124567	0.054560019	14.51840723	9.26E-48	2.96E-46	SIRT7	up	mRNAseq_120m
1390.732817	-0.963895363	0.061314059	-15.72062546	1.09E-55	4.43E-54	PDGFB	down	mRNAseq_120m
1538.567279	-1.023863698	0.058022616	-17.64594172	1.09E-69	6.17E-68	HDAC7	down	mRNAseq_120m
1481.802103	0.826143865	0.057155606	14.45429283	2.36E-47	7.35E-46	GDE1	up	mRNAseq_120m
12830.84066	0.771560183	0.037853949	20.38255488	2.39E-92	2.08E-90	LSR	up	mRNAseq_120m
224.6541079	-0.635987376	0.124864358	-5.093426064	3.52E-07	1.37E-06	DYNC2LI1	down	mRNAseq_120m
379.1250823	-0.905157553	0.095711399	-9.457155164	3.16E-21	3.36E-20	TMBIM4	down	mRNAseq_120m
598.4258561	-0.734833817	0.078024028	-9.418045114	4.60E-21	4.84E-20	PPIL1	down	mRNAseq_120m
326.7004422	0.765513584	0.109432512	6.995303063	2.65E-12	1.62E-11	MPC1	up	mRNAseq_120m
786.236681	0.987392055	0.073171062	13.49429723	1.69E-41	4.28E-40	SUFU	up	mRNAseq_120m
1124.647435	0.628395125	0.059959588	10.48031093	1.06E-25	1.40E-24	PDPK1	up	mRNAseq_120m
130.6064073	-0.869000326	0.170003826	-5.111651598	3.19E-07	1.25E-06	CYB5R2	down	mRNAseq_120m
4995.507257	-2.530476401	0.046220128	-54.74836437	0	0	ACSL5	down	mRNAseq_120m
113.2766304	-0.619502101	0.168652011	-3.673256541	0.000239479	0.000654654	GPRC5B	down	mRNAseq_120m
401.7916463	0.759165769	0.096979364	7.828116615	4.95E-15	3.72E-14	CYB5R1	up	mRNAseq_120m
239.8398481	-0.836650934	0.122433464	-6.833515197	8.29E-12	4.86E-11	TMEM8B	down	mRNAseq_120m
166.2383456	-1.092961456	0.150689168	-7.253085762	4.07E-13	2.65E-12	SYT17	down	mRNAseq_120m
1057.917708	-0.586743615	0.063792874	-9.19763575	3.66E-20	3.67E-19	TM7SF3	down	mRNAseq_120m
856.5413664	-0.635897756	0.080287453	-7.920263134	2.37E-15	1.82E-14	ZAK	down	mRNAseq_120m
1601.920137	0.582229264	0.061802411	9.420818013	4.48E-21	4.72E-20	PEPD	up	mRNAseq_120m
2127.87159	0.613709734	0.049184481	12.47771082	9.88E-36	2.02E-34	PER1	up	mRNAseq_120m
1216.489705	-0.908057533	0.062606969	-14.50409668	1.14E-47	3.61E-46	PFAS	down	mRNAseq_120m
2088.026991	-0.742134507	0.053247891	-13.93735032	3.76E-44	1.08E-42	PFN2	down	mRNAseq_120m
204.5216696	-0.597011986	0.12961269	-4.606122936	4.10E-06	1.41E-05	CDK14	down	mRNAseq_120m
1834.333897	0.585838755	0.059540446	9.839341014	7.62E-23	8.79E-22	ATP6V1A	up	mRNAseq_120m
373.4923208	0.966814502	0.098035618	9.8618698	6.09E-23	7.07E-22	ABCB1	up	mRNAseq_120m
1115.402303	-0.706998351	0.066446041	-10.64018772	1.94E-26	2.65E-25	PHF2	down	mRNAseq_120m
142.4552544	-1.02281908	0.160826931	-6.35975002	2.02E-10	1.06E-09	SERPINA1	down	mRNAseq_120m
248.4221728	1.72602146	0.125292654	13.77591903	3.56E-43	9.63E-42	SERPINI1	up	mRNAseq_120m
187.5863395	-0.659639036	0.140234764	-4.703819629	2.55E-06	9.01E-06	PIGC	down	mRNAseq_120m
312.6601533	0.940571617	0.109875266	8.560358054	1.13E-17	9.89E-17	PIGH	up	mRNAseq_120m
370.2666969	1.144170491	0.109538362	10.4453862	1.54E-25	2.01E-24	PIK3R1	up	mRNAseq_120m
3609.047293	0.928451041	0.056588709	16.40700172	1.70E-60	7.75E-59	PKD1	up	mRNAseq_120m
142.9370375	-1.047001823	0.154159563	-6.7916761	1.11E-11	6.43E-11	PLA2G4A	down	mRNAseq_120m
1379.99235	0.931128139	0.059522436	15.64331369	3.69E-55	1.47E-53	PLAGL1	up	mRNAseq_120m
553.4662974	-1.898076363	0.088664672	-21.40735783	1.14E-101	1.10E-99	PLAT	down	mRNAseq_120m
4624.971584	-1.51051885	0.04844016	-31.18319303	1.80E-213	8.57E-211	PLAU	down	mRNAseq_120m
2354.798755	0.613817413	0.046071596	13.32312018	1.70E-40	4.10E-39	ATP6V0B	up	mRNAseq_120m
105.414553	-0.713733243	0.175677968	-4.062736213	4.85E-05	0.000145917	PLCB4	down	mRNAseq_120m
148.0776732	1.12573548	0.167529481	6.71962614	1.82E-11	1.04E-10	CHIC1	up	mRNAseq_120m
609.6208811	1.5607815	0.080335137	19.42837923	4.44E-84	3.30E-82	ZFYVE1	up	mRNAseq_120m
1456.56423	0.832473776	0.058021916	14.34757484	1.10E-46	3.38E-45	PLCG2	up	mRNAseq_120m
159020.29	0.647726656	0.085750396	7.55362871	4.23E-14	2.97E-13	PLEC	up	mRNAseq_120m
495.539306	-1.17594793	0.088414494	-13.30039769	2.30E-40	5.51E-39	PLSCR1	down	mRNAseq_120m
1381.304443	-1.048173783	0.059502921	-17.61550135	1.87E-69	1.05E-67	PLXNB1	down	mRNAseq_120m
207.8391547	-1.250270476	0.140722478	-8.88465366	6.41E-19	6.03E-18	PLXNB3	down	mRNAseq_120m
635.7430951	0.687687681	0.078584669	8.750914036	2.12E-18	1.93E-17	PMM1	up	mRNAseq_120m
4635.600057	0.659798247	0.041419573	15.92962462	3.95E-57	1.66E-55	FGFRL1	up	mRNAseq_120m
119.0980634	-3.396929765	0.232379845	-14.61800512	2.16E-48	7.08E-47	GPR87	down	mRNAseq_120m
642.3146004	0.616810111	0.077862778	7.921758351	2.34E-15	1.80E-14	A4GALT	up	mRNAseq_120m
708.4464575	-0.974162917	0.075578562	-12.889408	5.16E-38	1.12E-36	SLC37A1	down	mRNAseq_120m
149.2855891	-1.133307977	0.153224546	-7.396386583	1.40E-13	9.44E-13	SMIM11	down	mRNAseq_120m
548.4740715	0.628857244	0.083715443	7.51184278	5.83E-14	4.06E-13	RIPK4	up	mRNAseq_120m
827.1412518	0.734767044	0.070169505	10.47131581	1.17E-25	1.54E-24	UBL3	up	mRNAseq_120m
1502.126763	0.872259783	0.061574344	14.16596142	1.49E-45	4.44E-44	NANS	up	mRNAseq_120m
3088.382549	0.787838568	0.048625881	16.20204198	4.88E-59	2.14E-57	POLG	up	mRNAseq_120m
16375.43929	0.938594722	0.039579456	23.71418967	2.57E-124	3.79E-122	POLR2A	up	mRNAseq_120m
2309.750305	0.665291882	0.050564222	13.1573642	1.54E-39	3.54E-38	TERF2IP	up	mRNAseq_120m
4483.402079	0.731699512	0.051646109	14.16756332	1.45E-45	4.35E-44	POLR2L	up	mRNAseq_120m
264.5240584	-2.187574935	0.131235553	-16.66907245	2.20E-62	1.04E-60	SH3TC1	down	mRNAseq_120m
287.675486	0.76466145	0.118120222	6.473586307	9.57E-11	5.15E-10	GFOD1	up	mRNAseq_120m
1101.208835	-0.598818488	0.060789342	-9.85071513	6.81E-23	7.86E-22	PON2	down	mRNAseq_120m
3661.476825	1.02567703	0.048059507	21.34181339	4.65E-101	4.40E-99	POR	up	mRNAseq_120m
1593.121976	0.772970993	0.054643216	14.1457815	1.98E-45	5.90E-44	TOLLIP	up	mRNAseq_120m
844.3448996	0.663560684	0.069256322	9.581229088	9.59E-22	1.05E-20	HEATR5B	up	mRNAseq_120m
411.9450612	-1.708334474	0.098543907	-17.33576975	2.53E-67	1.34E-65	RBM47	down	mRNAseq_120m
1214.176801	1.193046646	0.070153138	17.00631909	7.37E-65	3.68E-63	RHOF	up	mRNAseq_120m
478.7148209	0.763831405	0.088541602	8.626808037	6.31E-18	5.60E-17	DDIT4	up	mRNAseq_120m
548.2161316	0.659060277	0.081808002	8.056183549	7.87E-16	6.25E-15	SGTB	up	mRNAseq_120m
102.053955	2.491766686	0.209573506	11.88970273	1.34E-32	2.39E-31	DLL4	up	mRNAseq_120m
227.8747235	0.802954271	0.122733769	6.542244033	6.06E-11	3.30E-10	GNB1L	up	mRNAseq_120m
419.4599509	-0.76889721	0.091531854	-8.400323821	4.45E-17	3.77E-16	LZTFL1	down	mRNAseq_120m
1840.896114	-0.681199024	0.050704952	-13.4345659	3.79E-41	9.47E-40	FBXL19	down	mRNAseq_120m
695.8930001	-1.38340072	0.082713678	-16.72517482	8.59E-63	4.07E-61	PARP14	down	mRNAseq_120m
474.7777577	0.943050317	0.088751665	10.62571975	2.26E-26	3.07E-25	HES2	up	mRNAseq_120m
2511.070218	0.685709626	0.045934285	14.92805693	2.16E-50	7.55E-49	PPARD	up	mRNAseq_120m
406.504133	-1.479281511	0.100297253	-14.74897338	3.12E-49	1.06E-47	PPARG	down	mRNAseq_120m
13637.02554	-1.132687207	0.040421081	-28.02218985	8.72E-173	2.61E-170	PDP1	down	mRNAseq_120m
724.0166972	-0.622964834	0.07372311	-8.450061774	2.91E-17	2.49E-16	LEPROT	down	mRNAseq_120m
242.1368849	-0.820871209	0.133809509	-6.134625382	8.54E-10	4.22E-09	PCSK4	down	mRNAseq_120m
278.0440659	-0.75176165	0.112331978	-6.692320974	2.20E-11	1.25E-10	ALKBH4	down	mRNAseq_120m
201.3817416	0.68103694	0.136871599	4.975735992	6.50E-07	2.45E-06	C17orf59	up	mRNAseq_120m
240.9413318	-0.795822482	0.121257951	-6.563053996	5.27E-11	2.89E-10	SAMD9	down	mRNAseq_120m
387.1140332	0.877482904	0.098611934	8.898343971	5.67E-19	5.35E-18	KLHL28	up	mRNAseq_120m
133.4101799	-0.904145476	0.171556308	-5.270254907	1.36E-07	5.51E-07	BIVM	down	mRNAseq_120m
1833.409099	-0.632067371	0.063088181	-10.01879219	1.26E-23	1.50E-22	ESRP1	down	mRNAseq_120m
293.9158732	2.746743442	0.135295979	20.30173742	1.24E-91	1.07E-89	FAM46C	up	mRNAseq_120m
752.890949	-0.796445906	0.078477609	-10.14870253	3.36E-24	4.10E-23	EPS8L1	down	mRNAseq_120m
171.8542637	-0.818023781	0.145080967	-5.638394874	1.72E-08	7.55E-08	CNTLN	down	mRNAseq_120m
1061.716009	0.742910693	0.06644382	11.18103527	5.05E-29	7.86E-28	ZCCHC2	up	mRNAseq_120m
2789.58463	0.844507159	0.04390273	19.23586898	1.85E-82	1.33E-80	RETSAT	up	mRNAseq_120m
536.6365632	-0.67336644	0.091220781	-7.381721956	1.56E-13	1.05E-12	INO80D	down	mRNAseq_120m
206.5793076	-0.711809864	0.125220254	-5.684462726	1.31E-08	5.86E-08	CDKAL1	down	mRNAseq_120m
442.1516634	-0.698459899	0.089291673	-7.82222881	5.19E-15	3.90E-14	MKS1	down	mRNAseq_120m
1951.628075	-0.622693891	0.053388283	-11.66349346	1.96E-31	3.38E-30	HEATR2	down	mRNAseq_120m
274.6832412	-0.912105082	0.110321826	-8.267675721	1.37E-16	1.13E-15	DUS2	down	mRNAseq_120m
366.1715105	0.658290938	0.110375093	5.964125809	2.46E-09	1.17E-08	RNF125	up	mRNAseq_120m
333.3677512	0.636474409	0.102026325	6.238335175	4.42E-10	2.24E-09	TXNL4B	up	mRNAseq_120m
1211.965296	0.691431422	0.060182644	11.48888419	1.50E-30	2.49E-29	TMEM70	up	mRNAseq_120m
316.765186	-0.601954424	0.102302605	-5.884057653	4.00E-09	1.87E-08	C1orf159	down	mRNAseq_120m
431.4692039	-0.853708106	0.092333283	-9.245941251	2.33E-20	2.36E-19	TESC	down	mRNAseq_120m
133.3604244	-0.83211449	0.161200331	-5.161989973	2.44E-07	9.64E-07	TRMT61B	down	mRNAseq_120m
195.2868373	-1.417959848	0.138463524	-10.24067428	1.30E-24	1.62E-23	HERC6	down	mRNAseq_120m
842.6894434	0.60107864	0.066473822	9.042336141	1.53E-19	1.49E-18	TTC38	up	mRNAseq_120m
136.6689663	-1.676540826	0.168031993	-9.977509643	1.91E-23	2.26E-22	BANK1	down	mRNAseq_120m
155.507389	-0.771535812	0.146693952	-5.259492992	1.44E-07	5.83E-07	CCDC40	down	mRNAseq_120m
123.8921626	-0.902675151	0.163297318	-5.527801443	3.24E-08	1.39E-07	TMEM45A	down	mRNAseq_120m
483.3780654	0.587036912	0.096659982	6.07321561	1.25E-09	6.14E-09	CCDC186	up	mRNAseq_120m
2301.214671	-1.527087858	0.049432084	-30.89264553	1.50E-209	6.74E-207	ANO1	down	mRNAseq_120m
213.9731247	-0.714586748	0.127737225	-5.594193466	2.22E-08	9.64E-08	FANCL	down	mRNAseq_120m
783.1469367	0.875829717	0.069892595	12.53108034	5.05E-36	1.04E-34	ANKZF1	up	mRNAseq_120m
508.3530171	0.917022797	0.085507143	10.72451685	7.81E-27	1.10E-25	TMEM38B	up	mRNAseq_120m
535.3575003	-0.995173576	0.087037066	-11.43390542	2.83E-30	4.63E-29	DARS2	down	mRNAseq_120m
346.3036551	-0.803863465	0.108796626	-7.388680088	1.48E-13	9.97E-13	ARHGEF10L	down	mRNAseq_120m
197.4317878	-0.694987074	0.133448911	-5.207888693	1.91E-07	7.62E-07	FAIM	down	mRNAseq_120m
466.7763135	0.709659915	0.087488026	8.111509055	5.00E-16	4.02E-15	RIC8B	up	mRNAseq_120m
253.342584	-0.917858323	0.117565402	-7.807214588	5.85E-15	4.37E-14	DNAJC17	down	mRNAseq_120m
779.327203	0.676008798	0.083765415	8.070261396	7.01E-16	5.59E-15	EVA1B	up	mRNAseq_120m
176.9934247	-3.438910859	0.193281891	-17.7922041	8.12E-71	4.76E-69	ZNF532	down	mRNAseq_120m
1750.276376	0.805253485	0.060374024	13.33774755	1.40E-40	3.40E-39	SBNO1	up	mRNAseq_120m
414.0008526	0.818733906	0.092997172	8.803858067	1.32E-18	1.22E-17	DCUN1D2	up	mRNAseq_120m
326.6552307	0.580494938	0.101773178	5.70381068	1.17E-08	5.26E-08	TMEM57	up	mRNAseq_120m
578.6062146	1.266215958	0.081277451	15.57893299	1.01E-54	4.01E-53	TRIM62	up	mRNAseq_120m
465.2444938	-0.827522875	0.0942978	-8.775632888	1.70E-18	1.56E-17	ETNK2	down	mRNAseq_120m
343.405466	0.628840242	0.101366265	6.203644208	5.52E-10	2.77E-09	PPP2R3A	up	mRNAseq_120m
1030.236136	-0.835205823	0.063004049	-13.25638331	4.14E-40	9.78E-39	USP40	down	mRNAseq_120m
3697.476114	-1.094132019	0.04503079	-24.29742021	2.09E-130	3.28E-128	PPP2R4	down	mRNAseq_120m
1163.722146	-0.642258043	0.0589641	-10.8923573	1.25E-27	1.82E-26	STEAP3	down	mRNAseq_120m
1199.489151	-0.739193304	0.061344601	-12.04985095	1.94E-33	3.58E-32	KIRREL	down	mRNAseq_120m
676.3230135	-0.822276136	0.074799351	-10.99309187	4.13E-28	6.14E-27	UQCC1	down	mRNAseq_120m
1953.887573	0.894461696	0.053832659	16.61559552	5.37E-62	2.51E-60	ADI1	up	mRNAseq_120m
145.4278162	-0.655619457	0.152530643	-4.298280279	1.72E-05	5.48E-05	TMEM143	down	mRNAseq_120m
1179.249172	0.697128626	0.061490619	11.33715409	8.59E-30	1.37E-28	C7orf43	up	mRNAseq_120m
513.7335142	-0.709305054	0.084269828	-8.417070111	3.86E-17	3.29E-16	ECHDC2	down	mRNAseq_120m
123.1128013	-0.66699546	0.160815601	-4.1475793	3.36E-05	0.000103161	FGGY	down	mRNAseq_120m
254.7753042	0.601313868	0.114113048	5.269457593	1.37E-07	5.53E-07	ZNF654	up	mRNAseq_120m
317.5223351	-0.720415722	0.109227056	-6.595579392	4.24E-11	2.34E-10	RBM41	down	mRNAseq_120m
126.5450877	-1.397029644	0.167079428	-8.361470125	6.19E-17	5.19E-16	TMEM40	down	mRNAseq_120m
406.3148755	-0.617731064	0.10206752	-6.052180584	1.43E-09	6.97E-09	TBC1D19	down	mRNAseq_120m
1153.448102	-0.608167414	0.063343422	-9.601113937	7.91E-22	8.68E-21	BRIX1	down	mRNAseq_120m
7437.039725	-0.701246495	0.040871862	-17.15719467	5.55E-66	2.84E-64	PPP3CA	down	mRNAseq_120m
481.5893523	-0.836009359	0.08773192	-9.529135511	1.59E-21	1.71E-20	ZNF444	down	mRNAseq_120m
747.5886991	-0.695649827	0.070702027	-9.839178009	7.63E-23	8.80E-22	PEF1	down	mRNAseq_120m
141.5696944	-1.455991025	0.162319598	-8.969902841	2.97E-19	2.85E-18	TMEM144	down	mRNAseq_120m
397.8750587	-1.241897342	0.10064485	-12.33940279	5.56E-35	1.10E-33	TMEM74B	down	mRNAseq_120m
3970.110513	-0.697208196	0.040575765	-17.18287263	3.57E-66	1.85E-64	AGPAT5	down	mRNAseq_120m
260.1114077	-0.647598355	0.114360589	-5.662775628	1.49E-08	6.60E-08	ZGRF1	down	mRNAseq_120m
2729.001327	-0.686655192	0.045804088	-14.99113335	8.39E-51	2.97E-49	ABHD10	down	mRNAseq_120m
114.4617863	-0.99289482	0.171909745	-5.775675036	7.66E-09	3.50E-08	STYK1	down	mRNAseq_120m
897.9875529	0.949126132	0.068592622	13.83714606	1.52E-43	4.25E-42	ANKRD30BL	up	mRNAseq_120m
537.3832517	0.776116241	0.084233264	9.213892537	3.15E-20	3.16E-19	CHST12	up	mRNAseq_120m
1679.379533	1.014285888	0.056795542	17.85854767	2.48E-71	1.47E-69	HES6	up	mRNAseq_120m
879.9972062	-1.325801727	0.071951674	-18.42628037	8.09E-76	5.17E-74	H2AFY2	down	mRNAseq_120m
281.5526784	-3.518197625	0.155756402	-22.58782035	5.71E-113	6.95E-111	PRF1	down	mRNAseq_120m
702.9151115	1.355792612	0.075679569	17.91490933	9.02E-72	5.37E-70	TRIM36	up	mRNAseq_120m
351.6866414	-0.704468823	0.097195513	-7.247956249	4.23E-13	2.74E-12	MAML3	down	mRNAseq_120m
1668.101631	0.596499789	0.053619897	11.12459785	9.52E-29	1.45E-27	CDCA7L	up	mRNAseq_120m
4821.775195	0.730573109	0.049160547	14.86096381	5.91E-50	2.03E-48	PLXNA3	up	mRNAseq_120m
1928.205305	1.017882804	0.052088283	19.54149289	4.87E-85	3.69E-83	GALNT10	up	mRNAseq_120m
346.9370125	-0.689297591	0.102482733	-6.725987605	1.74E-11	9.98E-11	PRIM1	down	mRNAseq_120m
501.8744498	-0.59852644	0.083288554	-7.186178748	6.66E-13	4.27E-12	ZCCHC8	down	mRNAseq_120m
982.6224392	0.708497287	0.067845526	10.44280049	1.58E-25	2.07E-24	FAM46A	up	mRNAseq_120m
1192.446046	0.72056857	0.05929971	12.15130003	5.65E-34	1.07E-32	KIF21A	up	mRNAseq_120m
441.1324898	-1.011040907	0.095545654	-10.58175714	3.62E-26	4.87E-25	PPP1R9A	down	mRNAseq_120m
358.8606494	0.702828975	0.099522706	7.061996238	1.64E-12	1.02E-11	ZNF280C	up	mRNAseq_120m
880.7514166	-0.823878865	0.073347086	-11.23260529	2.82E-29	4.42E-28	FERMT1	down	mRNAseq_120m
455.248864	-0.84679457	0.091193216	-9.285718944	1.61E-20	1.65E-19	TTC27	down	mRNAseq_120m
568.6314519	-0.593199651	0.081985186	-7.235449235	4.64E-13	3.00E-12	TBC1D22B	down	mRNAseq_120m
205.9611423	0.612551031	0.129878501	4.716338947	2.40E-06	8.50E-06	RAB20	up	mRNAseq_120m
231.3020608	-0.911640378	0.121305793	-7.515225398	5.68E-14	3.96E-13	PIGV	down	mRNAseq_120m
635.1656214	-1.213798847	0.07692375	-15.779247	4.32E-56	1.78E-54	ZNF692	down	mRNAseq_120m
3013.368062	-1.604368668	0.057032841	-28.13061097	4.14E-174	1.29E-171	PRKACB	down	mRNAseq_120m
864.9221477	0.805856612	0.070540844	11.42397173	3.17E-30	5.18E-29	NBPF1	up	mRNAseq_120m
176.3815542	-1.363873896	0.143870647	-9.479862106	2.55E-21	2.71E-20	LIMS2	down	mRNAseq_120m
118.0545736	0.795328063	0.165747511	4.798431414	1.60E-06	5.79E-06	PKIA	up	mRNAseq_120m
993.6329116	0.882287975	0.063843327	13.81958011	1.94E-43	5.36E-42	LUC7L	up	mRNAseq_120m
266.5539752	-0.892886047	0.113627611	-7.858002443	3.90E-15	2.96E-14	ARHGEF40	down	mRNAseq_120m
372.436111	0.764510662	0.095520042	8.003667569	1.21E-15	9.47E-15	POLR3B	up	mRNAseq_120m
963.2013039	-0.620603233	0.066243412	-9.368527616	7.36E-21	7.69E-20	NDC1	down	mRNAseq_120m
178.1709104	-1.588786621	0.147926189	-10.7404012	6.58E-27	9.27E-26	FAR2	down	mRNAseq_120m
583.9648518	0.589239806	0.079609347	7.401640979	1.35E-13	9.09E-13	LMBR1L	up	mRNAseq_120m
228.8816968	-0.811717097	0.133754146	-6.068724754	1.29E-09	6.30E-09	N4BP2	down	mRNAseq_120m
896.1092731	0.663772643	0.069880756	9.498647168	2.13E-21	2.28E-20	TMEM184C	up	mRNAseq_120m
476.4515336	-0.870424377	0.087469188	-9.951211379	2.49E-23	2.93E-22	ZNF839	down	mRNAseq_120m
391.4664016	-0.765345945	0.093920718	-8.14885112	3.67E-16	2.97E-15	ERMARD	down	mRNAseq_120m
343.1397002	-0.630757512	0.101342334	-6.224027902	4.85E-10	2.45E-09	LMBRD1	down	mRNAseq_120m
118.546506	-0.738344551	0.165830928	-4.452393534	8.49E-06	2.82E-05	LRP2BP	down	mRNAseq_120m
905.3036059	-1.500444534	0.069173538	-21.69101904	2.49E-104	2.52E-102	HR	down	mRNAseq_120m
608.7341501	-1.274857525	0.081219362	-15.69647303	1.60E-55	6.42E-54	TRERF1	down	mRNAseq_120m
1174.069786	0.623655561	0.059239742	10.52765484	6.44E-26	8.56E-25	KDM3A	up	mRNAseq_120m
298.2899967	4.238299451	0.17547602	24.15315465	6.92E-129	1.08E-126	PAG1	up	mRNAseq_120m
325.7636859	0.621209642	0.107191722	5.795313589	6.82E-09	3.13E-08	EMC3	up	mRNAseq_120m
640.657783	0.87126357	0.078185551	11.14353681	7.70E-29	1.18E-27	WWC3	up	mRNAseq_120m
252.3378584	0.610033935	0.113844608	5.358478937	8.39E-08	3.46E-07	ITFG2	up	mRNAseq_120m
1631.902781	0.986509791	0.05615272	17.56833504	4.31E-69	2.38E-67	TEX2	up	mRNAseq_120m
517.2837238	-1.261223214	0.086966595	-14.50238695	1.17E-47	3.69E-46	GPRC5C	down	mRNAseq_120m
170.4526545	1.372522785	0.145283469	9.447205464	3.48E-21	3.69E-20	FAM212B	up	mRNAseq_120m
1405.210467	-0.638271101	0.054817921	-11.64347507	2.48E-31	4.26E-30	MYO5C	down	mRNAseq_120m
1463.183474	-0.697830719	0.056673981	-12.31307047	7.70E-35	1.51E-33	MAPK3	down	mRNAseq_120m
240.1701322	1.064468946	0.121380367	8.769696249	1.79E-18	1.64E-17	LIN37	up	mRNAseq_120m
327.8979126	-1.217609484	0.106342737	-11.44986035	2.36E-30	3.87E-29	3-Sep	down	mRNAseq_120m
730.4148925	0.66639068	0.075741448	8.798230032	1.39E-18	1.28E-17	KLHL7	up	mRNAseq_120m
1361.160875	0.692061422	0.063121441	10.96396733	5.69E-28	8.41E-27	MAPK8	up	mRNAseq_120m
976.4127838	-1.69919082	0.06750519	-25.17126193	8.27E-140	1.61E-137	MAPK13	down	mRNAseq_120m
220.6599198	-0.648277353	0.122724336	-5.2823863	1.28E-07	5.17E-07	PDGFC	down	mRNAseq_120m
18567.42759	1.044161938	0.036007399	28.99853797	6.86E-185	2.53E-182	MAP2K3	up	mRNAseq_120m
242.7306219	-0.978848828	0.124846877	-7.840394993	4.49E-15	3.39E-14	PCDHGA10	down	mRNAseq_120m
324.8100634	2.799647201	0.128071129	21.8600962	6.23E-106	6.59E-104	TEX14	up	mRNAseq_120m
1922.194293	0.688440176	0.05040295	13.65872793	1.79E-42	4.70E-41	MOSPD1	up	mRNAseq_120m
195.53455	0.952679389	0.140658741	6.772983898	1.26E-11	7.30E-11	FAM214A	up	mRNAseq_120m
4080.61977	0.594231291	0.044764405	13.27463835	3.25E-40	7.70E-39	PRNP	up	mRNAseq_120m
387.0042173	-0.870797062	0.10388371	-8.382421661	5.18E-17	4.36E-16	SUSD2	down	mRNAseq_120m
392.2156617	-1.128568625	0.103469231	-10.90728723	1.06E-27	1.55E-26	KIAA1217	down	mRNAseq_120m
122.0704967	0.706060977	0.162343786	4.349171568	1.37E-05	4.41E-05	PRODH	up	mRNAseq_120m
389.4159836	-0.689586367	0.094257667	-7.315971118	2.56E-13	1.69E-12	CCBL2	down	mRNAseq_120m
405.6093017	-0.663202126	0.095175411	-6.968208672	3.21E-12	1.95E-11	PROS1	down	mRNAseq_120m
1140.379623	0.968099935	0.062761347	15.42509808	1.11E-53	4.30E-52	LGMN	up	mRNAseq_120m
356.4153896	-0.965525044	0.098898811	-9.762756803	1.63E-22	1.85E-21	CTPS2	down	mRNAseq_120m
821.8182406	-1.109033703	0.069555379	-15.94461454	3.11E-57	1.31E-55	KLK6	down	mRNAseq_120m
446.3701482	0.641307964	0.09187162	6.980479569	2.94E-12	1.79E-11	EIF5A2	up	mRNAseq_120m
165.5429507	0.658482056	0.138186228	4.765178601	1.89E-06	6.78E-06	KCNK13	up	mRNAseq_120m
303.3847261	-0.672011717	0.106452935	-6.312758929	2.74E-10	1.41E-09	PANX2	down	mRNAseq_120m
254.9912449	-0.995328623	0.121383218	-8.199886604	2.41E-16	1.96E-15	SPHK2	down	mRNAseq_120m
2185.015775	0.788511736	0.05227903	15.08275368	2.10E-51	7.56E-50	C15orf39	up	mRNAseq_120m
1156.463376	0.63852279	0.060353667	10.57968505	3.70E-26	4.97E-25	SPIRE1	up	mRNAseq_120m
963.4314456	-0.668526947	0.068189716	-9.803926217	1.08E-22	1.24E-21	SMARCAD1	down	mRNAseq_120m
101.2280911	0.750532677	0.181998753	4.123834174	3.73E-05	0.000113646	SEMA3G	up	mRNAseq_120m
1042.486564	0.586290121	0.063063435	9.296831444	1.45E-20	1.49E-19	FAM20C	up	mRNAseq_120m
175.3968108	-1.549603693	0.148648565	-10.42461253	1.91E-25	2.49E-24	PRDM10	down	mRNAseq_120m
102.398344	0.800983817	0.189693482	4.222516285	2.42E-05	7.53E-05	ADPRM	up	mRNAseq_120m
1062.369421	0.658569006	0.064246524	10.25065581	1.18E-24	1.47E-23	CTNNBIP1	up	mRNAseq_120m
649.9883105	-0.666390525	0.082246516	-8.102355619	5.39E-16	4.32E-15	C16orf62	down	mRNAseq_120m
586.03809	0.866900677	0.081062955	10.69416577	1.08E-26	1.51E-25	RSRP1	up	mRNAseq_120m
1702.349405	0.805067777	0.06043365	13.32151495	1.74E-40	4.17E-39	TWSG1	up	mRNAseq_120m
1335.236723	0.727586791	0.056286195	12.92655847	3.19E-38	7.01E-37	PITHD1	up	mRNAseq_120m
7365.166475	0.977318113	0.043011597	22.7222002	2.70E-114	3.37E-112	PNPLA2	up	mRNAseq_120m
630.2740248	-0.864529283	0.077643802	-11.13455625	8.52E-29	1.31E-27	NAT14	down	mRNAseq_120m
108.4619951	-1.011489267	0.172870859	-5.85112652	4.88E-09	2.27E-08	CAMK1D	down	mRNAseq_120m
14985.39227	0.668348601	0.032146618	20.79063494	5.26E-96	4.78E-94	RTN4	up	mRNAseq_120m
563.3282941	-0.918596013	0.086248839	-10.65053193	1.73E-26	2.38E-25	LYRM1	down	mRNAseq_120m
1321.616429	-0.688135006	0.05801249	-11.86184235	1.87E-32	3.33E-31	SLC44A2	down	mRNAseq_120m
108.0022061	-0.967067376	0.179605429	-5.38439946	7.27E-08	3.02E-07	TRIM54	down	mRNAseq_120m
334.8641174	1.139427017	0.10344343	11.01497714	3.24E-28	4.83E-27	PELI1	up	mRNAseq_120m
1775.25437	0.727358824	0.053215497	13.6681768	1.57E-42	4.16E-41	ZMIZ1	up	mRNAseq_120m
915.2633785	0.580559086	0.221111897	2.625634774	0.008648756	0.018107459	SLC39A10	up	mRNAseq_120m
766.151548	0.614544319	0.07864582	7.814074802	5.54E-15	4.15E-14	RALGAPA2	up	mRNAseq_120m
477.7699189	0.708361915	0.091863076	7.711062449	1.25E-14	9.10E-14	MCOLN1	up	mRNAseq_120m
480.5869423	1.112508211	0.094145725	11.81687446	3.19E-32	5.61E-31	ATP10D	up	mRNAseq_120m
1122.62168	0.755307441	0.060863339	12.40989162	2.31E-35	4.64E-34	SLC45A4	up	mRNAseq_120m
4118.129207	-1.171408104	0.046889153	-24.98249682	9.47E-138	1.72E-135	GPR126	down	mRNAseq_120m
395.0338467	-1.348414321	0.10075089	-13.38364676	7.54E-41	1.86E-39	CEMIP	down	mRNAseq_120m
1273.432097	0.75641479	0.05668977	13.34305614	1.30E-40	3.17E-39	TTC7A	up	mRNAseq_120m
325.4294889	-0.75072828	0.103944857	-7.222370616	5.11E-13	3.30E-12	SMAGP	down	mRNAseq_120m
267.0792918	0.610378251	0.118057545	5.170175701	2.34E-07	9.25E-07	CLK4	up	mRNAseq_120m
252.0413026	0.68197346	0.119929235	5.686465532	1.30E-08	5.80E-08	DUSP5P1	up	mRNAseq_120m
123.7875504	-0.660023904	0.162529325	-4.060952711	4.89E-05	0.000146982	SPC25	down	mRNAseq_120m
513.231355	0.874046795	0.083550925	10.4612462	1.30E-25	1.71E-24	ABHD6	up	mRNAseq_120m
2253.412001	0.737883508	0.04954553	14.89303888	3.66E-50	1.26E-48	RHBDD2	up	mRNAseq_120m
151.0176357	-0.823620603	0.150064288	-5.488451748	4.05E-08	1.72E-07	PTGS1	down	mRNAseq_120m
405.4580197	-0.684186292	0.096558471	-7.085720028	1.38E-12	8.68E-12	NDRG2	down	mRNAseq_120m
1117.685737	0.660647528	0.059466954	11.10948988	1.13E-28	1.72E-27	KIAA1161	up	mRNAseq_120m
433.1010472	0.664087266	0.089901114	7.386863581	1.50E-13	1.01E-12	STRIP2	up	mRNAseq_120m
889.3773221	0.681591769	0.066491587	10.25079717	1.17E-24	1.47E-23	TBC1D24	up	mRNAseq_120m
615.058082	-2.045658315	0.085448043	-23.94037647	1.16E-126	1.74E-124	GRAMD1B	down	mRNAseq_120m
644.6927978	-0.585786344	0.078813926	-7.432523297	1.07E-13	7.28E-13	KIAA1211	down	mRNAseq_120m
1134.906008	0.710249178	0.067345483	10.5463521	5.28E-26	7.06E-25	KIDINS220	up	mRNAseq_120m
493.0220168	-1.021432694	0.086146743	-11.85689274	1.98E-32	3.52E-31	MTA3	down	mRNAseq_120m
276.1543199	0.737558516	0.115484783	6.386629419	1.70E-10	8.93E-10	STARD9	up	mRNAseq_120m
105.0080547	-1.520015927	0.187036375	-8.126846572	4.41E-16	3.55E-15	HECW2	down	mRNAseq_120m
975.0137336	-0.72168429	0.07795773	-9.257379525	2.10E-20	2.13E-19	SRGAP1	down	mRNAseq_120m
293.750742	-1.226039043	0.114097689	-10.7455204	6.22E-27	8.79E-26	CASKIN1	down	mRNAseq_120m
135.7034797	1.283930432	0.161305609	7.959614295	1.73E-15	1.34E-14	PTCHD2	up	mRNAseq_120m
201.8762429	-2.158068846	0.145022373	-14.88093731	4.38E-50	1.51E-48	CC2D2A	down	mRNAseq_120m
182.1241936	-1.007505454	0.136860938	-7.361526718	1.82E-13	1.21E-12	IGSF9	down	mRNAseq_120m
3412.774244	0.633520367	0.047990512	13.20095047	8.66E-40	2.01E-38	NCEH1	up	mRNAseq_120m
444.3189314	0.607638938	0.09155316	6.637006678	3.20E-11	1.79E-10	SEMA6A	up	mRNAseq_120m
455.8707673	1.160380499	0.090714002	12.79163611	1.83E-37	3.90E-36	SIPA1L2	up	mRNAseq_120m
185.8798806	-0.615348427	0.134935391	-4.560319011	5.11E-06	1.74E-05	CARNS1	down	mRNAseq_120m
123.1610454	-1.298645251	0.167678992	-7.744829783	9.57E-15	7.04E-14	KIAA1407	down	mRNAseq_120m
1342.855336	0.841590532	0.058057036	14.49592651	1.29E-47	4.05E-46	KIAA1432	up	mRNAseq_120m
1607.446996	0.739295524	0.054017799	13.68614685	1.23E-42	3.27E-41	MKL1	up	mRNAseq_120m
352.485286	-0.643347273	0.11005335	-5.845776379	5.04E-09	2.34E-08	EBF4	down	mRNAseq_120m
194.9672181	0.862858045	0.131298667	6.571719759	4.97E-11	2.73E-10	FNIP2	up	mRNAseq_120m
613.0269104	-1.145359938	0.082804764	-13.83205372	1.63E-43	4.54E-42	PITPNM2	down	mRNAseq_120m
1107.101053	0.729581111	0.062251662	11.71986567	1.01E-31	1.75E-30	RANBP10	up	mRNAseq_120m
1000.126741	0.685465929	0.065173243	10.51759741	7.17E-26	9.50E-25	STIM2	up	mRNAseq_120m
400.7169705	-1.044594821	0.095496816	-10.93853037	7.54E-28	1.11E-26	ZBTB2	down	mRNAseq_120m
2486.422123	-0.826911745	0.046537471	-17.76872959	1.23E-70	7.16E-69	KIAA1522	down	mRNAseq_120m
972.4541174	-1.207555233	0.069102335	-17.47488329	2.23E-68	1.21E-66	ZBTB4	down	mRNAseq_120m
971.9932184	0.789903144	0.076114411	10.37783953	3.13E-25	4.02E-24	CAMSAP3	up	mRNAseq_120m
408.7406735	-1.569435968	0.098459179	-15.93996606	3.35E-57	1.41E-55	PLEKHA4	down	mRNAseq_120m
813.8613634	0.695190917	0.072844869	9.543443869	1.38E-21	1.49E-20	EPB41L5	up	mRNAseq_120m
328.1621442	-1.089984099	0.105310273	-10.35021625	4.18E-25	5.36E-24	BEND3	down	mRNAseq_120m
3113.011097	-0.730615717	0.060030248	-12.17079287	4.45E-34	8.47E-33	RNF213	down	mRNAseq_120m
1315.251012	0.697940461	0.059022619	11.82496593	2.90E-32	5.11E-31	ALS2	up	mRNAseq_120m
4409.89503	0.635178171	0.040934638	15.51688747	2.67E-54	1.05E-52	QSOX1	up	mRNAseq_120m
1702.180835	0.729952319	0.059583624	12.25088822	1.66E-34	3.22E-33	ZSWIM6	up	mRNAseq_120m
1027.276618	0.626823049	0.067679268	9.261670062	2.01E-20	2.05E-19	TNRC6C	up	mRNAseq_120m
144.427395	0.81567807	0.157577584	5.176358509	2.26E-07	8.97E-07	FANCM	up	mRNAseq_120m
778.4354542	0.833394297	0.070487149	11.8233509	2.96E-32	5.20E-31	NCKAP5L	up	mRNAseq_120m
1367.028766	-0.619440433	0.058769498	-10.5401688	5.64E-26	7.53E-25	TLDC1	down	mRNAseq_120m
167.2849572	-0.797775529	0.146106405	-5.460236536	4.76E-08	2.01E-07	SPTBN4	down	mRNAseq_120m
1019.875931	0.63990401	0.062019275	10.31782469	5.85E-25	7.47E-24	ZFYVE28	up	mRNAseq_120m
413.0968376	0.602715485	0.094292143	6.392001149	1.64E-10	8.64E-10	RAB40C	up	mRNAseq_120m
839.2494145	-0.666265289	0.069426117	-9.596752825	8.25E-22	9.05E-21	PTPN9	down	mRNAseq_120m
6652.433405	0.770458086	0.049920052	15.43383982	9.69E-54	3.76E-52	HES4	up	mRNAseq_120m
263.72418	-1.461187939	0.120220105	-12.15427274	5.44E-34	1.03E-32	CYP4F11	down	mRNAseq_120m
561.0524806	-1.256153013	0.08197999	-15.32267833	5.39E-53	2.04E-51	PTPRE	down	mRNAseq_120m
1358.691489	0.824798055	0.06287556	13.11794367	2.60E-39	5.93E-38	PVRL1	up	mRNAseq_120m
1710.490569	-0.795617062	0.052370749	-15.19201235	3.99E-52	1.49E-50	CXCL16	down	mRNAseq_120m
731.6528761	-0.581969534	0.0735239	-7.915379029	2.47E-15	1.89E-14	PVT1	down	mRNAseq_120m
1766.504089	0.721494263	0.053342374	13.52572473	1.10E-41	2.81E-40	ABCD3	up	mRNAseq_120m
4513.622792	-0.722123721	0.046818992	-15.42373503	1.13E-53	4.38E-52	PYCR1	down	mRNAseq_120m
2426.705223	0.771872983	0.051481429	14.99323148	8.13E-51	2.89E-49	PCYT2	up	mRNAseq_120m
6195.247447	0.615761504	0.037346327	16.4878732	4.48E-61	2.07E-59	PYGB	up	mRNAseq_120m
532.1127472	0.838546867	0.081729244	10.26005901	1.07E-24	1.34E-23	PCTP	up	mRNAseq_120m
437.4436312	-0.844219666	0.09222034	-9.154375985	5.47E-20	5.44E-19	ZNF462	down	mRNAseq_120m
1294.099717	0.652265201	0.056199458	11.60625434	3.83E-31	6.53E-30	CACTIN	up	mRNAseq_120m
398.1988078	-0.743741945	0.095506357	-7.787355406	6.84E-15	5.09E-14	RRAGD	down	mRNAseq_120m
110.336973	0.924276659	0.172166021	5.368519604	7.94E-08	3.28E-07	RAB3A	up	mRNAseq_120m
218.4218728	-0.598259347	0.125205233	-4.778229579	1.77E-06	6.37E-06	RAB3IL1	down	mRNAseq_120m
180.7511482	-0.651695024	0.135702515	-4.802379843	1.57E-06	5.68E-06	RAB27A	down	mRNAseq_120m
495.6866809	0.86486057	0.088755153	9.744342015	1.95E-22	2.21E-21	RABIF	up	mRNAseq_120m
881.9249536	-0.923074574	0.074474572	-12.39449325	2.80E-35	5.59E-34	RAC3	down	mRNAseq_120m
169.7482661	-0.611957276	0.138079937	-4.431905811	9.34E-06	3.09E-05	MOK	down	mRNAseq_120m
149.3419212	-1.478673585	0.161753503	-9.141524363	6.16E-20	6.11E-19	RAD51D	down	mRNAseq_120m
794.9965841	-1.251736951	0.071648522	-17.47052025	2.40E-68	1.30E-66	RARG	down	mRNAseq_120m
370.7855895	-1.238461496	0.100055127	-12.3777914	3.45E-35	6.86E-34	PLEKHA2	down	mRNAseq_120m
911.0954873	-0.968519264	0.069269694	-13.98186154	2.01E-44	5.89E-43	RBL2	down	mRNAseq_120m
872.943878	0.673772931	0.069137082	9.745463803	1.93E-22	2.18E-21	SCPEP1	up	mRNAseq_120m
993.8307318	-0.915498577	0.066327373	-13.80272625	2.45E-43	6.70E-42	RBMS2	down	mRNAseq_120m
32126.29946	0.731299022	0.029241684	25.00878627	4.91E-138	9.13E-136	CCND1	up	mRNAseq_120m
1899.052826	-0.61462199	0.057193909	-10.746284	6.17E-27	8.73E-26	RELB	down	mRNAseq_120m
609.483742	-0.748866999	0.084249132	-8.888720637	6.18E-19	5.82E-18	RFX1	down	mRNAseq_120m
1444.98575	-0.697387273	0.057523618	-12.12349468	7.93E-34	1.49E-32	RFX5	down	mRNAseq_120m
143.4096302	-0.787241047	0.157202094	-5.00782799	5.50E-07	2.09E-06	RGS3	down	mRNAseq_120m
124799.3433	0.758648913	0.030429113	24.93167978	3.37E-137	6.00E-135	ACTB	up	mRNAseq_120m
836.394392	-0.846014855	0.072111542	-11.73203119	8.73E-32	1.52E-30	BCL3	down	mRNAseq_120m
1071.599562	1.245587826	0.068068488	18.29903779	8.42E-75	5.33E-73	AVPI1	up	mRNAseq_120m
505.8013662	1.076193712	0.088003925	12.22892859	2.18E-34	4.21E-33	BCL6	up	mRNAseq_120m
263.2444524	-1.053205102	0.114325979	-9.212299008	3.19E-20	3.21E-19	TGIF2	down	mRNAseq_120m
1727.345553	-0.670304064	0.053091816	-12.62537461	1.53E-36	3.20E-35	SAV1	down	mRNAseq_120m
433.8540617	-0.813813984	0.092355811	-8.811724768	1.23E-18	1.14E-17	TRMT11	down	mRNAseq_120m
222.3139815	-0.677430367	0.121284942	-5.585444954	2.33E-08	1.01E-07	PPCDC	down	mRNAseq_120m
259.5545057	-0.78492754	0.121371084	-6.467170878	9.99E-11	5.36E-10	NIF3L1	down	mRNAseq_120m
1009.567935	-0.784449275	0.064625423	-12.13840054	6.61E-34	1.24E-32	AGBL5	down	mRNAseq_120m
710.6402939	-0.749299432	0.078121088	-9.591512989	8.68E-22	9.51E-21	GUF1	down	mRNAseq_120m
621.6280903	0.954644344	0.078787497	12.1166984	8.62E-34	1.61E-32	EEFSEC	up	mRNAseq_120m
445.64622	0.657642318	0.089526088	7.34581762	2.05E-13	1.36E-12	RP2	up	mRNAseq_120m
694.7527619	-1.140831732	0.076099234	-14.99136948	8.36E-51	2.97E-49	ZNF704	down	mRNAseq_120m
2017.449253	0.702906472	0.049037497	14.33406103	1.34E-46	4.10E-45	RPS6KA1	up	mRNAseq_120m
411.8882317	0.643139084	0.09354402	6.87525601	6.19E-12	3.67E-11	RPS28	up	mRNAseq_120m
2986.444855	-0.905041521	0.050950907	-17.76301115	1.37E-70	7.90E-69	RREB1	down	mRNAseq_120m
316.1701255	-0.693650844	0.108193683	-6.411195421	1.44E-10	7.66E-10	RYR1	down	mRNAseq_120m
264.4271925	-1.474940207	0.119399039	-12.3530325	4.69E-35	9.30E-34	S100A2	down	mRNAseq_120m
108.2886405	-3.008148094	0.223192029	-13.47784737	2.11E-41	5.33E-40	S100A3	down	mRNAseq_120m
23579.86319	1.027887471	0.041252328	24.91707786	4.86E-137	8.55E-135	SAT1	up	mRNAseq_120m
1363.166118	0.595337075	0.061918137	9.614906086	6.92E-22	7.62E-21	BCORL1	up	mRNAseq_120m
1924.914384	-0.586051566	0.051694147	-11.33690363	8.61E-30	1.37E-28	MSMO1	down	mRNAseq_120m
356.4781262	-1.236912403	0.103588001	-11.94069183	7.26E-33	1.31E-31	BFSP1	down	mRNAseq_120m
406.3525039	0.600184464	0.097681574	6.144295614	8.03E-10	3.98E-09	SCML1	up	mRNAseq_120m
350.3273729	-0.581501791	0.102106674	-5.695041955	1.23E-08	5.53E-08	SCN5A	down	mRNAseq_120m
1571.114009	-1.628074292	0.058486562	-27.83672434	1.56E-170	4.43E-168	SCNN1A	down	mRNAseq_120m
12635.28601	0.6883816	0.040633036	16.94142686	2.23E-64	1.11E-62	SDC4	up	mRNAseq_120m
129.7391966	1.063665955	0.163801987	6.493608359	8.38E-11	4.53E-10	CXCL12	up	mRNAseq_120m
990.4603302	-0.971141412	0.072842339	-13.3321009	1.51E-40	3.64E-39	SLC17A9	down	mRNAseq_120m
143.6238499	-0.841295975	0.151599458	-5.549465602	2.87E-08	1.24E-07	PRDM16	down	mRNAseq_120m
581.4973038	-0.681962841	0.07972354	-8.554096377	1.19E-17	1.04E-16	SECTM1	down	mRNAseq_120m
121.2618033	2.169120361	0.186464215	11.63290424	2.80E-31	4.81E-30	SELPLG	up	mRNAseq_120m
464.3662274	0.8767175	0.092640785	9.463623352	2.97E-21	3.16E-20	SEMA3F	up	mRNAseq_120m
405.1858487	-1.017209391	0.095664429	-10.63309954	2.09E-26	2.84E-25	SLC39A8	down	mRNAseq_120m
163.2581879	-0.585998	0.146541477	-3.998854202	6.36E-05	0.00018855	FN3K	down	mRNAseq_120m
511.4238592	0.726004005	0.08754369	8.293047768	1.10E-16	9.13E-16	POTEM	up	mRNAseq_120m
174.3972039	-0.598362222	0.134928901	-4.434648294	9.22E-06	3.05E-05	KIF9	down	mRNAseq_120m
1047.201007	0.82400753	0.061514476	13.3953435	6.44E-41	1.59E-39	LEPRE1	up	mRNAseq_120m
4358.789532	-0.638238077	0.039232912	-16.26792499	1.67E-59	7.37E-58	IRF2BPL	down	mRNAseq_120m
805.8858622	0.96797061	0.072584515	13.33577291	1.43E-40	3.48E-39	DNAJC1	up	mRNAseq_120m
593.7526805	-1.005527906	0.079584691	-12.63469011	1.36E-36	2.84E-35	ROBO3	down	mRNAseq_120m
798.8110324	1.17029635	0.073628144	15.8946877	6.90E-57	2.87E-55	PAPD5	up	mRNAseq_120m
115.741696	-1.002154672	0.173853376	-5.764367054	8.20E-09	3.73E-08	ZSCAN31	down	mRNAseq_120m
1723.553139	-0.710764149	0.05291831	-13.43134638	3.96E-41	9.88E-40	NSD1	down	mRNAseq_120m
368.4904244	0.977740412	0.111179323	8.794264819	1.44E-18	1.32E-17	MAP1LC3B2	up	mRNAseq_120m
198.4740149	1.236128344	0.133557892	9.255374789	2.13E-20	2.17E-19	NFKBIZ	up	mRNAseq_120m
4220.442779	1.191879042	0.043622581	27.32252465	2.29E-164	6.18E-162	NXN	up	mRNAseq_120m
141.7719476	-0.624441652	0.162169661	-3.850545466	0.000117855	0.000337092	IKZF4	down	mRNAseq_120m
234.5821318	-0.78827356	0.118185247	-6.66981355	2.56E-11	1.44E-10	MMP25	down	mRNAseq_120m
472.8656298	0.600990181	0.086569791	6.942262083	3.86E-12	2.33E-11	GMCL1	up	mRNAseq_120m
235.1038376	0.679313408	0.122721225	5.535419081	3.10E-08	1.34E-07	KLHL25	up	mRNAseq_120m
182.7097789	-3.670293512	0.197661262	-18.56860308	5.77E-77	3.83E-75	ARL14EPL	down	mRNAseq_120m
307.8748934	-0.718833295	0.103733814	-6.92959479	4.22E-12	2.53E-11	WIPF3	down	mRNAseq_120m
247.5386417	-0.917563422	0.117454906	-7.812048475	5.63E-15	4.21E-14	SUSD1	down	mRNAseq_120m
1963.065856	-0.632014283	0.053151279	-11.89085737	1.32E-32	2.36E-31	ZDHHC6	down	mRNAseq_120m
1054.757896	0.611369293	0.061054501	10.01350072	1.33E-23	1.58E-22	SGCB	up	mRNAseq_120m
250.8733676	1.409721088	0.126207419	11.16987493	5.73E-29	8.87E-28	SGK1	up	mRNAseq_120m
897.5860979	0.715920682	0.074458888	9.614979527	6.91E-22	7.62E-21	SGSH	up	mRNAseq_120m
762.8508807	0.803950518	0.07512478	10.70153572	1.00E-26	1.40E-25	LOC644936	up	mRNAseq_120m
6863.91897	0.797224187	0.038828865	20.53174082	1.12E-93	9.86E-92	LOC644961	up	mRNAseq_120m
180.5155886	1.690241459	0.151815821	11.13350012	8.62E-29	1.32E-27	MT1HL1	up	mRNAseq_120m
727.7276811	0.651136158	0.075101193	8.670117349	4.32E-18	3.88E-17	SMAP2	up	mRNAseq_120m
1146.222478	0.64972107	0.063308	10.26285884	1.04E-24	1.30E-23	LPPR2	up	mRNAseq_120m
116.7355215	-1.191444496	0.175992302	-6.769867094	1.29E-11	7.44E-11	CCDC136	down	mRNAseq_120m
449.8711074	-1.910550196	0.095391673	-20.02847985	3.11E-89	2.59E-87	TNS3	down	mRNAseq_120m
694.7738866	-0.73840027	0.073845718	-9.999229322	1.54E-23	1.82E-22	PARP12	down	mRNAseq_120m
341.7538928	0.938352659	0.102493721	9.155220956	5.42E-20	5.40E-19	GAREM	up	mRNAseq_120m
900.5896649	-0.863671585	0.069374005	-12.44949867	1.41E-35	2.86E-34	PCED1A	down	mRNAseq_120m
196.0158054	-1.44699123	0.136431112	-10.6060209	2.79E-26	3.77E-25	DEPTOR	down	mRNAseq_120m
255.5135527	-0.66892643	0.121100681	-5.523721453	3.32E-08	1.42E-07	ST6GAL1	down	mRNAseq_120m
112.3902624	-0.594904327	0.17120741	-3.47475805	0.000511314	0.001323123	FNDC4	down	mRNAseq_120m
864.8394786	-0.645203472	0.074252134	-8.689359352	3.64E-18	3.29E-17	YTHDC2	down	mRNAseq_120m
1206.184858	-1.675979223	0.065384608	-25.63262644	6.61E-145	1.43E-142	PLEKHG2	down	mRNAseq_120m
230.8200496	0.836364149	0.126414166	6.616063486	3.69E-11	2.05E-10	ACTG1P4	up	mRNAseq_120m
181.960996	1.149639607	0.138547717	8.297788152	1.06E-16	8.80E-16	LINC00273	up	mRNAseq_120m
893.328944	-0.627439263	0.072530574	-8.650686528	5.12E-18	4.58E-17	MRPS15	down	mRNAseq_120m
396.4168073	-1.344094089	0.102755616	-13.08049275	4.26E-39	9.65E-38	SKIL	down	mRNAseq_120m
722.0983359	0.591653906	0.072018394	8.215316553	2.12E-16	1.73E-15	NDRG4	up	mRNAseq_120m
1073.732842	0.599728042	0.063570017	9.434133702	3.94E-21	4.17E-20	PINK1	up	mRNAseq_120m
954.041554	0.581679468	0.070623064	8.236395216	1.77E-16	1.46E-15	RTN4R	up	mRNAseq_120m
6095.978217	0.949977877	0.040454458	23.48265007	6.14E-122	8.49E-120	SLC1A5	up	mRNAseq_120m
5804.321981	0.697744355	0.040350582	17.29205176	5.40E-67	2.84E-65	MARCKSL1	up	mRNAseq_120m
1643.684999	-1.33584904	0.053955175	-24.75849715	2.51E-135	4.28E-133	INTS3	down	mRNAseq_120m
1989.966311	0.635116829	0.050160809	12.66161468	9.65E-37	2.03E-35	SOWAHC	up	mRNAseq_120m
12517.92539	1.430812395	0.032974323	43.39171454	0	0	SLC2A1	up	mRNAseq_120m
251.5754261	-0.72818012	0.124485091	-5.849536807	4.93E-09	2.29E-08	SLC2A3	down	mRNAseq_120m
306.5327017	-0.925839927	0.104860287	-8.829271333	1.05E-18	9.78E-18	ZSWIM4	down	mRNAseq_120m
5300.463394	0.69132279	0.042398062	16.30552818	9.02E-60	4.02E-58	SMTN	up	mRNAseq_120m
113.9987819	-0.860551745	0.182263755	-4.721463939	2.34E-06	8.30E-06	ZNF649	down	mRNAseq_120m
777.3156746	-1.58753757	0.079645745	-19.93248449	2.13E-88	1.72E-86	UCA1	down	mRNAseq_120m
5102.894175	1.065584191	0.045669772	23.33237397	2.08E-120	2.83E-118	SLC6A8	up	mRNAseq_120m
3981.377318	-0.740868912	0.039863046	-18.58535617	4.22E-77	2.81E-75	SLC7A1	down	mRNAseq_120m
158.5265759	-1.473433984	0.150068124	-9.818434058	9.38E-23	1.08E-21	SLC7A2	down	mRNAseq_120m
118.1488797	-0.928116122	0.172937837	-5.366761469	8.02E-08	3.31E-07	SNHG20	down	mRNAseq_120m
848.5070618	0.950973266	0.068684693	13.84549056	1.35E-43	3.79E-42	SLC9A1	up	mRNAseq_120m
185.2201077	-0.637094186	0.133401013	-4.775782228	1.79E-06	6.44E-06	SLC9A2	down	mRNAseq_120m
3269.073354	0.74676068	0.046715255	15.98537096	1.62E-57	6.88E-56	SLC12A2	up	mRNAseq_120m
1599.887587	0.708016496	0.07281737	9.723181372	2.40E-22	2.71E-21	BMP8B	up	mRNAseq_120m
120.9838096	-0.616242981	0.180343436	-3.417052458	0.000633031	0.001614852	SLC15A1	down	mRNAseq_120m
3611.322994	0.780448208	0.044699066	17.46005628	2.89E-68	1.55E-66	SLC16A1	up	mRNAseq_120m
1751.795772	0.626722385	0.05725429	10.94629561	6.92E-28	1.02E-26	CAPRIN2	up	mRNAseq_120m
1020.06747	0.652345415	0.070346104	9.273369525	1.80E-20	1.85E-19	FAM173A	up	mRNAseq_120m
878.7719412	0.584450479	0.073379737	7.964739352	1.66E-15	1.28E-14	TRAK2	up	mRNAseq_120m
261.7169616	1.479563173	0.123690137	11.96185252	5.63E-33	1.02E-31	SMPD1	up	mRNAseq_120m
1093.568051	0.828786721	0.062853337	13.18604171	1.06E-39	2.44E-38	SNAPC2	up	mRNAseq_120m
722.2795873	-1.074325995	0.07402506	-14.51300409	1.00E-47	3.19E-46	SNCG	down	mRNAseq_120m
208.1556437	-1.846769347	0.135377114	-13.64166585	2.26E-42	5.91E-41	SNTB1	down	mRNAseq_120m
1528.785045	0.628532264	0.055190069	11.3885029	4.77E-30	7.69E-29	SOD2	up	mRNAseq_120m
1502.328206	0.91872014	0.055441304	16.57104141	1.13E-61	5.23E-60	SOX4	up	mRNAseq_120m
6289.733909	-0.731145096	0.041606854	-17.57270821	3.99E-69	2.21E-67	SOX9	down	mRNAseq_120m
1821.021129	-0.76177418	0.054292838	-14.03084111	1.01E-44	2.98E-43	SP1	down	mRNAseq_120m
6148.333652	-0.774860959	0.054287922	-14.27317405	3.22E-46	9.75E-45	DST	down	mRNAseq_120m
703.6950797	-0.773840093	0.072453688	-10.68047897	1.26E-26	1.74E-25	SP100	down	mRNAseq_120m
8577.686518	0.746299646	0.043655216	17.09531466	1.61E-65	8.08E-64	SPTAN1	up	mRNAseq_120m
481.2524793	-1.981716045	0.095542475	-20.74172807	1.46E-95	1.30E-93	SPTBN2	down	mRNAseq_120m
2716.829601	-0.686522109	0.045271543	-15.16453957	6.07E-52	2.24E-50	SQLE	down	mRNAseq_120m
465.3320172	-0.636375528	0.087261055	-7.29277826	3.04E-13	1.99E-12	BRCA1	down	mRNAseq_120m
43469.21344	-0.952564254	0.040715925	-23.39537322	4.76E-121	6.53E-119	SSFA2	down	mRNAseq_120m
153.2599498	-1.558480654	0.15774265	-9.879893973	5.09E-23	5.92E-22	SSTR5	down	mRNAseq_120m
161.8985564	-0.978405389	0.144337624	-6.778588723	1.21E-11	7.03E-11	ST5	down	mRNAseq_120m
1576.43767	0.584231267	0.055948854	10.44223823	1.59E-25	2.08E-24	STAT2	up	mRNAseq_120m
2591.486389	-0.597447808	0.04511461	-13.24288973	4.96E-40	1.16E-38	STAT6	down	mRNAseq_120m
929.5749419	0.722402906	0.064439878	11.21049466	3.62E-29	5.67E-28	STX3	up	mRNAseq_120m
1425.407274	0.673402888	0.056239189	11.97390812	4.87E-33	8.82E-32	STX5	up	mRNAseq_120m
543.9573445	0.638510927	0.080043937	7.977005539	1.50E-15	1.17E-14	SUOX	up	mRNAseq_120m
2393.562197	0.803315127	0.049794246	16.13268997	1.50E-58	6.54E-57	SUPT4H1	up	mRNAseq_120m
568.9781392	0.627248161	0.081219518	7.722874665	1.14E-14	8.33E-14	SURF2	up	mRNAseq_120m
264.8830354	-0.767378683	0.120691348	-6.358191335	2.04E-10	1.07E-09	SUV39H1	down	mRNAseq_120m
219.0241829	0.768298441	0.125098792	6.141533669	8.17E-10	4.05E-09	VAMP1	up	mRNAseq_120m
232.855266	-0.995601343	0.123120301	-8.086410895	6.14E-16	4.92E-15	SYK	down	mRNAseq_120m
634.9544632	-1.319048138	0.080977851	-16.28899904	1.18E-59	5.24E-58	TAGLN	down	mRNAseq_120m
182.1149273	1.185608412	0.138722377	8.546626992	1.27E-17	1.11E-16	TAF5	up	mRNAseq_120m
1822.179289	0.9764297	0.055744696	17.51610056	1.08E-68	5.90E-67	TAF9	up	mRNAseq_120m
674.1906806	0.607031581	0.076547831	7.930095087	2.19E-15	1.69E-14	TAF12	up	mRNAseq_120m
360.7530356	-0.77518505	0.100969217	-7.677439464	1.62E-14	1.17E-13	TAZ	down	mRNAseq_120m
503.0506388	0.59016515	0.087188509	6.768840927	1.30E-11	7.49E-11	TBCE	up	mRNAseq_120m
252.734002	-0.61396479	0.115959185	-5.294662883	1.19E-07	4.85E-07	FAM86DP	down	mRNAseq_120m
313.5965598	1.878117966	0.113257696	16.58269623	9.30E-62	4.32E-60	TBX3	up	mRNAseq_120m
781.033557	-0.740930273	0.073510947	-10.07918284	6.83E-24	8.23E-23	TCF7	down	mRNAseq_120m
3906.353391	-0.728795788	0.053461567	-13.63214421	2.58E-42	6.72E-41	TCF7L2	down	mRNAseq_120m
226.5203568	0.990290991	0.13043403	7.592274745	3.14E-14	2.22E-13	ZEB1	up	mRNAseq_120m
1756.120217	0.908224137	0.051235761	17.72637172	2.62E-70	1.50E-68	BTG1	up	mRNAseq_120m
133.5503933	-0.840390182	0.161538634	-5.202409863	1.97E-07	7.84E-07	TCN2	down	mRNAseq_120m
272.5504783	0.895252404	0.116466332	7.686791464	1.51E-14	1.09E-13	TEC	up	mRNAseq_120m
139.7218893	1.151070219	0.166092536	6.930294669	4.20E-12	2.52E-11	TERC	up	mRNAseq_120m
2244.966829	-0.697510633	0.047355148	-14.72935182	4.18E-49	1.40E-47	NR2F1	down	mRNAseq_120m
4991.074655	0.88311358	0.040778367	21.65642342	5.29E-104	5.28E-102	NR2F2	up	mRNAseq_120m
720.2272081	-3.811043305	0.109795068	-34.71051459	5.47E-264	3.85E-261	TFPI	down	mRNAseq_120m
216.9592942	-1.866113371	0.133885761	-13.9381018	3.72E-44	1.07E-42	TFR2	down	mRNAseq_120m
2252.145715	0.626341114	0.047601308	13.15806527	1.53E-39	3.51E-38	TGFA	up	mRNAseq_120m
2830.516924	0.756512097	0.048543818	15.58410778	9.34E-55	3.70E-53	TGFB1	up	mRNAseq_120m
721.3681683	-1.725709982	0.077689018	-22.21304917	2.57E-109	2.89E-107	TGFB1I1	down	mRNAseq_120m
1157.429547	0.882860564	0.063458913	13.91231785	5.33E-44	1.52E-42	TGFBR2	up	mRNAseq_120m
188.6225312	0.640591411	0.134859386	4.750069179	2.03E-06	7.26E-06	TGFBR3	up	mRNAseq_120m
1882.769151	-0.708078657	0.057714029	-12.26874419	1.33E-34	2.59E-33	TGM2	down	mRNAseq_120m
53128.02651	1.130530983	0.046876801	24.1170675	1.66E-128	2.53E-126	THBS1	up	mRNAseq_120m
635.1757324	-0.62303194	0.079538993	-7.833037831	4.76E-15	3.59E-14	THBS3	down	mRNAseq_120m
837.7707332	-0.605740564	0.0696337	-8.698957044	3.35E-18	3.03E-17	THRA	down	mRNAseq_120m
3598.29938	-0.844975439	0.046031925	-18.35629158	2.94E-75	1.87E-73	TIAM1	down	mRNAseq_120m
3996.015534	0.792032047	0.04278747	18.51084093	1.69E-76	1.10E-74	TIMP1	up	mRNAseq_120m
206.521954	1.918241333	0.142003905	13.50837032	1.40E-41	3.54E-40	TIMP3	up	mRNAseq_120m
262565.1431	0.819666901	0.033397729	24.54259389	5.19E-133	8.57E-131	ACTG1	up	mRNAseq_120m
675.9563938	-1.117989973	0.077055046	-14.50897814	1.06E-47	3.37E-46	TSPAN4	down	mRNAseq_120m
3430.665345	0.845853722	0.04577997	18.47650216	3.19E-76	2.07E-74	TM7SF2	up	mRNAseq_120m
3483.027256	-0.628091522	0.042464978	-14.79081223	1.68E-49	5.71E-48	TMPO	down	mRNAseq_120m
1770.045775	-0.830471068	0.051468711	-16.13545491	1.44E-58	6.27E-57	TNFAIP2	down	mRNAseq_120m
278.9844476	-1.019060506	0.115367777	-8.833146803	1.02E-18	9.46E-18	TNS1	down	mRNAseq_120m
1723.27115	0.808444265	0.052490795	15.40163889	1.60E-53	6.15E-52	TPBG	up	mRNAseq_120m
465.0732471	-1.325306927	0.09778746	-13.5529333	7.61E-42	1.96E-40	TPD52L1	down	mRNAseq_120m
14743.65861	0.592761957	0.034667136	17.09867122	1.52E-65	7.66E-64	TPM2	up	mRNAseq_120m
2588.059999	-0.713034817	0.049418617	-14.42846573	3.43E-47	1.06E-45	TRAF3	down	mRNAseq_120m
177.3493409	-0.863096965	0.136730331	-6.312403119	2.75E-10	1.42E-09	TRAF5	down	mRNAseq_120m
3301.024641	-1.471226318	0.047010632	-31.29560837	5.35E-215	2.71E-212	TRIP6	down	mRNAseq_120m
280.9790693	-0.613519721	0.108608567	-5.648907238	1.61E-08	7.13E-08	ANP32AP1	down	mRNAseq_120m
140.6291523	-0.652879992	0.158561706	-4.117513668	3.83E-05	0.000116631	SNHG4	down	mRNAseq_120m
751.994778	1.042959554	0.072036964	14.47811648	1.67E-47	5.22E-46	CAPN5	up	mRNAseq_120m
12551.46619	0.924327165	0.048626985	19.00852287	1.45E-80	1.01E-78	PHLDA2	up	mRNAseq_120m
1418.800582	1.184152066	0.059427117	19.92612323	2.42E-88	1.95E-86	TST	up	mRNAseq_120m
350.35809	-1.000614287	0.101988417	-9.811058146	1.01E-22	1.16E-21	RNF208	down	mRNAseq_120m
112.2534811	-0.783723609	0.181919525	-4.308078591	1.65E-05	5.26E-05	C5AR1	down	mRNAseq_120m
1210.170083	0.826659556	0.062375218	13.25301263	4.33E-40	1.02E-38	TUBB2A	up	mRNAseq_120m
103.2967355	0.721521836	0.182834258	3.946316418	7.94E-05	0.000231722	TXK	up	mRNAseq_120m
303.2399088	0.632329569	0.106573672	5.933262459	2.97E-09	1.41E-08	TMEM242	up	mRNAseq_120m
684.5627018	-1.079368984	0.081017857	-13.322606	1.71E-40	4.12E-39	TYRO3	down	mRNAseq_120m
1704.776891	0.66137327	0.053968483	12.25480569	1.58E-34	3.07E-33	UBE2A	up	mRNAseq_120m
635.1640024	0.679182336	0.074987137	9.057317903	1.34E-19	1.31E-18	UBE2D1	up	mRNAseq_120m
909.8954927	-0.623378613	0.071645904	-8.700826904	3.29E-18	2.99E-17	UBE2E1	down	mRNAseq_120m
593.1100818	-1.114484689	0.080860542	-13.78280005	3.23E-43	8.77E-42	UTRN	down	mRNAseq_120m
415.9534489	1.534457886	0.099074217	15.48796385	4.18E-54	1.64E-52	VDR	up	mRNAseq_120m
524.3275157	-0.875236012	0.087175426	-10.03993963	1.02E-23	1.21E-22	VEGFB	down	mRNAseq_120m
5547.90647	1.088740246	0.049136376	22.15752045	8.83E-109	9.79E-107	VGF	up	mRNAseq_120m
94874.96797	0.687000234	0.03001937	22.88523193	6.52E-116	8.31E-114	EZR	up	mRNAseq_120m
119.6865403	-0.641913859	0.173459276	-3.700660305	0.000215039	0.000591842	VIM	down	mRNAseq_120m
526.7634425	-0.600108759	0.085778898	-6.995995182	2.63E-12	1.61E-11	VRK1	down	mRNAseq_120m
281.8003159	-1.376003256	0.118814334	-11.58112162	5.14E-31	8.73E-30	VSNL1	down	mRNAseq_120m
2215.716351	-0.859811294	0.048479003	-17.73574607	2.22E-70	1.27E-68	MYRF	down	mRNAseq_120m
186.1006134	-0.771894921	0.133960737	-5.762098214	8.31E-09	3.78E-08	LAT2	down	mRNAseq_120m
2187.463605	-0.769677212	0.05315808	-14.47902591	1.64E-47	5.16E-46	WEE1	down	mRNAseq_120m
1085.455355	0.664712282	0.065193512	10.19598833	2.07E-24	2.55E-23	WFS1	up	mRNAseq_120m
137.9994685	-1.492589739	0.175066266	-8.525855775	1.52E-17	1.32E-16	WNT3	down	mRNAseq_120m
120.7772395	-1.366571733	0.170621336	-8.009383633	1.15E-15	9.05E-15	WNT10B	down	mRNAseq_120m
1125.500028	1.682437492	0.065453283	25.70440203	1.04E-145	2.35E-143	WNT9A	up	mRNAseq_120m
348.1761588	0.653050452	0.09955496	6.559697807	5.39E-11	2.96E-10	XPA	up	mRNAseq_120m
426.8226849	-1.760093304	0.09699231	-18.1467304	1.36E-73	8.39E-72	XRCC4	down	mRNAseq_120m
340.732402	-1.219561412	0.104944649	-11.62099659	3.22E-31	5.52E-30	FMNL1	down	mRNAseq_120m
3685.573348	1.326268538	0.047557089	27.88792511	3.74E-171	1.10E-168	ZFP36	up	mRNAseq_120m
4608.690877	0.788394158	0.039609226	19.90430632	3.73E-88	2.99E-86	PTTG1IP	up	mRNAseq_120m
149.3395072	-0.70377229	0.151814716	-4.63573168	3.56E-06	1.24E-05	ZBTB14	down	mRNAseq_120m
921.3866075	0.703164834	0.067779688	10.37427081	3.25E-25	4.17E-24	TMEM50B	up	mRNAseq_120m
393.8553829	-0.595883088	0.0956588	-6.229255334	4.69E-10	2.37E-09	ZNF33A	down	mRNAseq_120m
244.9639505	-0.60259325	0.120674985	-4.993522499	5.93E-07	2.24E-06	ZNF33B	down	mRNAseq_120m
187.0873494	0.63616202	0.134636339	4.72503949	2.30E-06	8.16E-06	ZNF79	up	mRNAseq_120m
786.1585395	0.765907965	0.070950146	10.79501609	3.63E-27	5.18E-26	RELL1	up	mRNAseq_120m
260.6405168	-0.592438409	0.111522054	-5.312298208	1.08E-07	4.42E-07	ZNF133	down	mRNAseq_120m
730.5025095	-1.102424541	0.073916089	-14.91454109	2.65E-50	9.21E-49	CA11	down	mRNAseq_120m
154.9072584	-0.884226764	0.146902855	-6.01912581	1.75E-09	8.50E-09	CACNA1A	down	mRNAseq_120m
1345.194959	-1.400701964	0.064411404	-21.74617963	7.51E-105	7.74E-103	ZNF217	down	mRNAseq_120m
356.2165545	-0.623052491	0.104009647	-5.990333654	2.09E-09	1.01E-08	ZNF236	down	mRNAseq_120m
615.457826	0.826296263	0.079986393	10.33046032	5.13E-25	6.56E-24	SLC30A3	up	mRNAseq_120m
15813.27107	0.759035597	0.042360973	17.91827595	8.49E-72	5.07E-70	PTP4A1	up	mRNAseq_120m
432.6089276	0.612842836	0.105001379	5.836521807	5.33E-09	2.46E-08	EVI5	up	mRNAseq_120m
424.5147836	-0.628323315	0.093129808	-6.746747653	1.51E-11	8.69E-11	CACNB1	down	mRNAseq_120m
1279.812202	0.849202319	0.065308378	13.0029615	1.18E-38	2.62E-37	BTG2	up	mRNAseq_120m
1927.7705	1.077249196	0.053950973	19.9671876	1.06E-88	8.69E-87	TUBA1A	up	mRNAseq_120m
454.6981514	-2.880502247	0.10901411	-26.42320561	7.42E-154	1.85E-151	SCG2	down	mRNAseq_120m
1894.316955	-0.957726268	0.052988902	-18.07409146	5.10E-73	3.11E-71	IFRD2	down	mRNAseq_120m
1152.122614	-1.780320019	0.069792317	-25.50882528	1.57E-143	3.27E-141	SEMA3B	down	mRNAseq_120m
196.8356381	-0.808149948	0.130069144	-6.21323338	5.19E-10	2.62E-09	OTUB2	down	mRNAseq_120m
2179.270673	-0.671897228	0.053848497	-12.47754835	9.90E-36	2.02E-34	LRFN4	down	mRNAseq_120m
1037.290578	0.644130092	0.06288183	10.24350098	1.27E-24	1.58E-23	C7orf26	up	mRNAseq_120m
499.008689	-1.810386478	0.090385433	-20.02962674	3.04E-89	2.55E-87	KCTD15	down	mRNAseq_120m
348.9922593	-1.216217481	0.103084057	-11.7983083	3.98E-32	6.99E-31	ALG8	down	mRNAseq_120m
119.8777229	0.765156242	0.170236417	4.494668378	6.97E-06	2.34E-05	KDELC1	up	mRNAseq_120m
1506.503353	-0.643331002	0.058009036	-11.09018604	1.40E-28	2.12E-27	ELOVL6	down	mRNAseq_120m
884.4936537	-0.791424929	0.069658589	-11.36148378	6.50E-30	1.04E-28	C1orf116	down	mRNAseq_120m
205.2512804	-0.782536299	0.128486077	-6.090436561	1.13E-09	5.53E-09	APOO	down	mRNAseq_120m
595.6119753	1.339693105	0.081993961	16.33892413	5.22E-60	2.34E-58	CHCHD7	up	mRNAseq_120m
612.1175072	-0.783509228	0.083881247	-9.340696033	9.57E-21	9.95E-20	ALDH5A1	down	mRNAseq_120m
298.8710629	-0.805337057	0.122862775	-6.554768575	5.57E-11	3.05E-10	DHRS11	down	mRNAseq_120m
164.1037844	-0.851295729	0.143589448	-5.928678876	3.05E-09	1.44E-08	THTPA	down	mRNAseq_120m
444.2285961	-0.906888841	0.097864418	-9.266788263	1.92E-20	1.96E-19	FSD1	down	mRNAseq_120m
764.0928952	-3.346016061	0.093934045	-35.62090905	6.65E-278	5.13E-275	ZBED2	down	mRNAseq_120m
497.7264746	0.953905213	0.091903125	10.37946437	3.07E-25	3.97E-24	HAUS3	up	mRNAseq_120m
195.5412459	0.881265681	0.130876328	6.733575863	1.66E-11	9.48E-11	ULBP3	up	mRNAseq_120m
383.0587117	0.680977367	0.096480932	7.058154958	1.69E-12	1.05E-11	TTC13	up	mRNAseq_120m
311.473992	0.782801623	0.103406085	7.570169845	3.73E-14	2.63E-13	RNF128	up	mRNAseq_120m
181.9901069	0.604208733	0.134652809	4.487160269	7.22E-06	2.42E-05	CEP97	up	mRNAseq_120m
512.0132352	1.062505688	0.08498527	12.50223348	7.26E-36	1.49E-34	FAM118B	up	mRNAseq_120m
321.6083336	-0.979575064	0.105129823	-9.317765757	1.19E-20	1.23E-19	TANGO6	down	mRNAseq_120m
114.7973676	-1.750767872	0.181445105	-9.64902234	4.96E-22	5.50E-21	GALNT14	down	mRNAseq_120m
414.1774144	-1.876971345	0.09981371	-18.80474489	6.91E-79	4.66E-77	SH3TC2	down	mRNAseq_120m
490.1106658	0.914245135	0.084930131	10.76467353	5.05E-27	7.16E-26	OCEL1	up	mRNAseq_120m
486.7960387	-0.802653958	0.086033427	-9.329559259	1.06E-20	1.10E-19	C22orf46	down	mRNAseq_120m
120.5990458	-1.156462049	0.170845559	-6.769049512	1.30E-11	7.48E-11	ARSJ	down	mRNAseq_120m
422.2852374	-1.347932709	0.102194452	-13.18988151	1.00E-39	2.32E-38	MCPH1	down	mRNAseq_120m
735.6145802	-0.676498714	0.075374721	-8.975140577	2.83E-19	2.72E-18	PPP1R3B	down	mRNAseq_120m
746.5523583	-0.596963525	0.076458324	-7.807698276	5.82E-15	4.35E-14	ICE2	down	mRNAseq_120m
349.6172554	-0.860334208	0.115287615	-7.462503333	8.49E-14	5.84E-13	PARP8	down	mRNAseq_120m
661.2210326	-0.939845475	0.078795023	-11.92772637	8.49E-33	1.53E-31	NLRX1	down	mRNAseq_120m
1460.055118	0.594375462	0.05551931	10.705743	9.57E-27	1.34E-25	FN3KRP	up	mRNAseq_120m
895.0971359	0.745033395	0.071782241	10.37907684	3.09E-25	3.98E-24	ZYG11B	up	mRNAseq_120m
678.9525405	-0.64687211	0.077737683	-8.321216798	8.71E-17	7.25E-16	LRRK1	down	mRNAseq_120m
1897.118714	-1.135346887	0.060063618	-18.90240597	1.09E-79	7.54E-78	TBL1XR1	down	mRNAseq_120m
195.2786601	-1.240976326	0.138158596	-8.982259216	2.65E-19	2.55E-18	E2F8	down	mRNAseq_120m
592.4593663	-0.78371058	0.083536769	-9.381624225	6.50E-21	6.81E-20	BBS10	down	mRNAseq_120m
748.5041812	-1.472419925	0.076336731	-19.28848548	6.71E-83	4.89E-81	CLIP4	down	mRNAseq_120m
446.4437334	-0.932729633	0.089851938	-10.38074031	3.03E-25	3.92E-24	TXNDC15	down	mRNAseq_120m
370.780284	-1.16979564	0.100768608	-11.60873076	3.72E-31	6.35E-30	ZFHX4	down	mRNAseq_120m
2608.00317	1.028270126	0.054477955	18.87497669	1.83E-79	1.26E-77	MICALL2	up	mRNAseq_120m
914.1523526	-0.693074699	0.064436704	-10.75589931	5.56E-27	7.87E-26	CLMN	down	mRNAseq_120m
2194.071469	0.661047089	0.054681985	12.08893736	1.21E-33	2.25E-32	FBXO31	up	mRNAseq_120m
100.8187808	-0.680023433	0.176153134	-3.86041064	0.000113197	0.000324283	CARF	down	mRNAseq_120m
107.2580789	-0.89233521	0.182189713	-4.897835301	9.69E-07	3.60E-06	VASH2	down	mRNAseq_120m
190.8751893	-1.110243255	0.136489258	-8.134290349	4.14E-16	3.34E-15	NIPAL2	down	mRNAseq_120m
1321.553194	0.813587602	0.062067157	13.10818225	2.96E-39	6.73E-38	PEAK1	up	mRNAseq_120m
298.2721992	-1.363443883	0.111762092	-12.19952005	3.13E-34	6.00E-33	TMC5	down	mRNAseq_120m
369.6522314	-0.841581164	0.097074692	-8.669418841	4.34E-18	3.90E-17	TCTN2	down	mRNAseq_120m
719.2036705	-0.866316444	0.072122086	-12.01180516	3.08E-33	5.61E-32	THSD4	down	mRNAseq_120m
364.2509093	0.635932676	0.095909791	6.630529246	3.34E-11	1.87E-10	HDAC11	up	mRNAseq_120m
800.6897402	-1.269492326	0.071655823	-17.71652694	3.13E-70	1.78E-68	RIN3	down	mRNAseq_120m
309.7151534	-0.690507395	0.104730114	-6.593207699	4.30E-11	2.37E-10	MRM1	down	mRNAseq_120m
188.2910442	-0.872857671	0.133358339	-6.545205049	5.94E-11	3.24E-10	ADM2	down	mRNAseq_120m
274.1989431	-0.931889253	0.110854536	-8.406415135	4.23E-17	3.59E-16	UBXN8	down	mRNAseq_120m
109.8538114	-0.82597591	0.173910969	-4.749418134	2.04E-06	7.28E-06	DOK3	down	mRNAseq_120m
201.567601	-0.960019212	0.130634387	-7.34890126	2.00E-13	1.33E-12	CNTNAP3	down	mRNAseq_120m
440.5149362	0.64169644	0.093305973	6.877335091	6.10E-12	3.62E-11	L2HGDH	up	mRNAseq_120m
172.2206654	0.600382828	0.137392147	4.369848223	1.24E-05	4.04E-05	CEP76	up	mRNAseq_120m
485.6004359	-0.789100533	0.086583043	-9.113799909	7.95E-20	7.86E-19	DENND2D	down	mRNAseq_120m
475.0298413	-0.775311051	0.087024029	-8.909160659	5.14E-19	4.88E-18	DNAJC22	down	mRNAseq_120m
249.623297	-0.86502955	0.119429459	-7.243016551	4.39E-13	2.84E-12	GRHL2	down	mRNAseq_120m
233.7631526	-0.920150377	0.120502227	-7.635961568	2.24E-14	1.60E-13	TRMT2B	down	mRNAseq_120m
704.8562935	-1.116490765	0.086941773	-12.84182194	9.56E-38	2.06E-36	MYO15B	down	mRNAseq_120m
7680.755649	1.034309537	0.038700253	26.72617007	2.34E-157	6.00E-155	CALM1	up	mRNAseq_120m
132.7315592	-1.120742192	0.1683646	-6.656637998	2.80E-11	1.57E-10	CCDC176	down	mRNAseq_120m
108.6837598	-1.332396822	0.189226376	-7.041284902	1.90E-12	1.18E-11	TRIM46	down	mRNAseq_120m
6752.95839	0.77704287	0.049269836	15.77116832	4.91E-56	2.01E-54	NR4A3	up	mRNAseq_120m
161.7133741	1.397790757	0.147680212	9.464983439	2.94E-21	3.12E-20	ZNF703	up	mRNAseq_120m
1863.327054	0.842739189	0.052981431	15.90631237	5.73E-57	2.40E-55	UXS1	up	mRNAseq_120m
2142.149827	-0.584731893	0.056222184	-10.40037667	2.47E-25	3.20E-24	ATHL1	down	mRNAseq_120m
376.8935882	-1.560447528	0.106224537	-14.69008546	7.46E-49	2.48E-47	FLJ22184	down	mRNAseq_120m
203.1041089	0.676620842	0.129788168	5.213270606	1.86E-07	7.41E-07	C4orf29	up	mRNAseq_120m
209.5728882	-0.587494145	0.127014587	-4.625406901	3.74E-06	1.30E-05	DBF4B	down	mRNAseq_120m
648.2438443	1.001707474	0.077439161	12.9354123	2.84E-38	6.26E-37	SPSB1	up	mRNAseq_120m
225.416563	-1.019368413	0.127163892	-8.016178172	1.09E-15	8.58E-15	FHOD3	down	mRNAseq_120m
564.4266647	1.009284361	0.081289804	12.41587882	2.14E-35	4.31E-34	CCDC92	up	mRNAseq_120m
171.2800041	-0.758286955	0.140630769	-5.392041598	6.97E-08	2.90E-07	ALPK1	down	mRNAseq_120m
310.4093299	-0.92122574	0.105208014	-8.756231646	2.02E-18	1.84E-17	TARS2	down	mRNAseq_120m
2448.373477	0.632750986	0.049248488	12.84813009	8.81E-38	1.90E-36	RAB11FIP1	up	mRNAseq_120m
192.5313053	-0.966246316	0.134035595	-7.208878468	5.64E-13	3.62E-12	NUBPL	down	mRNAseq_120m
501.5826624	-0.838410304	0.086744187	-9.66531973	4.23E-22	4.71E-21	ORAI2	down	mRNAseq_120m
272.3801582	-1.426194237	0.124486125	-11.4566522	2.18E-30	3.59E-29	HSD3B7	down	mRNAseq_120m
2653.085661	0.705549027	0.048871268	14.43688803	3.03E-47	9.40E-46	ITPKC	up	mRNAseq_120m
126.6342382	-0.821732408	0.161330082	-5.093485356	3.52E-07	1.37E-06	SCUBE1	down	mRNAseq_120m
417.6299182	0.732523854	0.099371364	7.371578922	1.69E-13	1.13E-12	C2orf44	up	mRNAseq_120m
493.7819903	0.870471938	0.084736477	10.27269445	9.36E-25	1.18E-23	KLHL15	up	mRNAseq_120m
647.9483212	0.881158586	0.080121218	10.99781813	3.91E-28	5.83E-27	CPEB4	up	mRNAseq_120m
149.1052319	0.810632726	0.155583187	5.210284889	1.89E-07	7.52E-07	PBX4	up	mRNAseq_120m
303.8171672	-1.100389558	0.10882082	-10.11193958	4.89E-24	5.94E-23	SRCIN1	down	mRNAseq_120m
1623.178831	0.645137992	0.056487639	11.42087016	3.29E-30	5.36E-29	ARHGAP39	up	mRNAseq_120m
269.9096287	-0.871807756	0.116119237	-7.5078667	6.01E-14	4.18E-13	TSEN2	down	mRNAseq_120m
165.4358614	-0.697919581	0.139426855	-5.005632404	5.57E-07	2.11E-06	TMEM121	down	mRNAseq_120m
126.5888637	0.607297983	0.167543138	3.624726083	0.000289268	0.000780218	KHDC1	up	mRNAseq_120m
198.3719641	-1.144243523	0.132678439	-8.624185878	6.46E-18	5.73E-17	LIMD2	down	mRNAseq_120m
16514.4694	-0.665746497	0.034835246	-19.11129029	2.03E-81	1.44E-79	CYB5B	down	mRNAseq_120m
241.3019066	1.200493872	0.121404216	9.888403476	4.67E-23	5.46E-22	EEPD1	up	mRNAseq_120m
612.6851161	-0.768805223	0.076620404	-10.03394896	1.08E-23	1.29E-22	DUSP16	down	mRNAseq_120m
474.8747343	0.905392317	0.085977462	10.53057737	6.25E-26	8.32E-25	KIAA1715	up	mRNAseq_120m
6437.242319	-1.073374135	0.041986972	-25.56445662	3.79E-144	7.97E-142	HMGA2	down	mRNAseq_120m
2305.353024	-0.610521284	0.052622726	-11.60185585	4.03E-31	6.86E-30	ANP32A	down	mRNAseq_120m
594.9675277	-0.59254051	0.081042487	-7.311479814	2.64E-13	1.74E-12	NPRL3	down	mRNAseq_120m
18744.41629	0.589550073	0.033691738	17.49835722	1.47E-68	8.04E-67	SLC7A5	up	mRNAseq_120m
220.0391793	0.677327358	0.121639349	5.568324415	2.57E-08	1.11E-07	GPR63	up	mRNAseq_120m
490.3974663	0.667035491	0.085352026	7.81511026	5.49E-15	4.12E-14	MOB2	up	mRNAseq_120m
975.2647261	0.657512004	0.071015311	9.258735807	2.07E-20	2.10E-19	SGPP1	up	mRNAseq_120m
202.0790491	-1.017085196	0.131076661	-7.75946829	8.53E-15	6.29E-14	TDRD3	down	mRNAseq_120m
200.0495339	-0.775036691	0.141674879	-5.470530111	4.49E-08	1.90E-07	VOPP1	down	mRNAseq_120m
346.7398537	-0.628826629	0.103873636	-6.053765465	1.41E-09	6.91E-09	WBSCR16	down	mRNAseq_120m
157.2961393	-0.695385006	0.147886737	-4.70214585	2.57E-06	9.08E-06	C1orf21	down	mRNAseq_120m
118.8306956	0.665832868	0.170475601	3.905737032	9.39E-05	0.000271662	CDADC1	up	mRNAseq_120m
330.6378859	0.607291882	0.105167689	5.774510124	7.72E-09	3.52E-08	FAM83D	up	mRNAseq_120m
1655.572389	-0.747563623	0.054395045	-13.7432301	5.59E-43	1.50E-41	ANP32E	down	mRNAseq_120m
101.0546091	-1.431654805	0.185060308	-7.736152735	1.02E-14	7.52E-14	KAZALD1	down	mRNAseq_120m
2788.839014	1.116749346	0.050126592	22.27858124	5.96E-110	6.75E-108	MAP1LC3B	up	mRNAseq_120m
556.1385814	1.259667375	0.083588786	15.06981294	2.56E-51	9.18E-50	PPP1R14C	up	mRNAseq_120m
876.4182097	-2.137314109	0.074617213	-28.6437139	1.92E-180	6.61E-178	NUAK2	down	mRNAseq_120m
262.9487193	-1.36233389	0.118271569	-11.51869299	1.06E-30	1.77E-29	ADAMTS10	down	mRNAseq_120m
751.1404209	-0.78554116	0.070256904	-11.1809817	5.05E-29	7.86E-28	TRIM56	down	mRNAseq_120m
3654.110578	-0.847965391	0.045069965	-18.81442316	5.75E-79	3.90E-77	SPRY4	down	mRNAseq_120m
125.3268387	-1.059216623	0.16514692	-6.41378369	1.42E-10	7.54E-10	ZNF239	down	mRNAseq_120m
754.9919167	0.776737456	0.071687095	10.8351085	2.35E-27	3.38E-26	CAMLG	up	mRNAseq_120m
1158.79826	-0.899434708	0.064365723	-13.97381499	2.25E-44	6.57E-43	CLPP	down	mRNAseq_120m
430.9870614	0.66594535	0.099373608	6.701430705	2.06E-11	1.17E-10	ABHD17A	up	mRNAseq_120m
187.7438071	0.641139835	0.1354877	4.732088851	2.22E-06	7.89E-06	DGCR6	up	mRNAseq_120m
1072.911581	0.86209778	0.075206345	11.46309896	2.02E-30	3.34E-29	LAGE3	up	mRNAseq_120m
1372.346314	0.635994304	0.059760505	10.64238505	1.89E-26	2.59E-25	SLC10A3	up	mRNAseq_120m
100.4052036	0.787840367	0.183424228	4.295181585	1.75E-05	5.56E-05	CAPS	up	mRNAseq_120m
131.4479618	-0.727554261	0.160727749	-4.526625087	5.99E-06	2.03E-05	ACOX2	down	mRNAseq_120m
177.4206125	1.902297082	0.149620828	12.71411947	4.94E-37	1.05E-35	AXIN2	up	mRNAseq_120m
233.6516292	1.308459725	0.123024234	10.63578841	2.03E-26	2.77E-25	FZD4	up	mRNAseq_120m
259.6577715	2.450191837	0.132476676	18.49526957	2.25E-76	1.47E-74	HIST1H2AC	up	mRNAseq_120m
142.6985288	-1.088410287	0.163031495	-6.676073767	2.45E-11	1.39E-10	PITPNM3	down	mRNAseq_120m
137.4916507	-0.987731191	0.164680823	-5.997851912	2.00E-09	9.64E-09	APH1B	down	mRNAseq_120m
154.2520964	-0.794425824	0.159299113	-4.987007192	6.13E-07	2.32E-06	GLT8D2	down	mRNAseq_120m
5936.535577	1.071004679	0.052082958	20.56343783	5.83E-94	5.16E-92	EPPK1	up	mRNAseq_120m
148.0196959	2.348880928	0.173222763	13.55988602	6.92E-42	1.78E-40	HIST2H2BE	up	mRNAseq_120m
2300.941708	-0.781051868	0.054767996	-14.26109995	3.82E-46	1.15E-44	C11orf68	down	mRNAseq_120m
514.1900175	1.018226133	0.084310647	12.07707656	1.40E-33	2.59E-32	FAM107B	up	mRNAseq_120m
176.4803559	-0.805689194	0.135798722	-5.93296593	2.98E-09	1.41E-08	FAM167A	down	mRNAseq_120m
538.5669389	1.008356761	0.088200809	11.43251151	2.88E-30	4.70E-29	TLN2	up	mRNAseq_120m
464.4275757	-1.283950879	0.09410512	-13.64379401	2.20E-42	5.75E-41	PARP9	down	mRNAseq_120m
486.7042172	0.615179927	0.087108589	7.06221892	1.64E-12	1.02E-11	SESN2	up	mRNAseq_120m
1337.519273	0.605028496	0.059024355	10.25048885	1.18E-24	1.47E-23	HSDL1	up	mRNAseq_120m
178.7616997	-1.185867404	0.14497058	-8.180055602	2.84E-16	2.31E-15	RPS6KL1	down	mRNAseq_120m
1709.649585	0.605612218	0.052431428	11.55055735	7.33E-31	1.24E-29	TRAPPC9	up	mRNAseq_120m
246.002053	-1.838928054	0.126002501	-14.5943774	3.05E-48	9.91E-47	CASP4	down	mRNAseq_120m
3810.966128	0.636695312	0.045583294	13.96773367	2.45E-44	7.10E-43	ESPN	up	mRNAseq_120m
687.0647165	1.177836045	0.07446297	15.81774191	2.35E-56	9.67E-55	CRISPLD2	up	mRNAseq_120m
479.9295162	1.035566814	0.091862917	11.27295812	1.78E-29	2.82E-28	TAF3	up	mRNAseq_120m
2570.318706	1.018129689	0.049069585	20.7486917	1.26E-95	1.13E-93	TM2D2	up	mRNAseq_120m
500.9379206	-1.070003427	0.085620334	-12.49707138	7.75E-36	1.59E-34	PLA2G6	down	mRNAseq_120m
1688.616192	0.917237211	0.052497882	17.47188968	2.35E-68	1.27E-66	ITFG3	up	mRNAseq_120m
480.7125866	-0.765618202	0.08816849	-8.683580729	3.84E-18	3.46E-17	BRIP1	down	mRNAseq_120m
1151.764812	0.638932592	0.060683846	10.52887437	6.36E-26	8.46E-25	CASP7	up	mRNAseq_120m
1547.753398	-0.757724751	0.131321888	-5.769980617	7.93E-09	3.61E-08	OBSCN	down	mRNAseq_120m
376.545907	-0.641995603	0.110581923	-5.805610774	6.41E-09	2.95E-08	KATNAL1	down	mRNAseq_120m
198.9200289	0.755759891	0.132128774	5.719873654	1.07E-08	4.80E-08	GPR98	up	mRNAseq_120m
652.7333803	-0.812967055	0.085486589	-9.50987832	1.91E-21	2.04E-20	PLEKHN1	down	mRNAseq_120m
1780.915914	0.669797428	0.053453671	12.53042899	5.09E-36	1.05E-34	ULK1	up	mRNAseq_120m
160.8451346	-0.600902546	0.140394953	-4.280086534	1.87E-05	5.92E-05	ZRANB3	down	mRNAseq_120m
387.980406	-0.655557881	0.097493355	-6.724128875	1.77E-11	1.01E-10	CASP8	down	mRNAseq_120m
328.0924277	0.792937848	0.112726629	7.034166244	2.00E-12	1.24E-11	SLC41A2	up	mRNAseq_120m
592.307254	0.598364088	0.078340197	7.638021247	2.21E-14	1.58E-13	ZNRF3	up	mRNAseq_120m
207.1613344	-0.845656038	0.126715072	-6.673681529	2.49E-11	1.41E-10	TOMM40L	down	mRNAseq_120m
125.2363588	-2.826632175	0.202724721	-13.94320417	3.46E-44	9.98E-43	LOXL4	down	mRNAseq_120m
242.1857239	-0.679034933	0.116729502	-5.817166343	5.99E-09	2.75E-08	MFSD7	down	mRNAseq_120m
180.3488505	1.329423038	0.142422262	9.334376671	1.02E-20	1.05E-19	MEX3B	up	mRNAseq_120m
123.2758611	0.745652256	0.163519953	4.560007774	5.12E-06	1.74E-05	TMEM191A	up	mRNAseq_120m
151.1109918	-0.977758707	0.153572787	-6.366744559	1.93E-10	1.01E-09	IQCG	down	mRNAseq_120m
283.9105571	0.647342059	0.107192055	6.03908621	1.55E-09	7.54E-09	NBPF3	up	mRNAseq_120m
129.4260102	-1.379957295	0.174149803	-7.923967014	2.30E-15	1.77E-14	ZMYND15	down	mRNAseq_120m
166.7449399	-0.689767416	0.141269492	-4.882635367	1.05E-06	3.87E-06	TMEM126A	down	mRNAseq_120m
100.2641733	-0.723945542	0.178072127	-4.065462442	4.79E-05	0.000144356	SYT3	down	mRNAseq_120m
527.1192219	-0.651672087	0.08576502	-7.598343589	3.00E-14	2.13E-13	CHCHD5	down	mRNAseq_120m
1650.898383	0.656485075	0.055248821	11.8823363	1.46E-32	2.61E-31	NOA1	up	mRNAseq_120m
357.1052091	-0.914985534	0.100368518	-9.116260238	7.78E-20	7.68E-19	NICN1	down	mRNAseq_120m
170.6250356	1.047262678	0.142578296	7.345176014	2.05E-13	1.36E-12	PRADC1	up	mRNAseq_120m
273.434864	-0.96118606	0.120601987	-7.969902356	1.59E-15	1.24E-14	NTPCR	down	mRNAseq_120m
464.8481713	0.812513222	0.087713615	9.263250865	1.98E-20	2.02E-19	TMEM175	up	mRNAseq_120m
1506.895361	0.591464141	0.059373456	9.961760411	2.24E-23	2.64E-22	ELOF1	up	mRNAseq_120m
884.5406901	-0.884995605	0.067467907	-13.11728262	2.62E-39	5.98E-38	NSMAF	down	mRNAseq_120m
435.6118894	1.273322109	0.094652813	13.45255437	2.97E-41	7.46E-40	DYRK3	up	mRNAseq_120m
822.6942633	0.581025197	0.068054247	8.53767732	1.37E-17	1.19E-16	RAB11FIP4	up	mRNAseq_120m
127.6068238	-1.685612067	0.173795732	-9.698811643	3.05E-22	3.42E-21	MAML2	down	mRNAseq_120m
756.4802084	-1.514475256	0.079100138	-19.14630359	1.04E-81	7.41E-80	BRSK1	down	mRNAseq_120m
1440.48475	0.638014359	0.055383935	11.51984516	1.05E-30	1.75E-29	SYVN1	up	mRNAseq_120m
314.8539798	0.830199342	0.1143806	7.258218086	3.92E-13	2.55E-12	ABLIM2	up	mRNAseq_120m
242.5788998	0.630444983	0.117193107	5.379539793	7.47E-08	3.10E-07	ZNF333	up	mRNAseq_120m
588.8723337	-0.931552676	0.079435286	-11.72718979	9.25E-32	1.60E-30	ZNF512	down	mRNAseq_120m
432.8613054	-2.705280552	0.108764079	-24.87292301	1.46E-136	2.54E-134	L3MBTL3	down	mRNAseq_120m
544.3628321	0.662887493	0.101851946	6.508343931	7.60E-11	4.12E-10	SLX4	up	mRNAseq_120m
340.0516881	-1.118377776	0.111293163	-10.04893512	9.29E-24	1.11E-22	FBN3	down	mRNAseq_120m
476.9234403	-0.64448912	0.086167303	-7.47950905	7.46E-14	5.15E-13	GHDC	down	mRNAseq_120m
138.3756366	-0.888436401	0.161831099	-5.48989909	4.02E-08	1.71E-07	C15orf41	down	mRNAseq_120m
260.3529867	0.989139601	0.117779671	8.398220137	4.53E-17	3.83E-16	KBTBD8	up	mRNAseq_120m
209.8262188	0.791678479	0.131260235	6.031365717	1.63E-09	7.89E-09	PGBD1	up	mRNAseq_120m
102.11975	0.651271679	0.18456766	3.528633765	0.000417711	0.001095619	TMEM185A	up	mRNAseq_120m
1761.994257	0.595527229	0.061989343	9.606929231	7.47E-22	8.22E-21	ATRN	up	mRNAseq_120m
276.6950433	-1.287559451	0.115989454	-11.10065966	1.25E-28	1.89E-27	SLC12A8	down	mRNAseq_120m
480.1709739	0.763416233	0.092385269	8.263397833	1.42E-16	1.17E-15	TPST2	up	mRNAseq_120m
5583.496407	0.718520991	0.040790199	17.61504	1.89E-69	1.06E-67	TUBB6	up	mRNAseq_120m
271.3475773	-0.978489502	0.116287493	-8.41440018	3.95E-17	3.36E-16	KLF11	down	mRNAseq_120m
1245.963118	-1.637098926	0.070273933	-23.29596282	4.87E-120	6.52E-118	ZNF469	down	mRNAseq_120m
154.218826	-0.714281682	0.1439412	-4.962315748	6.97E-07	2.63E-06	SUPT3H	down	mRNAseq_120m
197.2948316	-0.638426482	0.128229639	-4.978774696	6.40E-07	2.42E-06	C22orf23	down	mRNAseq_120m
795.2769689	1.018669318	0.073732222	13.81579583	2.05E-43	5.62E-42	FAM126A	up	mRNAseq_120m
231.1552257	-0.693259895	0.120398742	-5.758032727	8.51E-09	3.87E-08	ACCS	down	mRNAseq_120m
540.6428283	-0.75020265	0.083992892	-8.931739761	4.19E-19	4.01E-18	PIGO	down	mRNAseq_120m
225.31567	-1.26388807	0.126615755	-9.982075865	1.83E-23	2.16E-22	CRACR2A	down	mRNAseq_120m
6759.690725	0.673289071	0.038613326	17.43670225	4.34E-68	2.33E-66	TUBA1C	up	mRNAseq_120m
862.0141714	0.936449036	0.071004966	13.18850065	1.02E-39	2.36E-38	FAM220A	up	mRNAseq_120m
3305.614583	1.446715901	0.050267269	28.78047553	3.77E-182	1.35E-179	AGPAT9	up	mRNAseq_120m
207.6131317	-0.854482616	0.134179371	-6.368211523	1.91E-10	1.00E-09	PERM1	down	mRNAseq_120m
1640.570679	2.541654131	0.060661057	41.89927223	0	0	ZNF503	up	mRNAseq_120m
315.8682822	0.829217328	0.108731543	7.626281285	2.42E-14	1.72E-13	ZC3H10	up	mRNAseq_120m
110.6496188	-1.080307292	0.176097413	-6.134714165	8.53E-10	4.22E-09	PARP10	down	mRNAseq_120m
456.7385905	1.004987928	0.088866208	11.30899976	1.18E-29	1.88E-28	ORAI1	up	mRNAseq_120m
371.4206408	-1.322974289	0.100534174	-13.15944856	1.50E-39	3.45E-38	LINGO1	down	mRNAseq_120m
697.73127	0.748331876	0.072774871	10.28283341	8.42E-25	1.06E-23	FAM73B	up	mRNAseq_120m
110.9560412	-0.909510354	0.181715938	-5.005121529	5.58E-07	2.12E-06	ARHGEF39	down	mRNAseq_120m
577.9332701	2.859397833	0.099592374	28.7110119	2.78E-181	9.78E-179	FAM222A	up	mRNAseq_120m
1072.556477	0.618658152	0.061515402	10.05696352	8.56E-24	1.03E-22	LRP11	up	mRNAseq_120m
481.4797732	-1.206387152	0.088327315	-13.65814362	1.81E-42	4.73E-41	PRSS12	down	mRNAseq_120m
617.3698722	-0.766233245	0.078906679	-9.710625988	2.72E-22	3.05E-21	FIBCD1	down	mRNAseq_120m
1076.020182	0.599177692	0.064796991	9.24699868	2.31E-20	2.34E-19	PPM1D	up	mRNAseq_120m
587.2934493	-1.20557972	0.082159996	-14.67356104	9.52E-49	3.14E-47	HSH2D	down	mRNAseq_120m
1871.173667	-0.750827812	0.051544229	-14.56667074	4.58E-48	1.48E-46	TNS4	down	mRNAseq_120m
1505.012802	-0.77454641	0.056605935	-13.68313066	1.28E-42	3.39E-41	AJUBA	down	mRNAseq_120m
391.3177043	-0.649311157	0.092829876	-6.994635611	2.66E-12	1.63E-11	ALKBH6	down	mRNAseq_120m
216.1735846	0.89722383	0.123635014	7.257036693	3.96E-13	2.58E-12	DISP1	up	mRNAseq_120m
315.3314815	-0.772272297	0.110498557	-6.988980852	2.77E-12	1.69E-11	ARHGAP19	down	mRNAseq_120m
514.197664	0.617659653	0.086481005	7.142142427	9.19E-13	5.83E-12	USP45	up	mRNAseq_120m
461.2772407	-0.960361266	0.0887273	-10.82374046	2.66E-27	3.82E-26	CNTNAP1	down	mRNAseq_120m
4443.199949	1.39020664	0.047358299	29.35507995	2.06E-189	7.75E-187	ENC1	up	mRNAseq_120m
122.3902758	-1.688259946	0.174706582	-9.663402046	4.31E-22	4.80E-21	ITGA10	down	mRNAseq_120m
201.2161135	-0.759896885	0.1308013	-5.809551455	6.26E-09	2.88E-08	GAS7	down	mRNAseq_120m
385.547751	1.056581858	0.108261736	9.759513372	1.68E-22	1.91E-21	HIST1H2BK	up	mRNAseq_120m
165.769096	-1.278771555	0.147917422	-8.645172005	5.37E-18	4.80E-17	DGKE	down	mRNAseq_120m
5685.501257	-1.219923573	0.040781638	-29.91355038	1.31E-196	5.31E-194	DGKD	down	mRNAseq_120m
453.8688355	-0.713732475	0.096952993	-7.361634233	1.82E-13	1.21E-12	COL27A1	down	mRNAseq_120m
2916.352729	1.131720845	0.053728386	21.06374154	1.71E-98	1.57E-96	CBX4	up	mRNAseq_120m
451.5253243	-1.466398861	0.101011395	-14.51716272	9.43E-48	3.01E-46	SYDE1	down	mRNAseq_120m
159.4331473	-0.861029907	0.147179937	-5.850185336	4.91E-09	2.28E-08	KIAA1656	down	mRNAseq_120m
1102.823251	-0.702149355	0.067334714	-10.42774683	1.85E-25	2.42E-24	MICALL1	down	mRNAseq_120m
263.0179456	-1.041117577	0.121744679	-8.551647456	1.21E-17	1.06E-16	SLC45A3	down	mRNAseq_120m
623.7107526	1.535286488	0.081555767	18.82498981	4.71E-79	3.21E-77	LMO4	up	mRNAseq_120m
5887.534994	0.687964192	0.042519655	16.17991003	6.99E-59	3.06E-57	HELZ2	up	mRNAseq_120m
240.4709681	-0.9437931	0.119900205	-7.871488649	3.50E-15	2.66E-14	LRRCC1	down	mRNAseq_120m
886.8030225	0.958373697	0.069476798	13.79415458	2.76E-43	7.53E-42	ITPRIP	up	mRNAseq_120m
102.6500416	-1.086605195	0.182015195	-5.969859788	2.37E-09	1.13E-08	DIXDC1	down	mRNAseq_120m
1029.971861	0.606275227	0.063424275	9.559040748	1.19E-21	1.29E-20	TANC1	up	mRNAseq_120m
367.0814981	0.667387857	0.111335041	5.994409775	2.04E-09	9.82E-09	PIAS1	up	mRNAseq_120m
187.1998929	0.856885174	0.136380944	6.283027161	3.32E-10	1.70E-09	CDC14A	up	mRNAseq_120m
817.2003947	0.671909131	0.073894029	9.092874523	9.65E-20	9.50E-19	MKNK1	up	mRNAseq_120m
13546.62862	-0.901698177	0.040612358	-22.2025567	3.24E-109	3.62E-107	CAV1	down	mRNAseq_120m
4245.47526	-0.790556346	0.04411344	-17.920986	8.09E-72	4.85E-70	CAV2	down	mRNAseq_120m
201.640802	-0.701382173	0.130318185	-5.382074464	7.36E-08	3.06E-07	RGS20	down	mRNAseq_120m
335.1087159	-1.450714797	0.107767641	-13.46150645	2.63E-41	6.63E-40	KLF7	down	mRNAseq_120m
2487.058906	0.970557434	0.050043846	19.39414175	8.65E-84	6.39E-82	RUNX1	up	mRNAseq_120m
299.4370597	0.655177944	0.106029267	6.179217922	6.44E-10	3.22E-09	PPAP2A	up	mRNAseq_120m
301.578048	0.639495174	0.114326359	5.593593462	2.22E-08	9.67E-08	PPAP2B	up	mRNAseq_120m
406.0365536	-0.793509928	0.091845131	-8.63965157	5.64E-18	5.02E-17	OASL	down	mRNAseq_120m
111.6127582	0.726510271	0.197733922	3.674181268	0.000238613	0.000652398	PTCH2	up	mRNAseq_120m
471.9866093	1.69106837	0.095640247	17.68155582	5.82E-70	3.29E-68	SOCS1	up	mRNAseq_120m
2702.085901	0.592871879	0.044792325	13.23601473	5.44E-40	1.27E-38	DYNLL1	up	mRNAseq_120m
3482.176217	0.691084589	0.043615053	15.84509358	1.52E-56	6.28E-55	IRS2	up	mRNAseq_120m
2437.050657	0.723456448	0.049203265	14.70342352	6.13E-49	2.05E-47	HYAL2	up	mRNAseq_120m
2790.752404	1.281885672	0.057513275	22.28851806	4.78E-110	5.44E-108	DGAT1	up	mRNAseq_120m
1935.45147	-0.769929954	0.055667408	-13.83089283	1.66E-43	4.61E-42	B4GALT2	down	mRNAseq_120m
742.2290119	0.632042834	0.074427234	8.492090873	2.03E-17	1.75E-16	TNK1	up	mRNAseq_120m
3659.22285	-0.646866402	0.04847674	-13.34385118	1.29E-40	3.14E-39	ABCC3	down	mRNAseq_120m
3935.068781	-1.023138904	0.040430368	-25.30619815	2.73E-141	5.52E-139	ADAM19	down	mRNAseq_120m
4532.855294	0.617483172	0.046739931	13.21104161	7.58E-40	1.76E-38	GBF1	up	mRNAseq_120m
110.7128604	-1.04690127	0.172650912	-6.063688039	1.33E-09	6.50E-09	CRADD	down	mRNAseq_120m
194.0009087	-1.378761769	0.13583761	-10.15007382	3.31E-24	4.05E-23	TNFSF12	down	mRNAseq_120m
972.9200972	0.828194007	0.065869149	12.5733218	2.96E-36	6.16E-35	RIPK2	up	mRNAseq_120m
1187.88817	-1.141788215	0.06781917	-16.83577391	1.33E-63	6.49E-62	TNFRSF18	down	mRNAseq_120m
167.6672062	0.761248025	0.144949098	5.251830015	1.51E-07	6.07E-07	TNFRSF11A	up	mRNAseq_120m
741.4769132	0.799084485	0.071661143	11.15087559	7.09E-29	1.09E-27	TRIM24	up	mRNAseq_120m
233.0291972	1.579603943	0.127057145	12.4322323	1.75E-35	3.53E-34	SAP30	up	mRNAseq_120m
258.9546196	-1.550163541	0.123611117	-12.54064824	4.47E-36	9.26E-35	INPP4B	down	mRNAseq_120m
441.8095806	-1.207579326	0.094002029	-12.84631131	9.02E-38	1.94E-36	SOCS2	down	mRNAseq_120m
1402.324795	-1.290114527	0.060504533	-21.3226096	7.00E-101	6.59E-99	CFLAR	down	mRNAseq_120m
414.5680627	-1.098555206	0.093176185	-11.79008569	4.39E-32	7.68E-31	PROM1	down	mRNAseq_120m
300.4754716	0.666536868	0.107714505	6.187995483	6.09E-10	3.05E-09	KSR1	up	mRNAseq_120m
2123.844111	0.720019252	0.052083164	13.82441466	1.82E-43	5.02E-42	ANKRD13A	up	mRNAseq_120m
175.5137565	-1.505402478	0.146072686	-10.30584515	6.63E-25	8.42E-24	PER3	down	mRNAseq_120m
388.937806	0.818880607	0.097362727	8.41061701	4.08E-17	3.47E-16	SYNJ1	up	mRNAseq_120m
203.0745115	-0.793418119	0.133812003	-5.929349403	3.04E-09	1.44E-08	SPHK1	down	mRNAseq_120m
19731.76167	0.847615229	0.033547233	25.2663231	7.49E-141	1.50E-138	SQSTM1	up	mRNAseq_120m
805.2098876	-0.882675329	0.071501736	-12.34480976	5.20E-35	1.03E-33	MTMR2	down	mRNAseq_120m
135.1226588	1.150090342	0.163303041	7.042675593	1.89E-12	1.17E-11	AP1S2	up	mRNAseq_120m
284.0177163	-0.601150394	0.115983444	-5.183070736	2.18E-07	8.66E-07	SGCE	down	mRNAseq_120m
721.5020852	0.656635274	0.071666866	9.162327195	5.08E-20	5.07E-19	TRIM4	up	mRNAseq_120m
1335.199642	0.854833802	0.062568895	13.66228068	1.71E-42	4.50E-41	HERC1	up	mRNAseq_120m
257.3263998	-1.295000441	0.117492609	-11.02197364	2.99E-28	4.48E-27	RAB29	down	mRNAseq_120m
819.6281804	0.586789763	0.071742406	8.179120265	2.86E-16	2.32E-15	WASF1	up	mRNAseq_120m
3303.831286	0.967248354	0.053125705	18.20678619	4.56E-74	2.84E-72	BAIAP3	up	mRNAseq_120m
1376.650118	0.613155707	0.05950066	10.3050236	6.69E-25	8.49E-24	CCND3	up	mRNAseq_120m
6718.431924	1.235179191	0.047687654	25.90144572	6.41E-148	1.50E-145	H1FX	up	mRNAseq_120m
842.5099106	0.624675036	0.070458898	8.865807624	7.60E-19	7.11E-18	P4HA2	up	mRNAseq_120m
[truncated: 164 more rows]
