# Supplementary material for: 3D chromatin architecture, BRD4, and Mediator have distinct roles in regulating genome-wide transcriptional bursting and gene network
Source: Sci Adv. 2024 Aug 9;10(32):eadl4893. doi: 10.1126/sciadv.adl4893 (PMC11313860; doi:10.1126/sciadv.adl4893)
Supplement: Supplementary file 2 — Data S1 to S8 [file sciadv.adl4893_data_s1_to_s8.zip › sciadv.adl4893_data_s6.csv]

baseMean	log2FoldChange	lfcSE	stat	pvalue	padj	refseq_name	ud	minutes of serum activation after starvation
3391.572842	-0.615229184	0.060343916	-10.19538042	2.08E-24	3.69E-23	TANK	down	mRNAseq_120m
325.0662248	-0.603854595	0.12063392	-5.005678299	5.57E-07	2.28E-06	MCTS2P	down	mRNAseq_120m
403.7369813	1.122267695	0.1348067	8.325014239	8.43E-17	8.75E-16	FAM229A	up	mRNAseq_120m
179.2614859	0.887386793	0.164357376	5.39912971	6.70E-08	3.09E-07	TMPO-AS1	up	mRNAseq_120m
138.6622727	0.600519896	0.171465939	3.502269315	0.000461313	0.001258593	LOC100128494	up	mRNAseq_120m
1852.620282	0.729796249	0.205084333	3.558517804	0.000372954	0.001032471	C19orf71	up	mRNAseq_120m
993.2529582	1.844292969	0.078790508	23.40755262	3.58E-121	1.28E-118	LINC00476	up	mRNAseq_120m
837.71462	-0.639699206	0.08620627	-7.420564755	1.17E-13	9.54E-13	ZBTB42	down	mRNAseq_120m
134.1347653	0.753089821	0.181004786	4.16060723	3.17E-05	0.000102813	MKRN2OS	up	mRNAseq_120m
406.6812722	1.432989388	0.114273543	12.53999264	4.51E-36	1.50E-34	LOC100129534	up	mRNAseq_120m
751.9535652	0.749756254	0.089884011	8.341375148	7.34E-17	7.69E-16	LOC100129550	up	mRNAseq_120m
205.670613	-1.537982065	0.176652968	-8.706233952	3.14E-18	3.67E-17	LOC100129940	down	mRNAseq_120m
1461.110798	0.750573522	0.077013956	9.745941617	1.92E-22	3.02E-21	LOC100130238	up	mRNAseq_120m
101.1992078	1.246523452	0.199653116	6.243446029	4.28E-10	2.55E-09	TFAP2A-AS1	up	mRNAseq_120m
110.5989389	1.002059171	0.25231019	3.971536667	7.14E-05	0.000221073	C17orf107	up	mRNAseq_120m
730.2243178	1.382675914	0.090656591	15.25179698	1.60E-52	1.06E-50	TMEM221	up	mRNAseq_120m
384.2423505	1.101013227	0.132802294	8.29061905	1.13E-16	1.16E-15	LOC100130744	up	mRNAseq_120m
474.1713513	-0.894211767	0.097313904	-9.188941507	3.97E-20	5.28E-19	AGAP2-AS1	down	mRNAseq_120m
146.0738713	0.624749107	0.165732376	3.769626209	0.000163492	0.000478581	LOC100130992	up	mRNAseq_120m
248.2792737	-0.62564232	0.13102469	-4.774995601	1.80E-06	6.92E-06	TMEM194B	down	mRNAseq_120m
176.0372252	1.190294826	0.158105069	7.52850514	5.13E-14	4.33E-13	ZNF503-AS2	up	mRNAseq_120m
184.9706722	0.825599194	0.195204961	4.229396582	2.34E-05	7.73E-05	SP9	up	mRNAseq_120m
421.8846331	0.930324174	0.112699238	8.25492871	1.52E-16	1.55E-15	LOC100131691	up	mRNAseq_120m
258.9759049	1.001144765	0.138414607	7.232941548	4.73E-13	3.66E-12	DPH3P1	up	mRNAseq_120m
129.1279053	0.647016599	0.194324748	3.329563549	0.000869822	0.002255239	LOC100133091	up	mRNAseq_120m
404.9412008	0.882498281	0.103942102	8.490286991	2.06E-17	2.27E-16	MAP3K14-AS1	up	mRNAseq_120m
281.5729557	0.847106752	0.120207548	7.047034634	1.83E-12	1.34E-11	KLLN	up	mRNAseq_120m
3321.45608	1.001103361	0.055815442	17.93595694	6.18E-72	7.28E-70	BCL2L11	up	mRNAseq_120m
2071.696304	-0.989934319	0.060736042	-16.29895991	1.00E-59	8.24E-58	GNE	down	mRNAseq_120m
286.8326106	-0.748268729	0.123145002	-6.076322378	1.23E-09	6.93E-09	HCN4	down	mRNAseq_120m
172.2731168	0.753781429	0.15004718	5.02362941	5.07E-07	2.09E-06	KMT2E-AS1	up	mRNAseq_120m
108.6562961	1.074037884	0.264096186	4.066843593	4.77E-05	0.000150734	LINC01004	up	mRNAseq_120m
212.4217386	1.84124996	0.147812649	12.45664678	1.29E-35	4.18E-34	FRAT1	up	mRNAseq_120m
153.6725719	1.395471137	0.165176388	8.44836937	2.95E-17	3.20E-16	LOC100287036	up	mRNAseq_120m
160.1523279	-0.602419011	0.156997806	-3.837117399	0.000124487	0.000370892	LOC100287042	down	mRNAseq_120m
758.4151355	3.872863455	0.115921218	33.40944416	1.00E-244	1.63E-241	TIPARP-AS1	up	mRNAseq_120m
214.5695762	-0.728863286	0.141755857	-5.141680224	2.72E-07	1.16E-06	SMKR1	down	mRNAseq_120m
471.1544799	-0.612037495	0.095726662	-6.39359484	1.62E-10	9.99E-10	LOXL1-AS1	down	mRNAseq_120m
187.9944909	-0.664558147	0.191815968	-3.464561131	0.000531097	0.001436507	LOC100288123	down	mRNAseq_120m
742.4097433	-0.875399708	0.083870042	-10.43757331	1.67E-25	3.18E-24	ERVMER34-1	down	mRNAseq_120m
162.2231661	1.841005461	0.170431291	10.80203903	3.37E-27	7.05E-26	PAN3-AS1	up	mRNAseq_120m
179.6414502	1.171790658	0.153555647	7.631048969	2.33E-14	2.00E-13	GS1-259H13.2	up	mRNAseq_120m
180.782903	1.95667575	0.174159788	11.23494562	2.75E-29	6.44E-28	LOC100289495	up	mRNAseq_120m
123.2137916	0.887657501	0.197286884	4.499323437	6.82E-06	2.44E-05	LOC100294362	up	mRNAseq_120m
2319.963189	-0.721410859	0.059445129	-12.13574392	6.83E-34	2.03E-32	HMGXB4	down	mRNAseq_120m
1187.616477	-0.758199359	0.075231237	-10.07825191	6.89E-24	1.19E-22	MAMLD1	down	mRNAseq_120m
4157.826557	0.728860558	0.057784761	12.61336979	1.78E-36	5.99E-35	DNAJB6	up	mRNAseq_120m
154.5982804	0.764722721	0.156405062	4.88937323	1.01E-06	4.03E-06	RBM26-AS1	up	mRNAseq_120m
238.5964666	-0.768397309	0.130154614	-5.903726985	3.55E-09	1.89E-08	LOC100505549	down	mRNAseq_120m
153.9836157	2.224829515	0.199716845	11.13991917	8.02E-29	1.82E-27	LINC00672	up	mRNAseq_120m
143.6777945	0.721928523	0.168724481	4.278742004	1.88E-05	6.28E-05	SNHG21	up	mRNAseq_120m
264.6690808	0.953630844	0.133749851	7.129958187	1.00E-12	7.56E-12	LINC01024	up	mRNAseq_120m
350.482484	0.731814359	0.155534234	4.705165813	2.54E-06	9.60E-06	SH3BP5-AS1	up	mRNAseq_120m
1168.195098	0.827786806	0.075192825	11.00885359	3.46E-28	7.59E-27	RPARP-AS1	up	mRNAseq_120m
678.1704721	2.049411209	0.096538559	21.22893937	5.16E-100	1.20E-97	OSER1-AS1	up	mRNAseq_120m
210.2771987	0.590667288	0.145685518	4.054399474	5.03E-05	0.000158566	TMEM161B-AS1	up	mRNAseq_120m
213.5779229	1.249435795	0.145297859	8.599134269	8.03E-18	9.14E-17	GAS6-AS2	up	mRNAseq_120m
808.9883456	1.208043949	0.087548176	13.79861934	2.60E-43	1.17E-41	NUP50-AS1	up	mRNAseq_120m
571.8002124	0.72333084	0.133872425	5.403135431	6.55E-08	3.02E-07	PITRM1-AS1	up	mRNAseq_120m
305.8718979	-1.975835157	0.128810004	-15.33914367	4.19E-53	2.83E-51	CCAT1	down	mRNAseq_120m
191.087573	1.752626448	0.235973612	7.427213702	1.11E-13	9.08E-13	PSMD6-AS2	up	mRNAseq_120m
1288.53108	-0.883017968	0.064638161	-13.66093897	1.74E-42	7.64E-41	LOC100507217	down	mRNAseq_120m
275.7309949	0.784739633	0.132746427	5.911568766	3.39E-09	1.81E-08	TMEM44-AS1	up	mRNAseq_120m
216.1434109	1.420936845	0.143468512	9.904172178	3.99E-23	6.58E-22	ZNF213-AS1	up	mRNAseq_120m
352.676425	0.605866198	0.113190667	5.35261619	8.67E-08	3.94E-07	LOC100507459	up	mRNAseq_120m
485.544915	1.371584787	0.121876018	11.25393498	2.21E-29	5.25E-28	SDCBP2-AS1	up	mRNAseq_120m
461.9304516	1.668314065	0.110648369	15.07761997	2.27E-51	1.42E-49	LOC100507501	up	mRNAseq_120m
133.156165	0.886901766	0.176457155	5.026159272	5.00E-07	2.07E-06	LOC100507577	up	mRNAseq_120m
136.5685705	1.667306067	0.190898635	8.73398631	2.46E-18	2.89E-17	LOC100507634	up	mRNAseq_120m
4255.402001	-0.632617907	0.050792496	-12.45494813	1.31E-35	4.26E-34	GJC1	down	mRNAseq_120m
2129.472355	-0.653152525	0.058352386	-11.19324456	4.40E-29	1.02E-27	UBA2	down	mRNAseq_120m
229.3580475	1.08078127	0.14408555	7.500969165	6.33E-14	5.29E-13	LINC00659	up	mRNAseq_120m
166.5183951	0.893685952	0.161287049	5.540965347	3.01E-08	1.44E-07	LOC100652758	up	mRNAseq_120m
1031.336588	-0.770358376	0.078101296	-9.863579936	5.99E-23	9.75E-22	SNUPN	down	mRNAseq_120m
494.9844279	-0.648235096	0.100545386	-6.447188885	1.14E-10	7.15E-10	HEIH	down	mRNAseq_120m
902.8823918	0.733329039	0.073595064	9.964378	2.18E-23	3.64E-22	PINK1-AS	up	mRNAseq_120m
259.9486729	-0.670959211	0.127686205	-5.254750996	1.48E-07	6.55E-07	MRPS31P5	down	mRNAseq_120m
2730.018173	-0.704685151	0.057761128	-12.19998942	3.11E-34	9.37E-33	TSPAN5	down	mRNAseq_120m
181.9900246	-0.800441019	0.163917083	-4.883206833	1.04E-06	4.15E-06	DNAH17-AS1	down	mRNAseq_120m
136.7643681	0.762807438	0.170970334	4.461636254	8.13E-06	2.88E-05	LOC101059948	up	mRNAseq_120m
201.4975345	2.402206873	0.39382533	6.099675896	1.06E-09	6.03E-09	SGK2	up	mRNAseq_120m
1864.775112	-1.329243418	0.058695733	-22.6463382	1.52E-113	4.52E-111	ARL4C	down	mRNAseq_120m
342.0223495	-0.700100468	0.115851709	-6.04307415	1.51E-09	8.40E-09	ARL4A	down	mRNAseq_120m
483.4709091	0.900298794	0.148876733	6.047276682	1.47E-09	8.21E-09	NPTN-IT1	up	mRNAseq_120m
6304.589018	-0.914820133	0.043420149	-21.06902314	1.53E-98	3.34E-96	RBM12	down	mRNAseq_120m
9567.212531	1.312894597	0.051345251	25.5699322	3.30E-144	1.69E-141	TOB1	up	mRNAseq_120m
101.8209904	0.735790692	0.205942011	3.572805216	0.000353177	0.000981061	YTHDF3-AS1	up	mRNAseq_120m
588.1958778	1.131762765	0.134220964	8.432086414	3.40E-17	3.66E-16	AASS	up	mRNAseq_120m
648.47508	-0.92105988	0.088916283	-10.3587312	3.82E-25	7.08E-24	SLC25A13	down	mRNAseq_120m
160.6351715	0.868898058	0.159048164	5.463112767	4.68E-08	2.19E-07	CAPN10-AS1	up	mRNAseq_120m
154.2981348	0.955394491	0.170029542	5.61899116	1.92E-08	9.43E-08	RALY-AS1	up	mRNAseq_120m
138.0606792	1.26961657	0.219903352	5.773520758	7.76E-09	3.98E-08	LOC101926975	up	mRNAseq_120m
570.3832844	-0.965762182	0.090543691	-10.66625594	1.46E-26	2.96E-25	ELFN1-AS1	down	mRNAseq_120m
155.2432255	0.859891424	0.162213495	5.300985731	1.15E-07	5.15E-07	LOC101927204	up	mRNAseq_120m
195.8491436	0.631491874	0.142909024	4.418838329	9.92E-06	3.47E-05	PANO	up	mRNAseq_120m
141.2291067	1.170927774	0.191725076	6.107327219	1.01E-09	5.77E-09	RNF139-AS1	up	mRNAseq_120m
102.1391065	0.865150905	0.199791799	4.330262345	1.49E-05	5.07E-05	LOC101928069	up	mRNAseq_120m
248.410806	-0.801488563	0.129216009	-6.20270329	5.55E-10	3.26E-09	LOC101928100	down	mRNAseq_120m
257.8961008	3.100583782	0.206562611	15.01038239	6.28E-51	3.82E-49	LOC101928445	up	mRNAseq_120m
266.810178	1.014874688	0.123463978	8.220006415	2.03E-16	2.06E-15	CTC-338M12.4	up	mRNAseq_120m
221.6833486	-0.821944735	0.135785225	-6.053270776	1.42E-09	7.94E-09	LOC101928687	down	mRNAseq_120m
229.496713	0.712937956	0.129988205	5.484635728	4.14E-08	1.95E-07	LOC101928710	up	mRNAseq_120m
313.7096507	0.672339438	0.114969782	5.847966552	4.98E-09	2.60E-08	LOC101928736	up	mRNAseq_120m
144.3813197	0.614629556	0.170518399	3.604476473	0.000312783	0.00087633	LOC101928891	up	mRNAseq_120m
421.34377	2.461546494	0.154513865	15.93091008	3.87E-57	2.95E-55	LOC101929125	up	mRNAseq_120m
105.0790792	1.587580793	0.205153552	7.738500154	1.01E-14	8.86E-14	LOC101929224	up	mRNAseq_120m
438.9085402	1.411231384	0.108293611	13.03152944	8.10E-39	3.01E-37	RARA-AS1	up	mRNAseq_120m
504.3471765	-0.747126954	0.09500717	-7.863900779	3.72E-15	3.41E-14	MPHOSPH9	down	mRNAseq_120m
332.4671366	-0.750602793	0.121449146	-6.18038755	6.39E-10	3.73E-09	NME6	down	mRNAseq_120m
680.609244	-1.371068236	0.087526042	-15.66468914	2.64E-55	1.90E-53	COQ7	down	mRNAseq_120m
236.5376192	1.163293005	0.137394913	8.466783678	2.52E-17	2.74E-16	NBR2	up	mRNAseq_120m
166.2237102	-2.206499717	0.173000855	-12.75427059	2.95E-37	1.03E-35	SPRY1	down	mRNAseq_120m
900.3555454	-1.126061251	0.073757956	-15.26698006	1.27E-52	8.48E-51	STAM2	down	mRNAseq_120m
24789.5558	0.82407264	0.059623045	13.82137788	1.89E-43	8.61E-42	CDKN1A	up	mRNAseq_120m
1569.508127	-0.583855482	0.077524848	-7.531204462	5.03E-14	4.24E-13	RGS19	down	mRNAseq_120m
1683.760668	0.813343914	0.062787322	12.95395141	2.23E-38	8.22E-37	CDKN2B	up	mRNAseq_120m
274.1099185	0.691690005	0.119608727	5.782939275	7.34E-09	3.78E-08	CDKN2C	up	mRNAseq_120m
1449.022818	-0.863079567	0.064641992	-13.35168576	1.16E-40	4.73E-39	SMYD5	down	mRNAseq_120m
2617.239552	0.768306332	0.06226227	12.33983803	5.53E-35	1.74E-33	B3GNT3	up	mRNAseq_120m
127.1510072	1.700572192	0.20150822	8.439219958	3.19E-17	3.45E-16	PKDREJ	up	mRNAseq_120m
266.0773791	-1.196198049	0.125564227	-9.526583118	1.63E-21	2.40E-20	WARS2	down	mRNAseq_120m
1890.04952	-0.744997332	0.06075518	-12.26228498	1.44E-34	4.43E-33	HMG20A	down	mRNAseq_120m
599.9070136	-0.984201194	0.089828663	-10.95642702	6.19E-28	1.35E-26	SEMA3A	down	mRNAseq_120m
2950.922881	-0.767913918	0.05454609	-14.07825795	5.17E-45	2.54E-43	CDR2	down	mRNAseq_120m
23284.30063	1.037978518	0.056721795	18.29946512	8.36E-75	1.05E-72	NDRG1	up	mRNAseq_120m
3857.157574	-0.694321785	0.04922011	-14.10646565	3.47E-45	1.71E-43	MYL9	down	mRNAseq_120m
827.9239182	-0.728217841	0.075596451	-9.632963382	5.80E-22	8.83E-21	PEMT	down	mRNAseq_120m
127.1358062	0.647979519	0.183488137	3.531451831	0.000413285	0.001135519	RAPGEF3	up	mRNAseq_120m
142.8835972	1.876132688	0.232973902	8.052973618	8.08E-16	7.83E-15	SPON1	up	mRNAseq_120m
333.5311726	1.100334864	0.116116699	9.476112138	2.64E-21	3.82E-20	TESK2	up	mRNAseq_120m
1764.313703	-0.8318786	0.06135214	-13.55908046	7.00E-42	2.96E-40	CDC42EP2	down	mRNAseq_120m
1820.146647	-0.924754221	0.059184526	-15.62493255	4.92E-55	3.51E-53	EMG1	down	mRNAseq_120m
5806.844688	0.587571957	0.069907789	8.404956956	4.28E-17	4.56E-16	IFI30	up	mRNAseq_120m
3215.522483	-1.391865923	0.052740277	-26.3909483	1.74E-153	1.07E-150	MCRS1	down	mRNAseq_120m
761.1455447	-0.898735917	0.080768113	-11.12736062	9.23E-29	2.09E-27	PIBF1	down	mRNAseq_120m
9282.643692	1.417891053	0.064101002	22.11963942	2.05E-108	5.55E-106	NXF1	up	mRNAseq_120m
325.638677	1.006744186	0.116932309	8.609632328	7.33E-18	8.36E-17	C1orf61	up	mRNAseq_120m
644.2728284	-0.588289681	0.085766062	-6.85923626	6.92E-12	4.83E-11	CAP2	down	mRNAseq_120m
11277.50299	-0.832360486	0.041025761	-20.28872757	1.62E-91	3.08E-89	SYNCRIP	down	mRNAseq_120m
8308.674189	1.062342599	0.073670922	14.4201072	3.87E-47	2.06E-45	CEBPB	up	mRNAseq_120m
2889.471944	-0.833093815	0.054958385	-15.15862986	6.64E-52	4.29E-50	SEMA3C	down	mRNAseq_120m
6415.274171	-0.794099552	0.077348945	-10.2664561	9.98E-25	1.80E-23	MYBBP1A	down	mRNAseq_120m
1052.580681	-1.900770892	0.076973161	-24.6939434	1.24E-134	6.01E-132	KAT5	down	mRNAseq_120m
2151.242846	-1.026153902	0.055067701	-18.63440615	1.69E-77	2.24E-75	IPO8	down	mRNAseq_120m
2186.261396	-0.646209461	0.058114533	-11.11958444	1.01E-28	2.28E-27	NEBL	down	mRNAseq_120m
172.0274216	0.826098823	0.199191326	4.147263038	3.36E-05	0.000108617	CEL	up	mRNAseq_120m
240.2473902	1.040825681	0.13612697	7.645991679	2.07E-14	1.79E-13	AKAP3	up	mRNAseq_120m
3846.331418	0.63650799	0.055172916	11.53660232	8.63E-31	2.18E-29	SLU7	up	mRNAseq_120m
1210.613524	-0.717930953	0.06638682	-10.81435967	2.94E-27	6.18E-26	TACC2	down	mRNAseq_120m
535.7927766	0.813336847	0.095677652	8.50080274	1.88E-17	2.08E-16	SORBS1	up	mRNAseq_120m
120.3168872	-0.624643255	0.187959915	-3.323279092	0.000889659	0.00230034	MTHFS	down	mRNAseq_120m
350.4888538	0.683173165	0.10960428	6.233088378	4.57E-10	2.71E-09	CENPC	up	mRNAseq_120m
2383.965037	-1.194237659	0.060873554	-19.61833304	1.08E-85	1.71E-83	USP16	down	mRNAseq_120m
3659.900913	1.038648801	0.054592998	19.02531151	1.05E-80	1.51E-78	CDC42EP3	up	mRNAseq_120m
402.8565046	-0.613470293	0.102932665	-5.959918468	2.52E-09	1.37E-08	SH2B2	down	mRNAseq_120m
1557.266856	-0.580615903	0.079548042	-7.298933966	2.90E-13	2.29E-12	PAIP1	down	mRNAseq_120m
18832.20948	1.14863812	0.064299397	17.86390188	2.25E-71	2.58E-69	HEXIM1	up	mRNAseq_120m
577.3771005	-0.580357128	0.107792408	-5.384025989	7.28E-08	3.34E-07	ARID3B	down	mRNAseq_120m
616.76154	-1.036491339	0.08746865	-11.84986099	2.16E-32	5.98E-31	TRIM16	down	mRNAseq_120m
1106.744779	-0.783265571	0.075019931	-10.44076634	1.62E-25	3.08E-24	TAF6L	down	mRNAseq_120m
101.6465522	0.997709137	0.222395548	4.486192036	7.25E-06	2.59E-05	RASL10A	up	mRNAseq_120m
1423.89387	-0.828434239	0.071792863	-11.5392283	8.37E-31	2.12E-29	DCTN6	down	mRNAseq_120m
301.3741975	1.597857423	0.146337793	10.91896629	9.36E-28	2.01E-26	AVIL	up	mRNAseq_120m
1656.382845	-0.669923929	0.062126847	-10.78316319	4.13E-27	8.59E-26	GNB5	down	mRNAseq_120m
231.2640863	0.63133584	0.137116698	4.604368746	4.14E-06	1.53E-05	CCT6B	up	mRNAseq_120m
423.8999004	1.829227118	0.125471299	14.57884903	3.83E-48	2.10E-46	CORIN	up	mRNAseq_120m
151.6839032	0.843323416	0.230707949	3.655372174	0.000256809	0.00073025	MASP2	up	mRNAseq_120m
266.8731294	0.767953782	0.143107817	5.366260195	8.04E-08	3.67E-07	KLRAP1	up	mRNAseq_120m
126.1979178	0.77392156	0.191508198	4.041192857	5.32E-05	0.000167296	GRAP	up	mRNAseq_120m
1093.954511	0.679276556	0.074581754	9.107811445	8.41E-20	1.09E-18	TRAF3IP2	up	mRNAseq_120m
13769.42302	1.22601495	0.049482579	24.77669866	1.60E-135	7.95E-133	TOB2	up	mRNAseq_120m
1319.726103	-0.588953055	0.065287303	-9.020943301	1.86E-19	2.36E-18	WDR4	down	mRNAseq_120m
125.3114837	-0.98146028	0.180949684	-5.423940281	5.83E-08	2.71E-07	IQGAP2	down	mRNAseq_120m
225.3782416	1.761835927	0.141370547	12.46253883	1.20E-35	3.89E-34	VAMP5	up	mRNAseq_120m
477.1841769	-1.877992022	0.101221836	-18.55323016	7.68E-77	1.00E-74	RPP40	down	mRNAseq_120m
681.6885454	-0.869503215	0.088655139	-9.807702381	1.04E-22	1.67E-21	CD3EAP	down	mRNAseq_120m
4019.901602	-0.640703885	0.046935281	-13.65079483	2.00E-42	8.72E-41	WDR3	down	mRNAseq_120m
142.7116453	1.529992244	0.224060449	6.828479762	8.58E-12	5.93E-11	MMP24	up	mRNAseq_120m
5061.11891	0.757740412	0.072313266	10.47858102	1.08E-25	2.08E-24	BRD8	up	mRNAseq_120m
4312.916445	-0.608707955	0.056871032	-10.70330415	9.82E-27	2.00E-25	TCERG1	down	mRNAseq_120m
3191.703994	-1.141294654	0.057999117	-19.67779365	3.34E-86	5.44E-84	SPIN1	down	mRNAseq_120m
2799.400739	-0.635662469	0.055747244	-11.40258106	4.06E-30	1.00E-28	POP1	down	mRNAseq_120m
2368.830918	1.061775381	0.059437661	17.86368038	2.26E-71	2.58E-69	PNRC1	up	mRNAseq_120m
383.1485371	0.882634709	0.336617717	2.622068486	0.008739787	0.018536714	KCNQ1OT1	up	mRNAseq_120m
9905.972417	0.684075205	0.047924775	14.27393678	3.18E-46	1.63E-44	CCDC85B	up	mRNAseq_120m
187.0057257	-0.651349791	0.149517281	-4.356351216	1.32E-05	4.53E-05	GLIPR1	down	mRNAseq_120m
137.0323864	0.67005885	0.208148143	3.219144018	0.001285739	0.003237494	STON1	up	mRNAseq_120m
2258.865335	0.729479922	0.056094449	13.00449396	1.15E-38	4.28E-37	PIM2	up	mRNAseq_120m
11525.13196	0.691403314	0.072109512	9.588240095	8.96E-22	1.35E-20	CHD2	up	mRNAseq_120m
502.2199923	-0.644930299	0.092851357	-6.94583597	3.76E-12	2.69E-11	CYB561D2	down	mRNAseq_120m
592.5030884	-0.619657658	0.086377431	-7.173837545	7.29E-13	5.55E-12	CACFD1	down	mRNAseq_120m
957.1512606	-0.684256743	0.088085017	-7.768140032	7.96E-15	7.08E-14	PRSS23	down	mRNAseq_120m
1099.410591	-0.580357358	0.069173238	-8.389911729	4.87E-17	5.17E-16	PTPN21	down	mRNAseq_120m
13824.14841	-0.60688931	0.04041967	-15.01470222	5.88E-51	3.59E-49	HNRNPUL1	down	mRNAseq_120m
3183.598311	-0.879696619	0.054885036	-16.02798644	8.15E-58	6.34E-56	KRR1	down	mRNAseq_120m
426.9429429	0.880924808	0.105395454	8.358280905	6.36E-17	6.71E-16	HHLA3	up	mRNAseq_120m
125.1583045	1.318315171	0.190391186	6.924244771	4.38E-12	3.12E-11	LDB3	up	mRNAseq_120m
194.7839105	0.64370548	0.181107654	3.554269884	0.00037903	0.001047834	RABL2A	up	mRNAseq_120m
1312.443229	-0.693447418	0.065554496	-10.57818243	3.76E-26	7.40E-25	SLC2A6	down	mRNAseq_120m
1248.314358	-0.789141903	0.07799475	-10.11788494	4.60E-24	7.98E-23	CHML	down	mRNAseq_120m
4250.957163	-0.700889887	0.063147443	-11.09926004	1.26E-28	2.84E-27	MRPL3	down	mRNAseq_120m
1367.877162	-0.811749698	0.066485073	-12.20950304	2.77E-34	8.38E-33	RASSF8	down	mRNAseq_120m
255.7803268	0.761414128	0.139535601	5.456773196	4.85E-08	2.27E-07	EGLN3	up	mRNAseq_120m
710.1512914	-1.11150378	0.086123049	-12.90599665	4.16E-38	1.50E-36	PMF1	down	mRNAseq_120m
2854.522951	0.643041072	0.075339739	8.535217692	1.40E-17	1.56E-16	PRKCDBP	up	mRNAseq_120m
3093.822027	-0.606556034	0.049797941	-12.18034369	3.96E-34	1.18E-32	XPOT	down	mRNAseq_120m
678.5973322	-0.767819084	0.082266307	-9.333336026	1.03E-20	1.43E-19	DUSP12	down	mRNAseq_120m
265.0254188	1.315577793	0.174980118	7.518441589	5.54E-14	4.66E-13	STX1B	up	mRNAseq_120m
614.2371652	0.648819633	0.090728095	7.151253803	8.60E-13	6.51E-12	TREX1	up	mRNAseq_120m
106.9995383	0.635499698	0.191410212	3.320092963	0.000899875	0.002325077	KLF8	up	mRNAseq_120m
717.038433	-0.785542844	0.088062918	-8.920245407	4.65E-19	5.76E-18	WDR89	down	mRNAseq_120m
610.1219137	-1.084133727	0.088439493	-12.2584797	1.51E-34	4.62E-33	CCDC101	down	mRNAseq_120m
1109.005913	-0.914619406	0.070802647	-12.91787016	3.57E-38	1.29E-36	MED8	down	mRNAseq_120m
2927.338492	-0.796896519	0.051306674	-15.53202448	2.11E-54	1.48E-52	SCAMP4	down	mRNAseq_120m
438.0126733	-0.774489639	0.099224952	-7.80539189	5.93E-15	5.34E-14	MGAT4A	down	mRNAseq_120m
488.7370239	-0.802384953	0.093899685	-8.545129342	1.28E-17	1.43E-16	KIF12	down	mRNAseq_120m
365.5904633	0.762226689	0.106062006	7.186613915	6.64E-13	5.08E-12	GLCCI1	up	mRNAseq_120m
139.5108154	0.726374165	0.167880305	4.326738427	1.51E-05	5.14E-05	TMEM106A	up	mRNAseq_120m
864.4026624	-1.200847897	0.077775276	-15.43996954	8.81E-54	6.12E-52	MGLL	down	mRNAseq_120m
738.2402741	0.598822792	0.081464454	7.3507249	1.97E-13	1.58E-12	HELQ	up	mRNAseq_120m
575.4366881	0.601053974	0.101301192	5.933335658	2.97E-09	1.59E-08	CYP2U1	up	mRNAseq_120m
121.4402808	0.830103917	0.204202171	4.065108195	4.80E-05	0.000151779	PIK3IP1	up	mRNAseq_120m
798.4743338	-0.640324241	0.081166612	-7.889010307	3.05E-15	2.81E-14	TOE1	down	mRNAseq_120m
294.5589376	-0.960922253	0.11929851	-8.054771639	7.96E-16	7.73E-15	ERMAP	down	mRNAseq_120m
425.0157543	0.674508462	0.140236489	4.809792846	1.51E-06	5.88E-06	PKD1L2	up	mRNAseq_120m
2378.345549	-0.722420489	0.061652219	-11.71767221	1.03E-31	2.77E-30	STK11IP	down	mRNAseq_120m
15045.48907	-0.846632105	0.050127157	-16.88968932	5.36E-64	5.08E-62	ELFN2	down	mRNAseq_120m
695.0579677	0.683688974	0.081844834	8.353477477	6.63E-17	6.97E-16	TMEM132B	up	mRNAseq_120m
675.3183185	1.075586254	0.084307497	12.75789577	2.82E-37	9.81E-36	PSMG3-AS1	up	mRNAseq_120m
147.5947316	-0.705073427	0.17131444	-4.1156684	3.86E-05	0.000123444	TMEM200A	down	mRNAseq_120m
215.6440605	-0.800494292	0.144241573	-5.549678042	2.86E-08	1.37E-07	OSBPL6	down	mRNAseq_120m
440.2495301	-0.884071881	0.101975343	-8.669467073	4.34E-18	5.01E-17	C1QTNF1	down	mRNAseq_120m
398.6032814	0.842283647	0.103396195	8.146176472	3.76E-16	3.74E-15	FBXO32	up	mRNAseq_120m
13575.45065	0.597712274	0.055569558	10.75610999	5.55E-27	1.15E-25	TMEM123	up	mRNAseq_120m
1092.107807	1.686578486	0.083369671	20.23012043	5.32E-91	9.62E-89	VASN	up	mRNAseq_120m
2004.463547	-0.614259058	0.056269672	-10.91634326	9.63E-28	2.07E-26	ZNF618	down	mRNAseq_120m
372.3550015	-0.771000868	0.117504517	-6.561457288	5.33E-11	3.44E-10	DDIT4L	down	mRNAseq_120m
1036.657793	0.761209545	0.072732613	10.46586275	1.24E-25	2.37E-24	PCMTD1	up	mRNAseq_120m
929.1034352	-0.744766876	0.078257781	-9.516841218	1.79E-21	2.62E-20	ZNF689	down	mRNAseq_120m
300.5284842	0.700099057	0.116682327	6.000043648	1.97E-09	1.08E-08	BATF2	up	mRNAseq_120m
1383.61282	-0.604403506	0.062722704	-9.636120078	5.63E-22	8.57E-21	NUS1	down	mRNAseq_120m
238.8252537	0.731345558	0.129918887	5.629247409	1.81E-08	8.91E-08	C5orf55	up	mRNAseq_120m
201.7106969	-0.877575997	0.141702639	-6.193081542	5.90E-10	3.46E-09	ZNF837	down	mRNAseq_120m
606.9765793	-0.76520821	0.087850502	-8.710345325	3.03E-18	3.54E-17	TSEN15	down	mRNAseq_120m
756.9684978	-1.47346006	0.097247645	-15.15162714	7.39E-52	4.74E-50	MRPL54	down	mRNAseq_120m
1133.245313	-0.802844878	0.074731481	-10.74306126	6.39E-27	1.32E-25	SLC18B1	down	mRNAseq_120m
1042.794614	-0.768615621	0.077931823	-9.862667015	6.04E-23	9.81E-22	ARAP2	down	mRNAseq_120m
656.4749136	-1.038314718	0.085371854	-12.16226032	4.94E-34	1.47E-32	TADA1	down	mRNAseq_120m
1158.266142	-1.18695461	0.075469944	-15.72751402	9.80E-56	7.19E-54	RAB3IP	down	mRNAseq_120m
2262.63477	-0.916603257	0.058964462	-15.54501177	1.72E-54	1.22E-52	SSX2IP	down	mRNAseq_120m
267.0076911	0.588391399	0.126923438	4.635797824	3.56E-06	1.32E-05	SLC16A10	up	mRNAseq_120m
654.0385777	-0.651637903	0.092311799	-7.059096548	1.68E-12	1.23E-11	CLCN5	down	mRNAseq_120m
150.2016685	-0.790780138	0.162119155	-4.877771152	1.07E-06	4.26E-06	RPL23AP7	down	mRNAseq_120m
574.2307261	-1.375258927	0.106826628	-12.87374654	6.33E-38	2.25E-36	ZNF511	down	mRNAseq_120m
303.0928313	1.181786647	0.153199636	7.714030406	1.22E-14	1.07E-13	TTC18	up	mRNAseq_120m
195.6105399	-1.341550233	0.151462921	-8.857284832	8.20E-19	9.96E-18	PSTK	down	mRNAseq_120m
224.963267	-1.021442292	0.137274899	-7.440852631	1.00E-13	8.23E-13	ZNF488	down	mRNAseq_120m
424.2217043	1.931302989	0.128800643	14.99451353	7.97E-51	4.82E-49	AGAP11	up	mRNAseq_120m
3533.790262	0.87701132	0.051053736	17.17820077	3.87E-66	3.87E-64	CLK1	up	mRNAseq_120m
1543.139541	-0.599455689	0.06196232	-9.674519787	3.87E-22	5.96E-21	SFXN4	down	mRNAseq_120m
147.8218797	-1.014363313	0.165170027	-6.141328006	8.18E-10	4.71E-09	LRIG3	down	mRNAseq_120m
1510.171238	-0.628637312	0.061339952	-10.24841537	1.20E-24	2.17E-23	SLC15A4	down	mRNAseq_120m
379.2086535	0.756728295	0.103994925	7.276588702	3.42E-13	2.68E-12	C14orf28	up	mRNAseq_120m
714.6777546	-0.845580907	0.089854712	-9.410534897	4.94E-21	7.03E-20	TC2N	down	mRNAseq_120m
2578.621398	-0.585438658	0.051726581	-11.31794622	1.07E-29	2.58E-28	SLC25A29	down	mRNAseq_120m
1344.975846	-0.600051419	0.066741911	-8.99062393	2.46E-19	3.09E-18	LEO1	down	mRNAseq_120m
109.3156684	0.649768517	0.215015009	3.021968191	0.002511369	0.005987394	FSD2	up	mRNAseq_120m
578.1327836	0.691320286	0.092864167	7.444424558	9.74E-14	8.02E-13	PRSS30P	up	mRNAseq_120m
286.9307906	0.693436673	0.124167802	5.584673828	2.34E-08	1.14E-07	ZNF720	up	mRNAseq_120m
1557.819543	-1.132628941	0.063047621	-17.96465791	3.69E-72	4.40E-70	EARS2	down	mRNAseq_120m
495.6070358	-0.644864391	0.097042542	-6.645172058	3.03E-11	2.00E-10	USH1G	down	mRNAseq_120m
1632.792144	-1.048767244	0.061112816	-17.16116711	5.19E-66	5.10E-64	ANKRD13B	down	mRNAseq_120m
496.9843706	-0.797222986	0.106307046	-7.499248826	6.42E-14	5.36E-13	SPNS2	down	mRNAseq_120m
710.6505856	-0.769160747	0.087055193	-8.835322949	9.98E-19	1.20E-17	INO80C	down	mRNAseq_120m
148.6282203	-1.265478348	0.168766937	-7.498378372	6.46E-14	5.39E-13	SWSAP1	down	mRNAseq_120m
581.9834247	0.849253288	0.316408834	2.684037853	0.007273887	0.015685573	NTN5	up	mRNAseq_120m
1935.531784	-1.129800118	0.076368255	-14.79410685	1.60E-49	9.35E-48	ZNF787	down	mRNAseq_120m
9342.708377	0.742334019	0.04704227	15.78014872	4.26E-56	3.17E-54	PLK3	up	mRNAseq_120m
7294.683511	-0.688700852	0.0524875	-13.12123551	2.49E-39	9.48E-38	MISP	down	mRNAseq_120m
8373.389507	-0.699759074	0.056469095	-12.39189467	2.89E-35	9.19E-34	CNN3	down	mRNAseq_120m
147.601709	0.855172967	0.174359861	4.90464354	9.36E-07	3.75E-06	AXDND1	up	mRNAseq_120m
483.0672121	-1.274172432	0.09952369	-12.80270482	1.58E-37	5.54E-36	ATXN7L2	down	mRNAseq_120m
625.9556737	-0.777881377	0.089604692	-8.681257218	3.91E-18	4.54E-17	LYPLAL1	down	mRNAseq_120m
2278.677471	-0.635384491	0.055048595	-11.54224719	8.08E-31	2.05E-29	FAM213B	down	mRNAseq_120m
167.378157	-1.038122067	0.172030523	-6.03452252	1.59E-09	8.85E-09	GJB4	down	mRNAseq_120m
187.3912667	0.869887116	0.163270864	5.327877215	9.94E-08	4.48E-07	DCST2	up	mRNAseq_120m
1437.068543	-0.726944916	0.062062995	-11.71301707	1.09E-31	2.92E-30	LIX1L	down	mRNAseq_120m
798.3936275	-0.936116602	0.084152597	-11.12403695	9.58E-29	2.17E-27	TMEM125	down	mRNAseq_120m
2812.315013	-0.876882366	0.051368684	-17.07036848	2.47E-65	2.40E-63	ARHGEF19	down	mRNAseq_120m
614.6287569	-0.820373912	0.100257423	-8.18267502	2.78E-16	2.79E-15	PIGU	down	mRNAseq_120m
688.8585241	1.178460435	0.096601632	12.19917734	3.14E-34	9.45E-33	COL5A2	up	mRNAseq_120m
632.6635867	-0.614948699	0.08995513	-6.836171492	8.13E-12	5.64E-11	NUP35	down	mRNAseq_120m
776.9847838	-0.924246258	0.081260822	-11.37382368	5.65E-30	1.38E-28	TMEM18	down	mRNAseq_120m
169.6209759	-1.010581532	0.16906135	-5.977602394	2.26E-09	1.23E-08	CLHC1	down	mRNAseq_120m
405.7427382	0.716927588	0.114327476	6.270824922	3.59E-10	2.15E-09	C2orf76	up	mRNAseq_120m
105.4394055	-0.692238581	0.192396665	-3.597975998	0.000320703	0.000896557	LYPD6	down	mRNAseq_120m
481.3582086	-1.279577332	0.105039341	-12.18188654	3.88E-34	1.16E-32	ZFAND2B	down	mRNAseq_120m
728.1308586	-0.60145626	0.091150348	-6.598507547	4.15E-11	2.71E-10	CCDC58	down	mRNAseq_120m
2441.696815	1.224442468	0.06708267	18.25273914	1.97E-74	2.46E-72	FAM43A	up	mRNAseq_120m
3578.748218	0.581230375	0.063744082	9.118185726	7.64E-20	9.96E-19	TPRA1	up	mRNAseq_120m
306.5204747	-1.579581914	0.124662855	-12.6708306	8.58E-37	2.92E-35	GLYCTK	down	mRNAseq_120m
298.0443498	0.734269524	0.126940693	5.784351015	7.28E-09	3.75E-08	RPL32P3	up	mRNAseq_120m
253.0720652	-0.616925409	0.130972376	-4.710347545	2.47E-06	9.37E-06	C4orf33	down	mRNAseq_120m
339.2591009	-0.589011674	0.121682519	-4.840561156	1.29E-06	5.08E-06	MAP3K8	down	mRNAseq_120m
1040.927552	-0.590204647	0.072245094	-8.169477206	3.10E-16	3.10E-15	C4orf32	down	mRNAseq_120m
711.4753373	-0.880998375	0.083036506	-10.60977175	2.68E-26	5.34E-25	SLC9B2	down	mRNAseq_120m
590.4212144	-0.989852967	0.088120266	-11.23297756	2.81E-29	6.58E-28	EMB	down	mRNAseq_120m
653.8799953	-1.155849313	0.11360682	-10.17411902	2.59E-24	4.56E-23	PPARGC1B	down	mRNAseq_120m
345.3110703	-0.596017867	0.112743903	-5.286475371	1.25E-07	5.55E-07	FAM173B	down	mRNAseq_120m
277.7273652	-0.773368506	0.124415698	-6.216004238	5.10E-10	3.01E-09	AFAP1L1	down	mRNAseq_120m
2839.060336	-0.749303726	0.056763049	-13.20055465	8.71E-40	3.40E-38	WDR36	down	mRNAseq_120m
197.2227314	-0.747163896	0.143060875	-5.22269906	1.76E-07	7.70E-07	IRAK1BP1	down	mRNAseq_120m
2663.222558	-0.699201468	0.053288477	-13.12106315	2.49E-39	9.48E-38	PM20D2	down	mRNAseq_120m
182.5353452	1.30912017	0.184799092	7.084018405	1.40E-12	1.04E-11	COL26A1	up	mRNAseq_120m
1936.84124	-0.610931557	0.068540668	-8.913416988	4.95E-19	6.10E-18	CLDN3	down	mRNAseq_120m
186.3777182	0.865233298	0.15399057	5.618742109	1.92E-08	9.44E-08	CPM	up	mRNAseq_120m
2066.985383	0.696062333	0.057634399	12.07720296	1.39E-33	4.10E-32	CPT2	up	mRNAseq_120m
207.7833816	0.672778641	0.155913927	4.315064446	1.60E-05	5.40E-05	RPS4Y2	up	mRNAseq_120m
666.1148092	0.93602923	0.113456411	8.250121992	1.58E-16	1.62E-15	APOBEC3D	up	mRNAseq_120m
7959.305238	-0.617144012	0.065129814	-9.47559916	2.65E-21	3.84E-20	S100A16	down	mRNAseq_120m
898.1680611	-0.590386924	0.079794133	-7.398876332	1.37E-13	1.11E-12	ZBTB46	down	mRNAseq_120m
432.8706823	-0.826458836	0.123480477	-6.693032405	2.19E-11	1.46E-10	NOL4L	down	mRNAseq_120m
137.5208507	0.946454201	0.177575196	5.329878412	9.83E-08	4.43E-07	MROH8	up	mRNAseq_120m
4402.529683	-1.047411005	0.074422975	-14.07375893	5.51E-45	2.70E-43	ADAMTS14	down	mRNAseq_120m
2368.276302	1.169730512	0.060466764	19.34501575	2.25E-83	3.50E-81	CRY2	up	mRNAseq_120m
242.5850297	1.267164186	0.134565169	9.416732408	4.65E-21	6.64E-20	ZSWIM3	up	mRNAseq_120m
132.6718675	1.416892748	0.253095019	5.59826407	2.17E-08	1.05E-07	FAM65C	up	mRNAseq_120m
5231.803816	0.61234276	0.045943721	13.32810554	1.59E-40	6.42E-39	STK35	up	mRNAseq_120m
3270.359479	0.716310069	0.049803292	14.38278543	6.64E-47	3.49E-45	SAMD8	up	mRNAseq_120m
1744.583825	-0.926776471	0.063285909	-14.64427842	1.47E-48	8.20E-47	MPP7	down	mRNAseq_120m
215.8465799	-1.160947365	0.149520255	-7.76448223	8.20E-15	7.29E-14	CSF1	down	mRNAseq_120m
2028.011807	-0.814812143	0.060175089	-13.54068865	8.99E-42	3.79E-40	ARHGAP42	down	mRNAseq_120m
159.6111807	-0.783774336	0.174389592	-4.494387123	6.98E-06	2.49E-05	KBTBD3	down	mRNAseq_120m
658.0078317	-0.881801385	0.09698994	-9.091678807	9.75E-20	1.26E-18	PLEKHA7	down	mRNAseq_120m
110.3903653	0.595685127	0.188685997	3.157018202	0.001593914	0.003947412	TMEM86A	up	mRNAseq_120m
2393.74389	1.584802105	0.192455013	8.234662654	1.80E-16	1.83E-15	DNHD1	up	mRNAseq_120m
353.8866947	-0.798692635	0.117289699	-6.809571869	9.79E-12	6.74E-11	PRICKLE1	down	mRNAseq_120m
253.624666	0.672184448	0.133758048	5.025375717	5.02E-07	2.08E-06	AMDHD1	up	mRNAseq_120m
260.451405	0.581228733	0.130574304	4.451325533	8.53E-06	3.02E-05	BCDIN3D	up	mRNAseq_120m
956.6665069	0.668857797	0.077855728	8.590990181	8.62E-18	9.80E-17	E2F7	up	mRNAseq_120m
3815.834092	-1.313538805	0.053451186	-24.5745493	2.36E-133	1.11E-130	KRT80	down	mRNAseq_120m
174.2667788	-0.629615102	0.150114347	-4.1942367	2.74E-05	8.93E-05	FAM161B	down	mRNAseq_120m
1138.541788	-0.784053681	0.069173897	-11.33453104	8.85E-30	2.14E-28	RLTPR	down	mRNAseq_120m
434.238527	0.62112688	0.101446938	6.122677452	9.20E-10	5.26E-09	ZNF597	up	mRNAseq_120m
111.4116109	1.601011288	0.194682773	8.22369264	1.97E-16	2.00E-15	FLJ30679	up	mRNAseq_120m
796.9235908	-0.639599226	0.08364518	-7.646576035	2.06E-14	1.78E-13	MGAT5B	down	mRNAseq_120m
331.0340756	-0.958219696	0.113255074	-8.460722028	2.66E-17	2.89E-16	B3GNTL1	down	mRNAseq_120m
699.9347935	-1.236206291	0.085903654	-14.39061361	5.93E-47	3.13E-45	RTN4RL1	down	mRNAseq_120m
3376.663309	0.684436296	0.162424487	4.213873825	2.51E-05	8.23E-05	LOC146880	up	mRNAseq_120m
455.3474115	-0.807533887	0.106568892	-7.577576059	3.52E-14	2.99E-13	VSIG10L	down	mRNAseq_120m
911.5090596	-0.772005475	0.074205037	-10.40368027	2.39E-25	4.46E-24	ILF3-AS1	down	mRNAseq_120m
279.0124826	-1.368582629	0.143424235	-9.542199283	1.40E-21	2.07E-20	ZNF784	down	mRNAseq_120m
149.5107049	0.639134671	0.183147621	3.489724131	0.000483519	0.00131497	SPC24	up	mRNAseq_120m
2570.18946	0.83557749	0.052871941	15.80379842	2.93E-56	2.19E-54	CSTF3	up	mRNAseq_120m
116.8587343	-0.615616839	0.179919111	-3.421631175	0.000622467	0.001659325	ZNF565	down	mRNAseq_120m
494.9965504	0.996656548	0.098582459	10.10987714	4.99E-24	8.64E-23	CIRBP-AS1	up	mRNAseq_120m
248.0520357	-0.946657979	0.138949806	-6.812949261	9.56E-12	6.59E-11	SAMD11	down	mRNAseq_120m
6302.27696	-0.727131548	0.04714593	-15.42299739	1.15E-53	7.93E-52	CTBP1	down	mRNAseq_120m
252.778891	0.686996461	0.124845485	5.502773775	3.74E-08	1.77E-07	C1orf213	up	mRNAseq_120m
920.9063288	0.834705198	0.072988804	11.43607167	2.76E-30	6.86E-29	CTH	up	mRNAseq_120m
1732.126443	0.646169154	0.064786636	9.973803196	1.98E-23	3.33E-22	EXOC8	up	mRNAseq_120m
528.6503524	-0.697678942	0.093493162	-7.462352606	8.50E-14	7.02E-13	PDIK1L	down	mRNAseq_120m
1089.106599	1.207392215	0.330445161	3.653835367	0.000258352	0.000734404	BTBD19	up	mRNAseq_120m
177.1510938	2.128819793	0.186770832	11.39803132	4.28E-30	1.06E-28	CCDC17	up	mRNAseq_120m
9726.216978	1.068631567	0.043670942	24.47008292	3.08E-132	1.38E-129	SIK1	up	mRNAseq_120m
287.6951578	-1.039124859	0.129084697	-8.049946136	8.28E-16	8.02E-15	LINC00896	down	mRNAseq_120m
204.9958271	-0.670501567	0.166353209	-4.03058993	5.56E-05	0.000174588	ZDHHC8P1	down	mRNAseq_120m
3165.919273	-1.17011073	0.054507434	-21.46699351	3.17E-102	7.77E-100	CTPS1	down	mRNAseq_120m
2195.22656	-0.593886507	0.0560298	-10.5994757	3.00E-26	5.93E-25	TTL	down	mRNAseq_120m
422.5750867	-0.86342905	0.102403507	-8.431635536	3.41E-17	3.67E-16	ITPRIPL1	down	mRNAseq_120m
442.4898049	0.586573769	0.100725947	5.823462435	5.76E-09	3.00E-08	KANSL1L	up	mRNAseq_120m
569.4918579	-0.724644093	0.090467214	-8.010018916	1.15E-15	1.10E-14	METTL21A	down	mRNAseq_120m
636.180381	0.822440941	0.088880307	9.253353971	2.18E-20	2.96E-19	SGOL2	up	mRNAseq_120m
491.8300244	0.798959931	0.154733391	5.163461667	2.42E-07	1.04E-06	SLC23A3	up	mRNAseq_120m
152.1966111	1.268077097	0.191819695	6.610776307	3.82E-11	2.50E-10	CTSK	up	mRNAseq_120m
286.6709772	-1.235432181	0.125793049	-9.821148247	9.13E-23	1.47E-21	SLC16A14	down	mRNAseq_120m
704.1196309	-0.605530085	0.083026629	-7.293203262	3.03E-13	2.38E-12	MSL3P1	down	mRNAseq_120m
129.198248	1.010064942	0.180415689	5.598542713	2.16E-08	1.05E-07	ASPRV1	up	mRNAseq_120m
417.8215447	0.949376646	0.107172363	8.858409194	8.12E-19	9.87E-18	CTSO	up	mRNAseq_120m
1181.776281	-0.973849468	0.066726868	-14.59456279	3.04E-48	1.68E-46	CCDC12	down	mRNAseq_120m
271.6508455	1.669067481	0.153518209	10.8721141	1.57E-27	3.33E-26	CCDC13	up	mRNAseq_120m
1838.45179	-0.637659339	0.065025467	-9.806301639	1.06E-22	1.69E-21	ZNF827	down	mRNAseq_120m
2111.476467	-0.613180438	0.06037662	-10.15592529	3.12E-24	5.46E-23	PAQR3	down	mRNAseq_120m
426.3603854	-0.845445875	0.107497881	-7.864767803	3.70E-15	3.39E-14	SCFD2	down	mRNAseq_120m
438.7391865	-0.612289418	0.107268984	-5.70798188	1.14E-08	5.75E-08	CYB5A	down	mRNAseq_120m
490.6587736	-0.612847537	0.097808872	-6.265766301	3.71E-10	2.22E-09	THAP6	down	mRNAseq_120m
1137.774233	1.770070238	0.074273942	23.83164524	1.57E-125	6.11E-123	CREBRF	up	mRNAseq_120m
454.0608535	-0.676797805	0.104038755	-6.505247047	7.76E-11	4.95E-10	BTNL9	down	mRNAseq_120m
1016.178316	-0.581739089	0.070824671	-8.213791668	2.14E-16	2.17E-15	CCDC112	down	mRNAseq_120m
746.7809345	-0.642689491	0.080832876	-7.950842806	1.85E-15	1.75E-14	CNKSR3	down	mRNAseq_120m
1274.120677	4.20965584	0.102067956	41.24365772	0	0	CYP1A1	up	mRNAseq_120m
1278.885162	2.908790637	0.086587301	33.59373262	2.07E-247	3.71E-244	CYP1B1	up	mRNAseq_120m
246.4499016	-0.977500645	0.134875254	-7.247442472	4.25E-13	3.30E-12	KCTD7	down	mRNAseq_120m
717.4025767	0.992202928	0.083975665	11.81536259	3.25E-32	8.91E-31	ZNF425	up	mRNAseq_120m
496.7526717	-0.813107172	0.128179287	-6.343514534	2.25E-10	1.37E-09	MGC27345	down	mRNAseq_120m
13385.65186	1.4978497	0.044567822	33.6083217	1.27E-247	2.52E-244	SGK223	up	mRNAseq_120m
695.7328371	0.645166823	0.080327231	8.031732415	9.61E-16	9.26E-15	ESCO2	up	mRNAseq_120m
3770.620826	-0.657921922	0.051155131	-12.86130849	7.43E-38	2.63E-36	ADSL	down	mRNAseq_120m
714.6166666	-0.679709652	0.08899391	-7.637709736	2.21E-14	1.90E-13	TSTD2	down	mRNAseq_120m
16574.32241	-1.754747521	0.039438523	-44.49323663	0	0	CYP24A1	down	mRNAseq_120m
117.9035188	0.707911372	0.200772239	3.5259425	0.000421979	0.001157096	LDHAL6A	up	mRNAseq_120m
3568.333247	-0.962295062	0.04812544	-19.9955587	6.02E-89	1.04E-86	DENND5B	down	mRNAseq_120m
1217.218965	-0.956050306	0.068246356	-14.00881099	1.38E-44	6.66E-43	GPR180	down	mRNAseq_120m
194.1087649	-0.585309219	0.150457121	-3.890206161	0.000100159	0.000303255	SYNE3	down	mRNAseq_120m
461.6208465	-1.136358169	0.100745929	-11.27944499	1.66E-29	3.97E-28	ZFP1	down	mRNAseq_120m
1260.460535	1.128537786	0.068023945	16.59030203	8.19E-62	7.26E-60	SLFN5	up	mRNAseq_120m
2939.803456	0.756281473	0.054522874	13.87090267	9.51E-44	4.40E-42	FAM134C	up	mRNAseq_120m
773.3959217	-0.585094812	0.081783744	-7.154170065	8.42E-13	6.38E-12	TMEM92	down	mRNAseq_120m
123.353264	-0.655529444	0.180053734	-3.640743392	0.000271852	0.000768873	TRPV3	down	mRNAseq_120m
1320.698374	0.675647428	0.066815845	10.11208379	4.88E-24	8.46E-23	ZNF296	up	mRNAseq_120m
3369.986123	0.616232791	0.067852504	9.081946185	1.07E-19	1.38E-18	DEDD2	up	mRNAseq_120m
2732.533443	-0.599562524	0.053746289	-11.15542174	6.74E-29	1.54E-27	ZNF579	down	mRNAseq_120m
715.1786188	0.626691981	0.08034779	7.799741374	6.20E-15	5.57E-14	ZNF791	up	mRNAseq_120m
131.5263369	-1.279303697	0.185035582	-6.913825361	4.72E-12	3.36E-11	ZNF114	down	mRNAseq_120m
403.9924078	-0.607693853	0.112044942	-5.423661608	5.84E-08	2.71E-07	PRR22	down	mRNAseq_120m
166.0296651	1.285887904	0.222371641	5.782607421	7.36E-09	3.78E-08	LGI4	up	mRNAseq_120m
233.9332829	-1.473836065	0.141322286	-10.42890055	1.83E-25	3.46E-24	CITED4	down	mRNAseq_120m
1703.645804	-0.632248508	0.060614763	-10.43060262	1.80E-25	3.40E-24	PAQR7	down	mRNAseq_120m
265.7599456	-0.886100994	0.136956363	-6.469951269	9.80E-11	6.19E-10	CCDC138	down	mRNAseq_120m
251.1372588	3.567864028	0.179961896	19.82566371	1.79E-87	3.05E-85	GPR113	up	mRNAseq_120m
1019.53107	-0.671345645	0.08228724	-8.15856314	3.39E-16	3.39E-15	DDX11	down	mRNAseq_120m
226.1744489	-0.84336844	0.139268207	-6.055714065	1.40E-09	7.83E-09	DCLK2	down	mRNAseq_120m
2203.337216	-0.654293822	0.061355075	-10.66405375	1.50E-26	3.03E-25	GPR125	down	mRNAseq_120m
127.7250556	-0.720438861	0.175819935	-4.097594848	4.17E-05	0.000132987	MMAA	down	mRNAseq_120m
544.6536741	-0.714273932	0.090330169	-7.907368486	2.63E-15	2.44E-14	DFFB	down	mRNAseq_120m
568.8104074	0.591887453	0.089878818	6.585394242	4.54E-11	2.95E-10	ZNF92	up	mRNAseq_120m
3445.280928	-0.874532648	0.054781269	-15.96408157	2.27E-57	1.75E-55	CCDC71L	down	mRNAseq_120m
303.0159209	1.268987624	0.119933548	10.58075615	3.66E-26	7.21E-25	ZNF596	up	mRNAseq_120m
127.567546	-0.597513509	0.194060152	-3.079011861	0.002076884	0.005026694	ADAMTS16	down	mRNAseq_120m
209.9379203	1.082361156	0.157726609	6.862260968	6.78E-12	4.74E-11	SYNPO2	up	mRNAseq_120m
533.2001248	1.10515077	0.108329429	10.2017594	1.95E-24	3.47E-23	DSTNP2	up	mRNAseq_120m
1544.33909	-0.607213294	0.103678913	-5.856671113	4.72E-09	2.48E-08	AFG3L1P	down	mRNAseq_120m
104.148546	-0.86519767	0.190620661	-4.538845195	5.66E-06	2.05E-05	DLX1	down	mRNAseq_120m
2318.888054	0.644610235	0.075470673	8.541201571	1.33E-17	1.48E-16	DNASE2	up	mRNAseq_120m
206.4730004	-1.377853467	0.144056686	-9.56466172	1.13E-21	1.68E-20	TRDMT1	down	mRNAseq_120m
679.2598706	0.610533514	0.107878552	5.659452241	1.52E-08	7.55E-08	DOCK2	up	mRNAseq_120m
975.8133255	0.821541466	0.074979288	10.95691212	6.16E-28	1.34E-26	ABAT	up	mRNAseq_120m
3132.892574	-0.583215876	0.05095028	-11.446765	2.44E-30	6.08E-29	DPYSL2	down	mRNAseq_120m
108.8866905	0.977790818	0.2166854	4.51249054	6.41E-06	2.30E-05	DRD4	up	mRNAseq_120m
151.1784216	1.73997291	0.17832958	9.757062786	1.72E-22	2.71E-21	DRP2	up	mRNAseq_120m
1459.433876	-1.210523166	0.070011556	-17.2903337	5.56E-67	5.66E-65	RCAN1	down	mRNAseq_120m
916.0272091	0.71862466	0.08434886	8.519672489	1.60E-17	1.78E-16	TSC22D3	up	mRNAseq_120m
1748.166449	0.610284048	0.067075267	9.09849595	9.16E-20	1.19E-18	HBEGF	up	mRNAseq_120m
10246.75217	-0.886962615	0.052654779	-16.84486448	1.14E-63	1.06E-61	DUSP6	down	mRNAseq_120m
849.0998652	-0.696941278	0.07747949	-8.995171191	2.36E-19	2.97E-18	E2F6	down	mRNAseq_120m
288.2400906	0.601851835	0.132293702	4.549361187	5.38E-06	1.96E-05	EBF1	up	mRNAseq_120m
126.0648735	0.597428572	0.184001584	3.246866463	0.001166831	0.00295985	ABCA1	up	mRNAseq_120m
215.0151745	-1.63313706	0.148119374	-11.02581667	2.87E-28	6.30E-27	EDN1	down	mRNAseq_120m
626.4363041	-0.582443737	0.086080175	-6.76629362	1.32E-11	9.01E-11	AGO4	down	mRNAseq_120m
1153.606343	-0.68142209	0.071086945	-9.585755739	9.18E-22	1.38E-20	EFNA1	down	mRNAseq_120m
567.7098772	-0.602404612	0.097345493	-6.188315406	6.08E-10	3.56E-09	EFNA3	down	mRNAseq_120m
197.1664137	-0.899016317	0.148766897	-6.043120707	1.51E-09	8.40E-09	EFNA4	down	mRNAseq_120m
6596.754017	0.85524814	0.06101657	14.01665388	1.23E-44	6.00E-43	MEGF6	up	mRNAseq_120m
7352.747755	2.373447632	0.053570194	44.30537687	0	0	EGR1	up	mRNAseq_120m
356.1854678	2.181610784	0.125531203	17.37903189	1.19E-67	1.22E-65	EGR2	up	mRNAseq_120m
5653.252831	2.128803581	0.047199109	45.10262216	0	0	EGR3	up	mRNAseq_120m
772.1750751	0.853765125	0.099773941	8.556995079	1.16E-17	1.30E-16	DNAH10	up	mRNAseq_120m
110.8424516	0.749894099	0.223591371	3.353859752	0.000796927	0.002084962	DTX3	up	mRNAseq_120m
54856.3303	0.63980626	0.044983102	14.2232579	6.57E-46	3.32E-44	EPHA2	up	mRNAseq_120m
210.2352337	0.654616365	0.135856805	4.818428972	1.45E-06	5.65E-06	FAM227B	up	mRNAseq_120m
290.0634509	-0.812084223	0.125036937	-6.494754618	8.32E-11	5.29E-10	GRAMD2	down	mRNAseq_120m
696.5532252	-0.610252409	0.081173335	-7.517892534	5.57E-14	4.67E-13	MLKL	down	mRNAseq_120m
1980.112682	-0.62582038	0.063334382	-9.881210814	5.02E-23	8.20E-22	ZNF48	down	mRNAseq_120m
6070.31596	-0.786486112	0.054881502	-14.33062303	1.41E-46	7.29E-45	SERPINB1	down	mRNAseq_120m
333.915691	0.71344393	0.137935465	5.17230235	2.31E-07	9.97E-07	TTC21A	up	mRNAseq_120m
162.2468409	-0.736302958	0.155446533	-4.736695907	2.17E-06	8.28E-06	THAP8	down	mRNAseq_120m
488.0979696	-0.68652429	0.124504498	-5.514052102	3.51E-08	1.66E-07	ADM5	down	mRNAseq_120m
193.1453376	-0.705988857	0.148992021	-4.738433988	2.15E-06	8.21E-06	ALG14	down	mRNAseq_120m
8727.978309	0.614443715	0.050361553	12.20065067	3.08E-34	9.31E-33	ELF3	up	mRNAseq_120m
2013.277099	-0.769152872	0.058634695	-13.11770901	2.61E-39	9.89E-38	TMEM201	down	mRNAseq_120m
290.0979023	0.931608123	0.14145946	6.585689813	4.53E-11	2.94E-10	NUDT17	up	mRNAseq_120m
355.1362898	-0.719694659	0.108302714	-6.645213516	3.03E-11	2.00E-10	ARL13B	down	mRNAseq_120m
277.1490558	-0.887340172	0.134728284	-6.586146158	4.51E-11	2.94E-10	EML1	down	mRNAseq_120m
245.7094246	1.565401606	0.173181531	9.039079376	1.58E-19	2.01E-18	MUC20	up	mRNAseq_120m
1374.300984	-0.703813624	0.066958121	-10.51125118	7.67E-26	1.48E-24	CENPV	down	mRNAseq_120m
125.4768983	1.013446869	0.188894967	5.365134311	8.09E-08	3.69E-07	SAMD14	up	mRNAseq_120m
2133.094843	-0.765931601	0.06945914	-11.02708153	2.83E-28	6.22E-27	UNC13D	down	mRNAseq_120m
1460.089202	-0.683222513	0.063038461	-10.83818522	2.27E-27	4.79E-26	DENND6A	down	mRNAseq_120m
144.1020926	-1.363294352	0.172560606	-7.900379957	2.78E-15	2.57E-14	AADACP1	down	mRNAseq_120m
518.3843207	-0.852164209	0.092196897	-9.242872991	2.40E-20	3.25E-19	SLC10A4	down	mRNAseq_120m
1740.965912	0.910420549	0.077630676	11.72758756	9.20E-32	2.47E-30	SMIM14	up	mRNAseq_120m
787.55338	-0.957043438	0.082009641	-11.66988936	1.82E-31	4.78E-30	AIM1	down	mRNAseq_120m
272.6915433	-0.690610712	0.121669293	-5.676129895	1.38E-08	6.88E-08	DNAJC18	down	mRNAseq_120m
147.4322309	1.437182114	0.2016333	7.127702181	1.02E-12	7.68E-12	CMYA5	up	mRNAseq_120m
3291.324915	-0.598648207	0.064480203	-9.284217113	1.63E-20	2.24E-19	SLC29A1	down	mRNAseq_120m
490.1456755	-0.934728957	0.094434776	-9.898143412	4.24E-23	6.97E-22	C9orf91	down	mRNAseq_120m
1925.706776	0.658497581	0.058400487	11.27554953	1.73E-29	4.14E-28	FAM219A	up	mRNAseq_120m
194.2507746	-0.918767974	0.157011144	-5.851609968	4.87E-09	2.55E-08	SUSD3	down	mRNAseq_120m
130.8472177	1.319052121	0.194976083	6.765199609	1.33E-11	9.07E-11	EPHA8	up	mRNAseq_120m
580.6959698	0.782472889	0.095969289	8.153367617	3.54E-16	3.54E-15	EPHB3	up	mRNAseq_120m
1181.324696	-1.124881667	0.067934118	-16.55842014	1.39E-61	1.22E-59	AK4	down	mRNAseq_120m
4194.387075	0.601392069	0.055875048	10.76315985	5.14E-27	1.06E-25	EPHX1	up	mRNAseq_120m
1092.794053	-0.75498796	0.070010128	-10.78398193	4.10E-27	8.52E-26	STX2	down	mRNAseq_120m
2724.26517	0.830542248	0.062937243	13.19635574	9.21E-40	3.58E-38	CLN8	up	mRNAseq_120m
1833.219917	0.622308257	0.077551562	8.024445115	1.02E-15	9.82E-15	EPOR	up	mRNAseq_120m
394.6595935	-1.460671354	0.134383049	-10.86946132	1.61E-27	3.42E-26	TRIML2	down	mRNAseq_120m
103.529774	1.508318271	0.245550075	6.142609697	8.12E-10	4.68E-09	AQPEP	up	mRNAseq_120m
11028.31919	0.71037911	0.04323671	16.42999909	1.17E-60	9.95E-59	ERF	up	mRNAseq_120m
462.5155536	0.920371367	0.110883352	8.300356661	1.04E-16	1.07E-15	ERV3-1	up	mRNAseq_120m
201.4990989	0.936159853	0.157828938	5.931484194	3.00E-09	1.61E-08	ESRRB	up	mRNAseq_120m
1997.08499	-0.648026641	0.064957732	-9.976127894	1.94E-23	3.26E-22	F2R	down	mRNAseq_120m
4821.910606	0.749996878	0.051169118	14.65721714	1.21E-48	6.82E-47	ABCD1	up	mRNAseq_120m
5550.144098	-1.978483523	0.053323469	-37.10342883	2.47E-301	6.33E-298	F3	down	mRNAseq_120m
3728.250953	-0.690354864	0.074476195	-9.26947016	1.87E-20	2.56E-19	ALDH1B1	down	mRNAseq_120m
717.2450722	-0.638151449	0.086789532	-7.352861954	1.94E-13	1.55E-12	C10orf35	down	mRNAseq_120m
212.5254837	-0.656216723	0.140774186	-4.66148476	3.14E-06	1.18E-05	C11orf45	down	mRNAseq_120m
735.9611363	0.792476588	0.082279639	9.631502976	5.89E-22	8.95E-21	SLC37A2	up	mRNAseq_120m
544.2290611	1.533053147	0.140802348	10.88797997	1.32E-27	2.81E-26	VWCE	up	mRNAseq_120m
203.2699699	-0.737018449	0.14164054	-5.20344282	1.96E-07	8.49E-07	FAM124A	down	mRNAseq_120m
243.6684173	1.124289824	0.170551337	6.59209034	4.34E-11	2.82E-10	CCDC11	up	mRNAseq_120m
469.2345214	2.755480123	0.401377339	6.865061522	6.65E-12	4.66E-11	FAM181B	up	mRNAseq_120m
119.9525509	-1.383711728	0.188812823	-7.328483873	2.33E-13	1.85E-12	ZNF438	down	mRNAseq_120m
357.8257886	-1.289002164	0.11174164	-11.53555798	8.73E-31	2.21E-29	SLC16A9	down	mRNAseq_120m
117.3080315	-0.893637315	0.18362625	-4.866609853	1.14E-06	4.49E-06	ZNF485	down	mRNAseq_120m
2708.332659	-0.706061574	0.059655569	-11.83563551	2.55E-32	7.06E-31	FAM171A1	down	mRNAseq_120m
693.3705931	0.839156513	0.092455123	9.076365779	1.12E-19	1.44E-18	NSUN6	up	mRNAseq_120m
155.8380102	0.828057408	0.189347312	4.373219779	1.22E-05	4.22E-05	TDRD6	up	mRNAseq_120m
2192.590086	-0.80709955	0.062566162	-12.89993696	4.50E-38	1.62E-36	C6orf223	down	mRNAseq_120m
126.1778121	-1.103039359	0.175841007	-6.272935859	3.54E-10	2.12E-09	LRRC73	down	mRNAseq_120m
260.2265257	1.23872568	0.14823907	8.356269902	6.47E-17	6.82E-16	ADCY10P1	up	mRNAseq_120m
899.4497425	0.71961367	0.092314599	7.795231481	6.43E-15	5.76E-14	C6orf1	up	mRNAseq_120m
200.5170185	1.301915875	0.143883682	9.048391458	1.45E-19	1.85E-18	ZSCAN12P1	up	mRNAseq_120m
668.2719453	-1.067197174	0.092913168	-11.48596259	1.55E-30	3.90E-29	RBM24	down	mRNAseq_120m
872.6462002	-0.74215981	0.08774582	-8.458064527	2.72E-17	2.95E-16	RNF182	down	mRNAseq_120m
1122.616816	-0.715516689	0.085841272	-8.335345878	7.73E-17	8.06E-16	PXDC1	down	mRNAseq_120m
934.9019054	-0.848071343	0.074659069	-11.35925422	6.67E-30	1.63E-28	FKTN	down	mRNAseq_120m
288.6195725	1.602034314	0.132854844	12.05853146	1.75E-33	5.11E-32	HOXA11-AS	up	mRNAseq_120m
486.5188634	-0.722387897	0.134956056	-5.352763838	8.66E-08	3.94E-07	GPC2	down	mRNAseq_120m
2608.940484	0.760818599	0.052718519	14.43171412	3.27E-47	1.75E-45	DAGLB	up	mRNAseq_120m
1595.644258	0.630079046	0.082975555	7.593550264	3.11E-14	2.65E-13	ATXN7L1	up	mRNAseq_120m
202.920479	-0.731318465	0.139416165	-5.24557871	1.56E-07	6.86E-07	BEND7	down	mRNAseq_120m
1527.803857	0.581220595	0.063515072	9.150908259	5.65E-20	7.42E-19	LNX2	up	mRNAseq_120m
307.0731543	1.079908788	0.136544122	7.908863224	2.60E-15	2.42E-14	UNC5CL	up	mRNAseq_120m
162.4576795	-0.637985767	0.160316688	-3.97953435	6.91E-05	0.000214099	SEMA3D	down	mRNAseq_120m
13250.1176	0.613938297	0.047054823	13.04729808	6.58E-39	2.46E-37	FDXR	up	mRNAseq_120m
137.8458491	-1.935260906	0.187432748	-10.32509488	5.43E-25	9.98E-24	FGF1	down	mRNAseq_120m
283.7971949	-1.336599583	0.12557516	-10.64382146	1.86E-26	3.74E-25	FGF2	down	mRNAseq_120m
2130.14357	0.846541595	0.059212761	14.29660749	2.30E-46	1.18E-44	FGF9	up	mRNAseq_120m
820.8392373	-0.650495426	0.080906431	-8.040095401	8.98E-16	8.68E-15	HSPA4L	down	mRNAseq_120m
11095.29526	-0.826018822	0.043827752	-18.84693544	3.11E-79	4.29E-77	PUF60	down	mRNAseq_120m
138.6336159	-0.681332515	0.167885609	-4.058313994	4.94E-05	0.000156015	ZFP30	down	mRNAseq_120m
218.3244263	-0.751697729	0.138480809	-5.428172588	5.69E-08	2.65E-07	COBLL1	down	mRNAseq_120m
2144.207103	-0.684266747	0.062475408	-10.9525774	6.46E-28	1.40E-26	ZNF507	down	mRNAseq_120m
1514.384711	-1.101401009	0.063072113	-17.46256725	2.76E-68	2.88E-66	FASTKD2	down	mRNAseq_120m
692.2797837	1.466538777	0.122728916	11.94941521	6.54E-33	1.85E-31	PLEKHA6	up	mRNAseq_120m
576.5585248	-0.807391496	0.091611361	-8.813224561	1.22E-18	1.46E-17	ZHX2	down	mRNAseq_120m
1159.317246	-0.73823558	0.069726593	-10.58757562	3.40E-26	6.72E-25	ABLIM3	down	mRNAseq_120m
129.4288084	-0.906784217	0.173148971	-5.237017651	1.63E-07	7.16E-07	ZNF365	down	mRNAseq_120m
3138.564234	-0.87867196	0.089807204	-9.78398078	1.32E-22	2.10E-21	DENND3	down	mRNAseq_120m
190.6686991	0.582130257	0.156342106	3.723438764	0.000196528	0.000568682	ALDOB	up	mRNAseq_120m
1307.026048	-0.678388901	0.065598423	-10.34154287	4.57E-25	8.46E-24	BTBD3	down	mRNAseq_120m
34980.67781	-0.887881695	0.059998323	-14.79844197	1.50E-49	8.80E-48	DKK1	down	mRNAseq_120m
1963.021863	0.621266811	0.098907406	6.281297205	3.36E-10	2.02E-09	NINL	up	mRNAseq_120m
10699.17946	-0.725521892	0.062148652	-11.67397627	1.73E-31	4.57E-30	PDCD11	down	mRNAseq_120m
4776.331158	-0.941958405	0.047694895	-19.7496693	8.07E-87	1.36E-84	PALLD	down	mRNAseq_120m
173.791316	2.4555717	0.185176362	13.26071898	3.91E-40	1.55E-38	FOXC2	up	mRNAseq_120m
2682.968068	-0.615177465	0.095086144	-6.469685691	9.82E-11	6.20E-10	SAMD4A	down	mRNAseq_120m
1336.122053	-0.638742614	0.083418509	-7.657085028	1.90E-14	1.64E-13	PHLPP2	down	mRNAseq_120m
3748.287413	-0.584940345	0.046724462	-12.51893168	5.88E-36	1.94E-34	XPO7	down	mRNAseq_120m
644.407143	-0.587451835	0.091734857	-6.403801738	1.52E-10	9.38E-10	ZHX3	down	mRNAseq_120m
7933.511582	-0.680472252	0.042943307	-15.84582782	1.50E-56	1.13E-54	RRP1B	down	mRNAseq_120m
1129.382913	-0.815260756	0.070437152	-11.57430033	5.56E-31	1.43E-29	FOXO1	down	mRNAseq_120m
971.430319	0.67513103	0.08789627	7.680997483	1.58E-14	1.37E-13	EXPH5	up	mRNAseq_120m
4024.712856	0.67440363	0.050676268	13.30807598	2.08E-40	8.36E-39	IQSEC2	up	mRNAseq_120m
101.8043226	1.394948188	0.223831758	6.232128085	4.60E-10	2.72E-09	SARM1	up	mRNAseq_120m
196.205422	2.249349268	0.165052824	13.62805685	2.73E-42	1.19E-40	FSTL4	up	mRNAseq_120m
5040.092291	0.732870366	0.059695463	12.27681862	1.21E-34	3.73E-33	TNRC6B	up	mRNAseq_120m
4992.30996	0.762073144	0.060804836	12.53310099	4.92E-36	1.63E-34	ATG2A	up	mRNAseq_120m
9436.67233	0.666136775	0.059684807	11.16091027	6.33E-29	1.45E-27	KDM6B	up	mRNAseq_120m
1182.753482	-0.673471293	0.066255442	-10.16476942	2.85E-24	4.99E-23	N4BP3	down	mRNAseq_120m
10552.69615	0.590552043	0.070858698	8.33422095	7.80E-17	8.13E-16	MAPK8IP3	up	mRNAseq_120m
1211.698899	-0.823957165	0.068922638	-11.95481173	6.13E-33	1.74E-31	GPD1L	down	mRNAseq_120m
8227.042834	-0.868472093	0.053494542	-16.23477951	2.86E-59	2.32E-57	FLNC	down	mRNAseq_120m
5658.824908	-0.597959129	0.186917521	-3.199053383	0.001378796	0.00345046	MDN1	down	mRNAseq_120m
202.0540611	0.619054725	0.146903513	4.214022598	2.51E-05	8.23E-05	ACSBG1	up	mRNAseq_120m
3557.705785	-0.808970604	0.055060744	-14.69232973	7.22E-49	4.10E-47	RRS1	down	mRNAseq_120m
378.0693256	-1.105521035	0.110782874	-9.979169081	1.88E-23	3.17E-22	DTX4	down	mRNAseq_120m
6539.397666	-0.726647754	0.047636548	-15.25399684	1.55E-52	1.03E-50	RRP12	down	mRNAseq_120m
3321.370798	-0.920480982	0.179497546	-5.128097856	2.93E-07	1.25E-06	SYNE2	down	mRNAseq_120m
2963.545343	-1.161585821	0.059016813	-19.6822864	3.06E-86	5.02E-84	MTCL1	down	mRNAseq_120m
2312.006773	-0.702627532	0.074812369	-9.391863092	5.89E-21	8.36E-20	MGA	down	mRNAseq_120m
144.3711089	0.680063712	0.168218189	4.042747795	5.28E-05	0.000166248	FMO4	up	mRNAseq_120m
1219.491511	-0.721462059	0.074700041	-9.658121332	4.54E-22	6.95E-21	ICOSLG	down	mRNAseq_120m
697.0312481	-0.652383363	0.082260209	-7.930728221	2.18E-15	2.04E-14	RPGRIP1L	down	mRNAseq_120m
2861.65983	1.814392718	0.069909808	25.95333556	1.67E-148	9.05E-146	SASH1	up	mRNAseq_120m
1191.271294	-0.834247595	0.067601518	-12.34066366	5.47E-35	1.72E-33	TBC1D30	down	mRNAseq_120m
4805.55293	0.704968201	0.047375627	14.88039835	4.42E-50	2.63E-48	VPS39	up	mRNAseq_120m
428.1780395	-0.609212444	0.105398905	-5.780064263	7.47E-09	3.84E-08	SYNE1	down	mRNAseq_120m
2623.41899	-0.640011497	0.052051782	-12.29566925	9.56E-35	2.98E-33	DOCK9	down	mRNAseq_120m
146.9896196	2.521086864	0.204157473	12.34873662	4.95E-35	1.56E-33	KIAA1045	up	mRNAseq_120m
1947.148315	-0.88095681	0.060700574	-14.51315447	1.00E-47	5.43E-46	CRTC1	down	mRNAseq_120m
1249.94607	-0.623909119	0.066949455	-9.319106759	1.17E-20	1.63E-19	ZDHHC17	down	mRNAseq_120m
909.2818842	-0.90546032	0.076391138	-11.85294981	2.08E-32	5.78E-31	NCAPH	down	mRNAseq_120m
4329.840846	-0.678372756	0.047277688	-14.3486871	1.09E-46	5.67E-45	KCNH3	down	mRNAseq_120m
1109.898014	0.640223956	0.073747273	8.681323786	3.91E-18	4.54E-17	MLYCD	up	mRNAseq_120m
1654.026047	1.000325994	0.06504725	15.37845172	2.28E-53	1.57E-51	SLC7A8	up	mRNAseq_120m
5876.041333	-0.837281888	0.053289309	-15.7120051	1.25E-55	9.15E-54	TARDBP	down	mRNAseq_120m
1030.303793	-0.686349564	0.071966857	-9.537022885	1.47E-21	2.17E-20	SLC35A3	down	mRNAseq_120m
12862.36839	-0.651429171	0.042792809	-15.22286521	2.49E-52	1.64E-50	SF3B3	down	mRNAseq_120m
9033.003366	-0.783203521	0.044017168	-17.79313765	7.99E-71	8.99E-69	CBX6	down	mRNAseq_120m
17459.09939	-0.6760426	0.083470853	-8.099145705	5.53E-16	5.43E-15	MACF1	down	mRNAseq_120m
1764.512125	-0.631571099	0.062799521	-10.05694136	8.56E-24	1.47E-22	LRRC8B	down	mRNAseq_120m
4424.485044	-0.58333901	0.046922001	-12.43209996	1.75E-35	5.63E-34	SKIV2L2	down	mRNAseq_120m
2620.163558	-0.943370593	0.059647741	-15.81569689	2.43E-56	1.82E-54	CLCF1	down	mRNAseq_120m
1037.768365	1.575992478	0.077930578	20.22303066	6.14E-91	1.10E-88	FOS	up	mRNAseq_120m
6913.272448	2.516755068	0.046786355	53.79250146	0	0	FOSB	up	mRNAseq_120m
6098.455464	0.798611013	0.042842283	18.64072036	1.50E-77	2.01E-75	SEC14L2	up	mRNAseq_120m
107.2138226	-0.740091788	0.199369176	-3.712167568	0.000205492	0.000592525	RASD2	down	mRNAseq_120m
209.4646227	-1.120074259	0.142571096	-7.856250627	3.96E-15	3.61E-14	TSPAN12	down	mRNAseq_120m
736.2221415	-0.778544148	0.088483539	-8.798745541	1.38E-18	1.66E-17	TSPAN15	down	mRNAseq_120m
1104.445987	-1.132666607	0.078800432	-14.3738629	7.55E-47	3.96E-45	SNAPIN	down	mRNAseq_120m
372.1760248	-1.033373179	0.11128011	-9.286234301	1.60E-20	2.20E-19	LPAR3	down	mRNAseq_120m
1651.432745	-0.842884854	0.060533784	-13.9242056	4.52E-44	2.12E-42	DDAH1	down	mRNAseq_120m
1995.272628	-0.869065457	0.061212066	-14.19761677	9.48E-46	4.78E-44	PATZ1	down	mRNAseq_120m
162.9338028	2.237060948	0.19500315	11.47192211	1.83E-30	4.56E-29	PYY2	up	mRNAseq_120m
2771.800103	-0.622307448	0.06119681	-10.16895243	2.73E-24	4.80E-23	HSPBP1	down	mRNAseq_120m
5298.740635	-0.68313656	0.050408777	-13.55193681	7.72E-42	3.26E-40	SNHG1	down	mRNAseq_120m
4562.384961	0.901912872	0.050031259	18.02698735	1.20E-72	1.47E-70	SLC7A11	up	mRNAseq_120m
1579.045804	0.591916222	0.06497979	9.10923567	8.30E-20	1.08E-18	ZKSCAN5	up	mRNAseq_120m
2635.478492	-0.616869354	0.054549918	-11.3083461	1.19E-29	2.88E-28	PPIL2	down	mRNAseq_120m
9755.080561	0.640145118	0.047474887	13.48386807	1.95E-41	8.10E-40	MAFF	up	mRNAseq_120m
1256.834394	0.731171463	0.06560499	11.14505875	7.57E-29	1.72E-27	APOL2	up	mRNAseq_120m
278.9931305	2.172701314	0.135808276	15.99829831	1.31E-57	1.01E-55	ALOX12	up	mRNAseq_120m
663.8528771	-1.401610503	0.088382423	-15.8584756	1.23E-56	9.28E-55	FXN	down	mRNAseq_120m
2550.281623	-0.58077689	0.070493346	-8.238747673	1.74E-16	1.77E-15	FJX1	down	mRNAseq_120m
1108.14598	-0.696806269	0.073186868	-9.520919338	1.72E-21	2.53E-20	CNOT6L	down	mRNAseq_120m
5542.255702	1.271357707	0.060292524	21.08649021	1.06E-98	2.34E-96	FUCA1	up	mRNAseq_120m
224.0689887	-0.72128347	0.164229808	-4.3919157	1.12E-05	3.89E-05	FUT2	down	mRNAseq_120m
2808.344157	0.698638128	0.062071195	11.25543219	2.18E-29	5.16E-28	KCTD13	up	mRNAseq_120m
397.9675339	-0.682172641	0.106025884	-6.434019838	1.24E-10	7.77E-10	METAP1D	down	mRNAseq_120m
1903.819915	0.626154783	0.066397064	9.430458874	4.08E-21	5.84E-20	FBXO33	up	mRNAseq_120m
2428.654087	-1.095009685	0.054327279	-20.15579831	2.39E-90	4.20E-88	PROSER2	down	mRNAseq_120m
297.4625755	-0.58735487	0.118173326	-4.970282955	6.69E-07	2.72E-06	MCOLN2	down	mRNAseq_120m
109.1313516	1.608364591	0.226254127	7.108664092	1.17E-12	8.76E-12	ANKK1	up	mRNAseq_120m
139.8795959	0.619501334	0.170423809	3.635063314	0.000277912	0.000784774	TOLLIP-AS1	up	mRNAseq_120m
868.6372522	-0.757574296	0.080100695	-9.457774336	3.15E-21	4.53E-20	NUDT14	down	mRNAseq_120m
825.6307909	1.317033649	0.081634523	16.13329264	1.49E-58	1.18E-56	NATD1	up	mRNAseq_120m
1612.214481	0.72120314	0.108314432	6.658421458	2.77E-11	1.83E-10	LMNTD2	up	mRNAseq_120m
697.2222946	-0.662619554	0.085847427	-7.718572049	1.18E-14	1.03E-13	LYSMD2	down	mRNAseq_120m
148.0986197	2.491802409	0.222642538	11.19194217	4.47E-29	1.04E-27	GABRR2	up	mRNAseq_120m
393.7527386	-0.918593062	0.111012551	-8.274677535	1.29E-16	1.32E-15	TINCR	down	mRNAseq_120m
759.7232993	0.997045148	0.084629819	11.78125109	4.88E-32	1.32E-30	GAD1	up	mRNAseq_120m
542.3606055	-0.77084873	0.091746427	-8.401948267	4.39E-17	4.68E-16	SHPRH	down	mRNAseq_120m
198.8421082	-0.922257152	0.158238528	-5.828271826	5.60E-09	2.92E-08	C2orf72	down	mRNAseq_120m
246.366007	0.586578062	0.138936086	4.221927357	2.42E-05	7.97E-05	RASGRP3	up	mRNAseq_120m
225.6605351	-0.729720185	0.154245359	-4.730905284	2.24E-06	8.51E-06	FSCN2	down	mRNAseq_120m
127.5353798	1.148617398	0.179056025	6.414849205	1.41E-10	8.75E-10	LMOD1	up	mRNAseq_120m
263.5958487	-0.659639867	0.128801695	-5.121360151	3.03E-07	1.29E-06	DNAJB5	down	mRNAseq_120m
1245.534885	-0.592031013	0.070752933	-8.36758268	5.88E-17	6.23E-16	ANAPC13	down	mRNAseq_120m
1144.507956	-0.609931256	0.06861847	-8.888732911	6.18E-19	7.57E-18	TECPR1	down	mRNAseq_120m
1348.729026	1.287481414	0.109205297	11.78955092	4.42E-32	1.20E-30	USP49	up	mRNAseq_120m
7062.841192	0.731433608	0.046655767	15.6772389	2.16E-55	1.57E-53	PRKD2	up	mRNAseq_120m
4061.32411	-0.68982927	0.066957169	-10.30254536	6.86E-25	1.25E-23	POLR1A	down	mRNAseq_120m
1033.80129	-1.197546377	0.078103291	-15.33285426	4.61E-53	3.10E-51	INTS7	down	mRNAseq_120m
4315.484703	-0.673831286	0.04813792	-13.99793105	1.60E-44	7.72E-43	MTHFD1L	down	mRNAseq_120m
1012.243005	-0.978009862	0.071613499	-13.65678089	1.84E-42	8.05E-41	POT1	down	mRNAseq_120m
3272.275874	-0.702662733	0.053601593	-13.10898976	2.92E-39	1.10E-37	FAM98A	down	mRNAseq_120m
2866.843413	-1.012816393	0.061835972	-16.37908096	2.70E-60	2.25E-58	PVRL3	down	mRNAseq_120m
3526.976988	0.65533279	0.090496525	7.24152436	4.44E-13	3.45E-12	SEC31B	up	mRNAseq_120m
2114.262273	-0.72450455	0.056408482	-12.84389371	9.31E-38	3.27E-36	TMEM87A	down	mRNAseq_120m
762.5633667	-0.916283505	0.081604494	-11.22834608	2.96E-29	6.93E-28	MMACHC	down	mRNAseq_120m
10885.72823	1.414558835	0.052433831	26.97797999	2.68E-160	1.78E-157	TIPARP	up	mRNAseq_120m
831.5152194	-0.802828883	0.12192338	-6.584700019	4.56E-11	2.96E-10	DNAH1	down	mRNAseq_120m
4003.056231	-0.71763872	0.047298201	-15.17264299	5.37E-52	3.49E-50	OSBPL3	down	mRNAseq_120m
730.9110785	-0.609452325	0.092094624	-6.617675382	3.65E-11	2.39E-10	HACL1	down	mRNAseq_120m
4040.979218	-0.610031651	0.177828221	-3.430454672	0.000602571	0.001611312	ZBTB20	down	mRNAseq_120m
597.4316806	-0.690958743	0.100678669	-6.86301031	6.74E-12	4.72E-11	TMEM251	down	mRNAseq_120m
2910.411063	-0.680937803	0.05650238	-12.05148877	1.90E-33	5.53E-32	PITPNC1	down	mRNAseq_120m
1589.135567	0.64369682	0.068612452	9.381632678	6.50E-21	9.20E-20	GATA2	up	mRNAseq_120m
119.733192	-0.705038422	0.184913454	-3.81280218	0.0001374	0.000407062	GATA3	down	mRNAseq_120m
180.3843584	-0.679928481	0.150412128	-4.520436559	6.17E-06	2.22E-05	NKX2-8	down	mRNAseq_120m
803.6750388	1.025065268	0.076878477	13.33357934	1.48E-40	5.99E-39	FBXO10	up	mRNAseq_120m
116.9696785	1.396773537	0.197507752	7.071993478	1.53E-12	1.13E-11	GATM	up	mRNAseq_120m
7340.587994	-1.28977012	0.043579157	-29.59603207	1.68E-192	1.58E-189	EHF	down	mRNAseq_120m
253.5320031	-1.024727923	0.138952951	-7.374639499	1.65E-13	1.33E-12	HSPB8	down	mRNAseq_120m
244.80641	0.591669913	0.136976488	4.319499808	1.56E-05	5.30E-05	GCHFR	up	mRNAseq_120m
838.0843418	1.12002847	0.090366538	12.39428333	2.81E-35	8.96E-34	NR6A1	up	mRNAseq_120m
2831.514861	-0.924996394	0.054865106	-16.8594661	8.94E-64	8.38E-62	SLC17A5	down	mRNAseq_120m
500.9179272	-0.678933052	0.094619216	-7.175424634	7.21E-13	5.49E-12	TIMM9	down	mRNAseq_120m
400.2359972	-0.681662249	0.106370989	-6.408347369	1.47E-10	9.12E-10	PCOLCE2	down	mRNAseq_120m
6761.264713	-1.035559011	0.045491817	-22.76363277	1.05E-114	3.25E-112	MYEOV	down	mRNAseq_120m
174.6219375	0.658229805	0.180447264	3.647768278	0.000264528	0.00074958	BSCL2	up	mRNAseq_120m
5301.793918	1.702950176	0.055716198	30.5647232	3.60E-205	3.80E-202	GEM	up	mRNAseq_120m
345.5165305	-0.636403059	0.122948953	-5.176156812	2.27E-07	9.78E-07	PGBD2	down	mRNAseq_120m
309.7201649	-0.632110461	0.116861139	-5.409073256	6.34E-08	2.93E-07	GFI1	down	mRNAseq_120m
2038.859274	0.587747084	0.070064663	8.388637889	4.92E-17	5.23E-16	GGCX	up	mRNAseq_120m
380.885149	0.963592124	0.124147999	7.761640422	8.38E-15	7.45E-14	GGT1	up	mRNAseq_120m
189.7571352	-0.6494774	0.143521795	-4.525287609	6.03E-06	2.18E-05	GGT5	down	mRNAseq_120m
339.8109327	-0.705762804	0.120327198	-5.865363888	4.48E-09	2.36E-08	STEAP1	down	mRNAseq_120m
1478.632739	0.67329826	0.065755864	10.2393645	1.32E-24	2.38E-23	HBP1	up	mRNAseq_120m
6894.587203	0.669750401	0.053364588	12.55046513	3.95E-36	1.32E-34	AKAP8L	up	mRNAseq_120m
566.7268067	-0.773640712	0.094577037	-8.180005775	2.84E-16	2.85E-15	MLH3	down	mRNAseq_120m
5991.602905	-0.586032283	0.05175402	-11.32341579	1.00E-29	2.43E-28	PELP1	down	mRNAseq_120m
4018.721447	-0.994978094	0.055554714	-17.90987691	9.88E-72	1.16E-69	GJB3	down	mRNAseq_120m
417.9014656	-0.87150803	0.100816163	-8.644526844	5.40E-18	6.22E-17	GJB5	down	mRNAseq_120m
207.2294611	-1.039296491	0.146596627	-7.089497967	1.35E-12	9.99E-12	ATP5S	down	mRNAseq_120m
192.8296872	1.512734388	0.148345466	10.19737525	2.04E-24	3.62E-23	PDE7B	up	mRNAseq_120m
405.3694415	-0.745417944	0.107450521	-6.937313434	4.00E-12	2.86E-11	CYTH4	down	mRNAseq_120m
524.8342974	-1.19012544	0.093645605	-12.70882328	5.28E-37	1.81E-35	COQ2	down	mRNAseq_120m
921.7462696	0.685557371	0.085757322	7.994155513	1.30E-15	1.24E-14	SESN1	up	mRNAseq_120m
625.1146834	1.241409226	0.088337461	14.05303276	7.38E-45	3.60E-43	DHDH	up	mRNAseq_120m
857.5256725	-0.807185492	0.080249931	-10.05839479	8.44E-24	1.45E-22	GOLIM4	down	mRNAseq_120m
1638.523284	-0.974837338	0.066265203	-14.71114993	5.47E-49	3.12E-47	UTP20	down	mRNAseq_120m
153.4292504	-0.770921554	0.162182691	-4.753414493	2.00E-06	7.66E-06	GLI1	down	mRNAseq_120m
784.408983	0.617567804	0.0813911	7.587657685	3.26E-14	2.77E-13	TOR2A	up	mRNAseq_120m
1078.897562	-0.654943296	0.089051915	-7.354623337	1.91E-13	1.54E-12	GMPR	down	mRNAseq_120m
131.7116758	0.729315208	0.199607836	3.653740375	0.000258448	0.000734559	GNG3	up	mRNAseq_120m
102.6956192	-1.598839715	0.206035695	-7.760013213	8.49E-15	7.54E-14	GNG11	down	mRNAseq_120m
138.1923863	1.201837764	0.197665733	6.080152326	1.20E-09	6.78E-09	AMY2B	up	mRNAseq_120m
271.432996	1.115948381	0.324035924	3.443903282	0.000573381	0.001541095	GP1BA	up	mRNAseq_120m
156.2849188	-0.620952305	0.17808663	-3.486799124	0.000488838	0.001328426	SLCO1B3	down	mRNAseq_120m
860.6126042	-0.714371156	0.087737382	-8.142152654	3.88E-16	3.86E-15	STK32C	down	mRNAseq_120m
136.8536627	1.047144102	0.174836291	5.989283441	2.11E-09	1.15E-08	PDCD4-AS1	up	mRNAseq_120m
620.5062741	0.670214854	0.084721329	7.910816078	2.56E-15	2.38E-14	LOC283070	up	mRNAseq_120m
659.7954924	-1.076774558	0.087898974	-12.25013803	1.68E-34	5.12E-33	MKX	down	mRNAseq_120m
124.4323051	-0.892076153	0.233241155	-3.824694454	0.000130934	0.000388743	H19	down	mRNAseq_120m
274.0842149	-0.591109255	0.137712257	-4.292350343	1.77E-05	5.93E-05	KLHL35	down	mRNAseq_120m
306.2397592	-1.204180617	0.121541867	-9.90753759	3.86E-23	6.38E-22	KCTD21	down	mRNAseq_120m
151.8636765	0.856709246	0.178482107	4.799972725	1.59E-06	6.16E-06	RPL13P5	up	mRNAseq_120m
103.396495	2.185196585	0.221214423	9.878183129	5.18E-23	8.45E-22	LOC283575	up	mRNAseq_120m
1310.594661	-0.717570739	0.071926913	-9.976387227	1.93E-23	3.26E-22	C14orf80	down	mRNAseq_120m
109.2601881	1.038622907	0.261205176	3.976272301	7.00E-05	0.000216868	LINC00926	up	mRNAseq_120m
295.4462836	1.246482761	0.129465174	9.627938739	6.09E-22	9.25E-21	C15orf37	up	mRNAseq_120m
124.8528652	1.804210817	0.199600466	9.03911123	1.58E-19	2.01E-18	FAM154B	up	mRNAseq_120m
2400.12749	-0.687523473	0.054488527	-12.61776579	1.69E-36	5.67E-35	FAM98B	down	mRNAseq_120m
292.2648995	1.206388296	0.119891643	10.06232181	8.11E-24	1.39E-22	GPR15	up	mRNAseq_120m
241.7562425	0.978964143	0.136288917	7.183006249	6.82E-13	5.20E-12	BRICD5	up	mRNAseq_120m
3599.4959	0.906741609	0.059039463	15.35822916	3.12E-53	2.13E-51	UBALD2	up	mRNAseq_120m
1087.918269	-1.114544825	0.07908813	-14.09244129	4.23E-45	2.08E-43	C17orf58	down	mRNAseq_120m
240.8810326	2.081014165	0.149958936	13.87722675	8.70E-44	4.04E-42	LOC284080	up	mRNAseq_120m
851.5705779	-0.621343566	0.077859445	-7.980323604	1.46E-15	1.38E-14	PIGW	down	mRNAseq_120m
1635.68928	-0.625351419	0.076877733	-8.134363421	4.14E-16	4.10E-15	C17orf89	down	mRNAseq_120m
494.6433152	-0.589045597	0.097408957	-6.04713997	1.47E-09	8.22E-09	ZNF780A	down	mRNAseq_120m
316.7233481	1.747201185	0.149019156	11.7246751	9.53E-32	2.55E-30	NKPD1	up	mRNAseq_120m
627.6946967	0.595893777	0.086715482	6.87182685	6.34E-12	4.46E-11	SLC25A42	up	mRNAseq_120m
513.2648094	1.709061802	0.135619793	12.60186118	2.06E-36	6.91E-35	LOC284454	up	mRNAseq_120m
1260.746211	-0.597059553	0.067984846	-8.782244654	1.60E-18	1.91E-17	FAM102B	down	mRNAseq_120m
301.3465962	1.397133528	0.130969916	10.66759126	1.44E-26	2.92E-25	ANKRD34A	up	mRNAseq_120m
1223.670086	-0.767812863	0.078102481	-9.830838333	8.29E-23	1.34E-21	EPHA10	down	mRNAseq_120m
1415.81571	-0.618526896	0.082757276	-7.473988136	7.78E-14	6.44E-13	ZNF326	down	mRNAseq_120m
106.0237339	1.422552009	0.246068204	5.781128918	7.42E-09	3.82E-08	SLC25A34	up	mRNAseq_120m
666.9035754	1.176711831	0.088822906	13.24784215	4.64E-40	1.84E-38	TTC28-AS1	up	mRNAseq_120m
235.9927317	1.150905077	0.138148762	8.330911281	8.02E-17	8.35E-16	STARD7-AS1	up	mRNAseq_120m
384.2859368	0.582012311	0.115274403	5.048929308	4.44E-07	1.85E-06	DUSP28	up	mRNAseq_120m
696.0263143	-1.276798143	0.083944891	-15.20995648	3.04E-52	1.99E-50	RABL3	down	mRNAseq_120m
234.189661	-1.122051878	0.139200425	-8.060692904	7.59E-16	7.38E-15	C3orf33	down	mRNAseq_120m
103.6707879	1.107324933	0.241137901	4.592081665	4.39E-06	1.61E-05	DCAF4L1	up	mRNAseq_120m
1157.081769	1.024905911	0.069091655	14.83400437	8.83E-50	5.23E-48	CYP4V2	up	mRNAseq_120m
225.726447	-0.676522904	0.175034019	-3.865093816	0.000111047	0.000333736	CTBP1-AS	down	mRNAseq_120m
198.1767012	-0.915015617	0.149079081	-6.137786824	8.37E-10	4.81E-09	DOK7	down	mRNAseq_120m
2997.395692	-0.620440836	0.058843766	-10.54386691	5.42E-26	1.06E-24	SH3PXD2B	down	mRNAseq_120m
313.0510259	-1.772595103	0.127813612	-13.86859411	9.82E-44	4.52E-42	DTWD2	down	mRNAseq_120m
136.4269053	-0.875870658	0.182173659	-4.807888595	1.53E-06	5.94E-06	LINC00326	down	mRNAseq_120m
258.0836111	0.963839668	0.160841673	5.99247478	2.07E-09	1.13E-08	GPR35	up	mRNAseq_120m
861.450606	0.807710799	0.258951849	3.119154401	0.001813709	0.004439545	LINC00174	up	mRNAseq_120m
1469.691759	-0.733087955	0.06159214	-11.90229728	1.15E-32	3.24E-31	SNHG15	down	mRNAseq_120m
241.4945659	-0.947942216	0.129329188	-7.329685068	2.31E-13	1.84E-12	ZNF775	down	mRNAseq_120m
237.2010293	0.805143801	0.139739935	5.761730188	8.33E-09	4.26E-08	ZNF789	up	mRNAseq_120m
410.736004	-0.918557399	0.106328454	-8.638867221	5.68E-18	6.51E-17	ANK1	down	mRNAseq_120m
206.2467496	2.382713331	0.201633887	11.81702823	3.19E-32	8.75E-31	LSMEM1	up	mRNAseq_120m
119.6775469	1.09044657	0.197987127	5.507663995	3.64E-08	1.72E-07	BREA2	up	mRNAseq_120m
12868.46865	-0.8485762	0.040526935	-20.93857353	2.38E-97	5.14E-95	FAM83H	down	mRNAseq_120m
2490.42308	0.850451807	0.058424744	14.55636344	5.32E-48	2.91E-46	TPRN	up	mRNAseq_120m
198.1236835	1.113377174	0.154988268	7.183622281	6.79E-13	5.18E-12	LURAP1L	up	mRNAseq_120m
847.5698008	-0.974671318	0.080344801	-12.13110619	7.23E-34	2.14E-32	GRK5	down	mRNAseq_120m
949.1974519	-1.156231903	0.086911417	-13.30356743	2.21E-40	8.86E-39	MRPS28	down	mRNAseq_120m
1206.826645	-0.586637781	0.071646596	-8.187936571	2.66E-16	2.68E-15	COA3	down	mRNAseq_120m
1257.496187	0.735089138	0.077050049	9.54041109	1.42E-21	2.11E-20	OSTM1	up	mRNAseq_120m
227.8859622	-0.83320761	0.135179339	-6.1637201	7.11E-10	4.12E-09	SNX24	down	mRNAseq_120m
2692.225135	-0.703155812	0.069410478	-10.13039871	4.05E-24	7.05E-23	MRPL42	down	mRNAseq_120m
250.5465624	-1.005188928	0.142206557	-7.068513198	1.57E-12	1.15E-11	RGCC	down	mRNAseq_120m
1135.805153	-0.702475713	0.069692977	-10.07957673	6.80E-24	1.18E-22	NTMT1	down	mRNAseq_120m
116.5656651	-1.250453281	0.190591146	-6.560920116	5.35E-11	3.46E-10	GRIK4	down	mRNAseq_120m
332.9610881	0.897373939	0.142538026	6.295681003	3.06E-10	1.84E-09	GRIK5	up	mRNAseq_120m
4639.87503	0.797929803	0.046489883	17.16351497	4.98E-66	4.93E-64	C16orf72	up	mRNAseq_120m
233.564377	-1.400975628	0.149934762	-9.343901388	9.28E-21	1.30E-19	GRIN2B	down	mRNAseq_120m
512.5979093	1.124450567	0.266967044	4.211945229	2.53E-05	8.29E-05	GRIN2C	up	mRNAseq_120m
976.5724458	-0.586197794	0.09011084	-6.505297189	7.75E-11	4.95E-10	NDUFAF4	down	mRNAseq_120m
1797.192085	-0.612454219	0.07013967	-8.731923339	2.50E-18	2.94E-17	METTL5	down	mRNAseq_120m
284.7261716	-1.330745085	0.125321697	-10.6186328	2.44E-26	4.86E-25	N6AMT1	down	mRNAseq_120m
3810.65743	-0.661118176	0.061874295	-10.68485997	1.20E-26	2.44E-25	FHOD1	down	mRNAseq_120m
302.712484	-1.280318661	0.12982679	-9.861744698	6.10E-23	9.89E-22	CXCL1	down	mRNAseq_120m
100.8583904	-1.130539679	0.214115636	-5.280042585	1.29E-07	5.74E-07	CXCL2	down	mRNAseq_120m
3154.165089	0.773810625	0.06419087	12.05483928	1.83E-33	5.33E-32	GTF2B	up	mRNAseq_120m
3943.822187	-0.585917027	0.047127478	-12.43259894	1.74E-35	5.61E-34	GTF3C2	down	mRNAseq_120m
735.2636239	-0.804467641	0.082684042	-9.729418377	2.26E-22	3.53E-21	TMOD2	down	mRNAseq_120m
2754.543318	0.704870162	0.05348374	13.17914865	1.16E-39	4.47E-38	CYP2S1	up	mRNAseq_120m
372.2210902	0.694388897	0.118156305	5.876867055	4.18E-09	2.21E-08	GUCA1B	up	mRNAseq_120m
389.3170672	-1.181188405	0.107025333	-11.03653096	2.55E-28	5.63E-27	GRHL1	down	mRNAseq_120m
492.5233533	-0.606012892	0.109363018	-5.54129637	3.00E-08	1.43E-07	FAM216A	down	mRNAseq_120m
494.3126667	-0.930752887	0.094365042	-9.863323023	6.00E-23	9.76E-22	HILPDA	down	mRNAseq_120m
1886.336452	-0.650075267	0.057038192	-11.39719274	4.32E-30	1.06E-28	SNX12	down	mRNAseq_120m
1763.821332	1.384312751	0.067868525	20.39697708	1.78E-92	3.50E-90	OSGIN1	up	mRNAseq_120m
5954.823782	1.174708763	0.070512273	16.65963537	2.58E-62	2.32E-60	SERTAD1	up	mRNAseq_120m
163.2716047	-0.733302869	0.161768334	-4.533043327	5.81E-06	2.10E-05	CDIP1	down	mRNAseq_120m
466.3722181	-0.689971572	0.109287885	-6.313339991	2.73E-10	1.65E-09	LRP12	down	mRNAseq_120m
522.8535105	-0.581512895	0.093664187	-6.208487095	5.35E-10	3.14E-09	MDFIC	down	mRNAseq_120m
1485.249736	0.615869278	0.079504416	7.746353056	9.46E-15	8.36E-14	NRBF2	up	mRNAseq_120m
1533.191148	-0.796899402	0.07487506	-10.64305533	1.88E-26	3.77E-25	SLC39A3	down	mRNAseq_120m
140.050687	1.513718781	0.174843031	8.657587176	4.82E-18	5.55E-17	PILRA	up	mRNAseq_120m
162.6877842	-0.757248554	0.167799172	-4.512826534	6.40E-06	2.30E-05	LMCD1	down	mRNAseq_120m
289.8581622	0.730551725	0.131334797	5.562514606	2.66E-08	1.28E-07	EFEMP2	up	mRNAseq_120m
1638.207641	1.349620187	0.078602349	17.17022719	4.44E-66	4.41E-64	HIST1H2BD	up	mRNAseq_120m
2136.353408	1.26248483	0.062383746	20.23740015	4.59E-91	8.38E-89	HAS3	up	mRNAseq_120m
8331.178618	0.690008922	0.063091476	10.93664253	7.70E-28	1.66E-26	HBE1	up	mRNAseq_120m
8229.867711	-0.882172226	0.056043704	-15.74079089	7.94E-56	5.85E-54	HCFC1	down	mRNAseq_120m
278.3739217	0.735448849	0.143919792	5.110130007	3.22E-07	1.36E-06	HCLS1	up	mRNAseq_120m
10779.35339	-0.69860151	0.056672107	-12.32707839	6.48E-35	2.02E-33	ANXA3	down	mRNAseq_120m
462.0377077	-0.845051454	0.099036656	-8.532713934	1.43E-17	1.59E-16	SOX8	down	mRNAseq_120m
979.0287147	0.664541939	0.08242963	8.061930417	7.51E-16	7.31E-15	EMR2	up	mRNAseq_120m
2645.556905	-0.634473156	0.053580749	-11.84143872	2.38E-32	6.60E-31	NT5C	down	mRNAseq_120m
3583.884624	-0.984500093	0.048562829	-20.27270881	2.24E-91	4.22E-89	CDR2L	down	mRNAseq_120m
1860.103426	-1.076714413	0.060580204	-17.77337067	1.14E-70	1.26E-68	HK2	down	mRNAseq_120m
4402.564104	-0.699551055	0.052018165	-13.44820717	3.15E-41	1.30E-39	ANXA7	down	mRNAseq_120m
1111.648004	0.883853933	0.098771213	8.94849727	3.60E-19	4.46E-18	AOC2	up	mRNAseq_120m
1016.829628	1.137422313	0.075410671	15.08304193	2.09E-51	1.31E-49	MR1	up	mRNAseq_120m
1622.470942	-1.389539715	0.067633932	-20.54500876	8.53E-94	1.72E-91	HMBS	down	mRNAseq_120m
1582.811476	0.941245492	0.076691709	12.27310631	1.26E-34	3.89E-33	HMGCL	up	mRNAseq_120m
1585.375583	0.62490072	0.069540655	8.986120651	2.56E-19	3.21E-18	HMMR	up	mRNAseq_120m
28581.61224	0.695412332	0.040724018	17.07622108	2.23E-65	2.18E-63	NR4A1	up	mRNAseq_120m
850.1604541	0.647062258	0.083275224	7.770165363	7.84E-15	6.98E-14	FOXA3	up	mRNAseq_120m
125.8025248	-0.584383561	0.174800992	-3.343136405	0.000828372	0.002157454	HNF4G	down	mRNAseq_120m
2164.589461	-1.28562454	0.07193077	-17.87308174	1.91E-71	2.21E-69	SLC29A2	down	mRNAseq_120m
11252.01016	-1.431740653	0.153569222	-9.323096374	1.13E-20	1.57E-19	HNRNPD	down	mRNAseq_120m
4973.646483	-0.765816491	0.046798187	-16.3642341	3.44E-60	2.85E-58	HNRNPH3	down	mRNAseq_120m
115.3617236	0.958550649	0.189110833	5.068724175	4.00E-07	1.67E-06	HOXA1	up	mRNAseq_120m
163.1019453	0.980671314	0.159087284	6.164360163	7.08E-10	4.11E-09	HOXA4	up	mRNAseq_120m
168.9156713	-0.726471142	0.15692685	-4.62936166	3.67E-06	1.36E-05	HOXA13	down	mRNAseq_120m
5702.519639	-1.114037178	0.049575338	-22.47160024	7.87E-112	2.24E-109	HOXB8	down	mRNAseq_120m
644.5457137	0.669241537	0.091360241	7.325304007	2.38E-13	1.89E-12	HOXC9	up	mRNAseq_120m
115.400297	-1.110473986	0.186388965	-5.957831182	2.56E-09	1.38E-08	HOXD8	down	mRNAseq_120m
3602.320765	0.580834639	0.04929919	11.78182916	4.84E-32	1.32E-30	HPS1	up	mRNAseq_120m
126.6173721	1.941632183	0.210443347	9.226389002	2.80E-20	3.77E-19	HPX	up	mRNAseq_120m
1080.664447	-0.631615046	0.08106486	-7.79147766	6.62E-15	5.93E-14	MMAB	down	mRNAseq_120m
571.6034059	-0.810699756	0.095591303	-8.480894477	2.23E-17	2.45E-16	HSD11B2	down	mRNAseq_120m
1799.136995	-1.139991073	0.067548548	-16.87661845	6.69E-64	6.30E-62	BIRC3	down	mRNAseq_120m
134.7318887	0.704872433	0.171085252	4.120006971	3.79E-05	0.000121229	HSPA2	up	mRNAseq_120m
68140.56837	-1.018420739	0.053954962	-18.87538608	1.82E-79	2.54E-77	HSPA8	down	mRNAseq_120m
977.0103931	-1.133960246	0.082270402	-13.78333172	3.21E-43	1.44E-41	HTR7	down	mRNAseq_120m
358.9188093	2.062785493	0.333175546	6.191287204	5.97E-10	3.50E-09	IFNE	up	mRNAseq_120m
3536.307996	-0.621183849	0.076827754	-8.085409471	6.20E-16	6.04E-15	B4GALNT4	down	mRNAseq_120m
514.8818333	1.364476773	0.099327047	13.73721265	6.08E-43	2.71E-41	LINC01089	up	mRNAseq_120m
825.3032453	0.788323371	0.086295354	9.135177497	6.53E-20	8.56E-19	ASB16-AS1	up	mRNAseq_120m
219.7208461	-2.253066919	0.157010479	-14.34978696	1.07E-46	5.59E-45	ZNF678	down	mRNAseq_120m
517.4570779	1.085444646	0.091968473	11.80235581	3.80E-32	1.04E-30	C1orf228	up	mRNAseq_120m
1566.70761	-0.652234797	0.072614217	-8.982191419	2.65E-19	3.32E-18	ICT1	down	mRNAseq_120m
102.9748848	-0.592208983	0.20234469	-2.926733508	0.003425423	0.00793342	C2orf70	down	mRNAseq_120m
122.7120278	1.736376324	0.189275247	9.173816179	4.57E-20	6.05E-19	LINC00880	up	mRNAseq_120m
5465.593007	-0.99319891	0.060269969	-16.47916736	5.18E-61	4.50E-59	ID3	down	mRNAseq_120m
1936.86475	-0.709201534	0.071601977	-9.904775912	3.97E-23	6.55E-22	NAT8L	down	mRNAseq_120m
312.318755	0.654272121	0.133397341	4.904686386	9.36E-07	3.75E-06	KIAA1875	up	mRNAseq_120m
342.4385512	1.287336732	0.128730739	10.0002279	1.52E-23	2.58E-22	ACER2	up	mRNAseq_120m
421.4466354	-0.621232494	0.101460716	-6.122886965	9.19E-10	5.26E-09	NANOS1	down	mRNAseq_120m
125.1384149	-0.868273282	0.185840912	-4.672132044	2.98E-06	1.12E-05	NEK5	down	mRNAseq_120m
6864.671957	0.597174844	0.066517241	8.977745185	2.76E-19	3.45E-18	IDI1	up	mRNAseq_120m
246.5956016	-0.80216216	0.132039744	-6.075156892	1.24E-09	6.98E-09	SMTNL2	down	mRNAseq_120m
222.0345703	-1.55119837	0.167325802	-9.270527018	1.85E-20	2.54E-19	PALM3	down	mRNAseq_120m
239.0362973	-0.658663158	0.131381389	-5.013367286	5.35E-07	2.20E-06	IFIT2	down	mRNAseq_120m
616.3368783	-1.385869281	0.097640548	-14.19358357	1.00E-45	5.05E-44	IFIT1	down	mRNAseq_120m
427.2169548	1.414982148	0.305137134	4.637200757	3.53E-06	1.32E-05	TCTEX1D4	up	mRNAseq_120m
173.7005968	-0.684796075	0.151185755	-4.529501301	5.91E-06	2.14E-05	IFIT3	down	mRNAseq_120m
108.0987699	1.141979478	0.193551358	5.900136729	3.63E-09	1.93E-08	KIAA1211L	up	mRNAseq_120m
260.1952597	-1.661341642	0.136329867	-12.18618983	3.68E-34	1.11E-32	LINC00883	down	mRNAseq_120m
280.9433085	0.867523985	0.133480235	6.499269225	8.07E-11	5.14E-10	FBLL1	up	mRNAseq_120m
463.2054012	-1.42035843	0.106448634	-13.3431344	1.30E-40	5.30E-39	MCIDAS	down	mRNAseq_120m
738.3465317	-1.427784026	0.081697397	-17.47649353	2.16E-68	2.28E-66	MACC1	down	mRNAseq_120m
145.9284113	-1.166584961	0.170166571	-6.8555472	7.10E-12	4.95E-11	LANCL3	down	mRNAseq_120m
128.7372592	0.662034825	0.184695951	3.584457699	0.000337779	0.000941062	C6orf52	up	mRNAseq_120m
194.5978692	1.347401555	0.164945438	8.168771248	3.12E-16	3.12E-15	APOE	up	mRNAseq_120m
2172.79138	-0.744830979	0.06359488	-11.71212185	1.10E-31	2.94E-30	IGF1R	down	mRNAseq_120m
651.630318	-0.662739579	0.126359185	-5.244886447	1.56E-07	6.88E-07	GEN1	down	mRNAseq_120m
171.4508876	1.11972798	0.176726584	6.335934026	2.36E-10	1.44E-09	ANKRD37	up	mRNAseq_120m
182.219718	1.099825828	0.148619153	7.40029669	1.36E-13	1.10E-12	POLN	up	mRNAseq_120m
509.1808736	-0.864431939	0.121145512	-7.135484617	9.64E-13	7.28E-12	BMP8A	down	mRNAseq_120m
123.0583583	1.48893592	0.198779391	7.490393825	6.87E-14	5.72E-13	IGSF1	up	mRNAseq_120m
1024.610377	0.66500224	0.075472027	8.811241298	1.24E-18	1.49E-17	FAS	up	mRNAseq_120m
379.2189117	-0.739270125	0.107961986	-6.847503955	7.51E-12	5.23E-11	IL1R1	down	mRNAseq_120m
192.0572011	-0.657471619	0.146499689	-4.487870416	7.19E-06	2.57E-05	IL1RAP	down	mRNAseq_120m
1923.937637	-1.030920019	0.081335443	-12.67491734	8.14E-37	2.78E-35	CXCL8	down	mRNAseq_120m
2064.256365	0.962717209	0.068917499	13.96912572	2.41E-44	1.15E-42	IL10RB	up	mRNAseq_120m
481.1108746	0.588665396	0.101278103	5.812365962	6.16E-09	3.19E-08	IL11RA	up	mRNAseq_120m
101.3866633	0.772291704	0.199934274	3.862727932	0.000112128	0.000336703	IL16	up	mRNAseq_120m
3136.681783	0.711699676	0.05385484	13.21514794	7.17E-40	2.82E-38	ING1	up	mRNAseq_120m
111.769717	1.258034114	0.188218342	6.683908158	2.33E-11	1.55E-10	INSL3	up	mRNAseq_120m
106.0060029	0.62831756	0.206923192	3.036477224	0.002393602	0.005726668	IRF4	up	mRNAseq_120m
1384.985995	0.772876664	0.06673887	11.58060756	5.17E-31	1.33E-29	IRF7	up	mRNAseq_120m
101.9623995	1.50553138	0.211415147	7.121208687	1.07E-12	8.03E-12	ITGAM	up	mRNAseq_120m
1989.207897	-1.354255484	0.058183538	-23.27557813	7.84E-120	2.70E-117	ARAF	down	mRNAseq_120m
184.675512	1.212040668	0.198059852	6.119567672	9.38E-10	5.36E-09	ITGB7	up	mRNAseq_120m
667.046207	-1.678411858	0.090335136	-18.57983426	4.68E-77	6.16E-75	ITGB8	down	mRNAseq_120m
1390.938492	0.801914529	0.069195891	11.5890484	4.68E-31	1.21E-29	ITPR1	up	mRNAseq_120m
5954.641409	-1.267477377	0.056549134	-22.41373639	2.89E-111	8.09E-109	JAG2	down	mRNAseq_120m
13152.88271	1.137284018	0.046937333	24.22983883	1.08E-129	4.60E-127	JUNB	up	mRNAseq_120m
151.3137065	0.769061416	0.175326205	4.386460174	1.15E-05	3.98E-05	KIF7	up	mRNAseq_120m
358.7277261	0.86537538	0.120407531	7.187053623	6.62E-13	5.06E-12	LRRC37A3	up	mRNAseq_120m
202.9941375	0.758529574	0.141855494	5.347199134	8.93E-08	4.05E-07	ZNF699	up	mRNAseq_120m
210.1675343	2.377349705	0.382422937	6.216545804	5.08E-10	3.00E-09	SBSN	up	mRNAseq_120m
271.4908782	-1.191292147	0.129692038	-9.185545751	4.09E-20	5.44E-19	CCDC23	down	mRNAseq_120m
1226.734464	-0.866797802	0.093062613	-9.314135649	1.23E-20	1.71E-19	PEAR1	down	mRNAseq_120m
203.1244725	1.003858283	0.141807262	7.079032985	1.45E-12	1.07E-11	FAM228B	up	mRNAseq_120m
590.5219146	0.644917919	0.135272955	4.76753034	1.86E-06	7.17E-06	C3orf62	up	mRNAseq_120m
342.3992325	-0.761520968	0.118061932	-6.450182174	1.12E-10	7.02E-10	KCNF1	down	mRNAseq_120m
146.3996412	1.183619343	0.172216746	6.872846989	6.29E-12	4.43E-11	MAST4	up	mRNAseq_120m
748.9562385	1.211816334	0.08310516	14.58172185	3.67E-48	2.02E-46	NAT16	up	mRNAseq_120m
447.7877597	0.914256616	0.10115335	9.038322649	1.59E-19	2.03E-18	CYSRT1	up	mRNAseq_120m
369.3174592	-0.77387003	0.113838174	-6.797983487	1.06E-11	7.29E-11	RAB15	down	mRNAseq_120m
265.954818	-1.934199174	0.138944146	-13.92069567	4.74E-44	2.22E-42	KCNJ11	down	mRNAseq_120m
305.6910562	1.233432343	0.145246493	8.49199395	2.03E-17	2.24E-16	KCNJ14	up	mRNAseq_120m
133.469992	-1.343033606	0.176274732	-7.618979699	2.56E-14	2.19E-13	KLHL30	down	mRNAseq_120m
344.6068835	-0.654175091	0.109169734	-5.992275209	2.07E-09	1.13E-08	CA13	down	mRNAseq_120m
122.9482121	0.875816311	0.185825426	4.713113432	2.44E-06	9.25E-06	KCNN3	up	mRNAseq_120m
119.0703947	2.899298956	0.225117185	12.87906545	5.90E-38	2.11E-36	KDR	up	mRNAseq_120m
254.7442543	-0.697786749	0.140458183	-4.967932317	6.77E-07	2.75E-06	KRT7	down	mRNAseq_120m
167.6810352	-2.161896917	0.176152204	-12.27289168	1.27E-34	3.90E-33	KRT13	down	mRNAseq_120m
982.0469374	-0.951976722	0.07223071	-13.17966723	1.15E-39	4.46E-38	KRT15	down	mRNAseq_120m
716.5412381	0.697762055	0.082302783	8.477988577	2.29E-17	2.51E-16	AMIGO3	up	mRNAseq_120m
153.3079143	0.726286733	0.164684149	4.410179954	1.03E-05	3.60E-05	C6orf147	up	mRNAseq_120m
113.8543399	0.821441324	0.188999809	4.346254792	1.38E-05	4.73E-05	SOGA3	up	mRNAseq_120m
1702.082098	-0.686284049	0.063070623	-10.88119981	1.42E-27	3.02E-26	NSUN4	down	mRNAseq_120m
28757.41587	-0.666269034	0.045945207	-14.50138264	1.19E-47	6.42E-46	KRT18	down	mRNAseq_120m
163.6236811	1.179187223	0.415401686	2.838667397	0.004530235	0.010212138	LINC00202-1	up	mRNAseq_120m
2729.465585	-0.719523843	0.165297379	-4.352905338	1.34E-05	4.60E-05	C15orf52	down	mRNAseq_120m
109.2109575	-0.957865418	0.195587354	-4.8973791	9.71E-07	3.88E-06	GOLGA2P7	down	mRNAseq_120m
275.8836378	-0.622754524	0.119819821	-5.197424932	2.02E-07	8.76E-07	ZNF749	down	mRNAseq_120m
5045.047083	-0.795856939	0.048776973	-16.31624272	7.57E-60	6.24E-58	TRNP1	down	mRNAseq_120m
504.9211427	0.730263434	0.095407257	7.654170765	1.95E-14	1.68E-13	CD164L2	up	mRNAseq_120m
475.6187104	-0.651086	0.099739188	-6.527885476	6.67E-11	4.28E-10	NOTCH2NL	down	mRNAseq_120m
236.2550309	-1.312243029	0.152409755	-8.609967462	7.31E-18	8.34E-17	KRT81	down	mRNAseq_120m
111.1576863	0.582542686	0.222375161	2.619639184	0.008802284	0.018654051	CAPN8	up	mRNAseq_120m
1081.037064	-0.752044847	0.078994814	-9.520179918	1.73E-21	2.54E-20	SNHG17	down	mRNAseq_120m
110.0782497	-1.034382026	0.195842088	-5.281714645	1.28E-07	5.69E-07	LRRC75B	down	mRNAseq_120m
225.938534	0.883540916	0.137617473	6.420266979	1.36E-10	8.47E-10	OGFRP1	up	mRNAseq_120m
139.6927923	1.441029278	0.169981299	8.477575378	2.30E-17	2.52E-16	C2orf78	up	mRNAseq_120m
756.4013619	0.656017458	0.08401978	7.80789304	5.82E-15	5.24E-14	PLEKHM3	up	mRNAseq_120m
173.3557422	1.195853523	0.172869322	6.917673467	4.59E-12	3.27E-11	C2orf82	up	mRNAseq_120m
114.2101576	-0.608053302	0.187022577	-3.251229413	0.001149071	0.002919645	FAM212A	down	mRNAseq_120m
193.4145001	0.994974668	0.145685271	6.829617443	8.51E-12	5.89E-11	LEKR1	up	mRNAseq_120m
548.1351722	-0.640488317	0.101662338	-6.3001533	2.97E-10	1.79E-09	SAMD5	down	mRNAseq_120m
432.8071228	1.743672398	0.109608865	15.90813291	5.56E-57	4.22E-55	MAFA	up	mRNAseq_120m
3370.460315	-0.934457241	0.049759332	-18.77953752	1.11E-78	1.51E-76	LAD1	down	mRNAseq_120m
856.3982729	0.84972843	0.111350185	7.631136196	2.33E-14	2.00E-13	C9orf172	up	mRNAseq_120m
145.3093807	1.084429315	0.183585932	5.906930359	3.49E-09	1.86E-08	LAG3	up	mRNAseq_120m
112.3165892	0.991529116	0.233849887	4.240023931	2.23E-05	7.39E-05	UBAP1L	up	mRNAseq_120m
16153.63919	-0.859618799	0.040519956	-21.21470234	6.99E-100	1.58E-97	LAMB3	down	mRNAseq_120m
18705.47947	0.994983701	0.041127932	24.19240782	2.67E-129	1.11E-126	LDLR	up	mRNAseq_120m
19923.08514	-0.704871573	0.052348292	-13.46503467	2.51E-41	1.04E-39	LIF	down	mRNAseq_120m
1045.080997	-0.586982067	0.070540492	-8.321207395	8.71E-17	9.03E-16	LIFR	down	mRNAseq_120m
1566.352268	-0.781472099	0.061505344	-12.70575929	5.49E-37	1.88E-35	LIG3	down	mRNAseq_120m
171.8434848	0.671207081	0.152688998	4.395909934	1.10E-05	3.82E-05	ST3GAL4-AS1	up	mRNAseq_120m
266.1744296	0.583447575	0.121083605	4.818551425	1.45E-06	5.65E-06	C12orf76	up	mRNAseq_120m
162.7911526	0.912953088	0.160184976	5.699367771	1.20E-08	6.04E-08	DICER1-AS1	up	mRNAseq_120m
184.9060142	-0.662781457	0.149673425	-4.428183953	9.50E-06	3.34E-05	C17orf97	down	mRNAseq_120m
345.6633775	-1.457765656	0.120290932	-12.11866626	8.41E-34	2.49E-32	MED11	down	mRNAseq_120m
244.3804452	0.922457764	0.140053261	6.586478283	4.50E-11	2.93E-10	VMAC	up	mRNAseq_120m
108.3470936	1.358743202	0.200423815	6.779350068	1.21E-11	8.26E-11	LOC400684	up	mRNAseq_120m
803.6406253	-0.813213122	0.08912637	-9.124270686	7.22E-20	9.44E-19	SH2D5	down	mRNAseq_120m
352.8084945	-0.732747466	0.107740261	-6.801055222	1.04E-11	7.14E-11	C1orf226	down	mRNAseq_120m
588.587626	0.841758884	0.08909578	9.447797496	3.46E-21	4.98E-20	PAIP2B	up	mRNAseq_120m
186.1718314	-1.499531308	0.153088257	-9.79520794	1.18E-22	1.88E-21	C3orf80	down	mRNAseq_120m
358.8247208	0.925099253	0.176631466	5.237454433	1.63E-07	7.15E-07	HTATSF1P2	up	mRNAseq_120m
363.8948551	1.662048137	0.134712645	12.33772921	5.67E-35	1.78E-33	KLHL31	up	mRNAseq_120m
774.3854755	-0.806791827	0.09835291	-8.203029521	2.34E-16	2.37E-15	LINC00998	down	mRNAseq_120m
2171.809727	-0.878384125	0.073483805	-11.95343819	6.23E-33	1.77E-31	TOMM5	down	mRNAseq_120m
3320.205255	-0.72659846	0.052224885	-13.9128782	5.29E-44	2.47E-42	SNX30	down	mRNAseq_120m
750.700488	0.937300925	0.12513933	7.490058652	6.88E-14	5.73E-13	GOLGA7B	up	mRNAseq_120m
563.9228314	1.370732768	0.10328243	13.27169362	3.38E-40	1.34E-38	RNF223	up	mRNAseq_120m
245.4808817	-0.643655639	0.13924996	-4.622303952	3.80E-06	1.41E-05	UFSP1	down	mRNAseq_120m
1046.375135	0.630233052	0.069435957	9.076465269	1.12E-19	1.44E-18	ZBTB34	up	mRNAseq_120m
130.4345062	0.857740871	0.175001118	4.901345092	9.52E-07	3.81E-06	WDFY3-AS2	up	mRNAseq_120m
180.1887114	-1.013495495	0.15638224	-6.480886166	9.12E-11	5.77E-10	YY2	down	mRNAseq_120m
559.5684387	-0.939542647	0.095179374	-9.871284121	5.55E-23	9.03E-22	C16orf74	down	mRNAseq_120m
603.8394846	0.70707417	0.115411934	6.12652562	8.98E-10	5.15E-09	LTBP2	up	mRNAseq_120m
457.53894	1.257811172	0.101712855	12.36629503	3.98E-35	1.26E-33	MXD1	up	mRNAseq_120m
507.9214064	-0.784757092	0.100617591	-7.79940254	6.22E-15	5.58E-14	SMAD6	down	mRNAseq_120m
9362.268232	1.026907433	0.046601625	22.03587197	1.31E-107	3.49E-105	MAFG	up	mRNAseq_120m
749.3753157	-0.614296524	0.085450435	-7.188922154	6.53E-13	5.00E-12	MAOA	down	mRNAseq_120m
2881.352395	0.692735779	0.061964911	11.17948475	5.14E-29	1.19E-27	ARSD	up	mRNAseq_120m
364.7282506	0.584235887	0.14006068	4.171305514	3.03E-05	9.83E-05	TBC1D3B	up	mRNAseq_120m
3778.641092	-0.750125479	0.058925949	-12.72996848	4.03E-37	1.40E-35	C8orf82	down	mRNAseq_120m
34001.47871	-0.605575322	0.051991199	-11.64765074	2.36E-31	6.18E-30	PIM3	down	mRNAseq_120m
1527.012573	-0.783490622	0.064997324	-12.05419812	1.84E-33	5.37E-32	MCAM	down	mRNAseq_120m
11545.53101	0.731444217	0.044616453	16.39404694	2.11E-60	1.78E-58	MDM2	up	mRNAseq_120m
1513.239005	-1.091340454	0.088915573	-12.27389551	1.25E-34	3.86E-33	MDM4	down	mRNAseq_120m
184.4283911	0.583216415	0.158714966	3.674615135	0.000238208	0.0006806	ART4	up	mRNAseq_120m
991.4437705	-0.599183382	0.071794147	-8.34585281	7.07E-17	7.42E-16	MAP3K5	down	mRNAseq_120m
16920.8848	-0.653886888	0.039733098	-16.45698222	7.47E-61	6.40E-59	MET	down	mRNAseq_120m
842.5939312	-1.033600128	0.080038935	-12.91371668	3.77E-38	1.36E-36	METTL1	down	mRNAseq_120m
35804.44406	-0.866019432	0.044094938	-19.63988324	7.06E-86	1.14E-83	KITLG	down	mRNAseq_120m
10816.94091	0.581372663	0.049904195	11.64977546	2.30E-31	6.04E-30	MAP3K11	up	mRNAseq_120m
119.325052	3.520655946	0.246864273	14.26150451	3.80E-46	1.94E-44	ASTL	up	mRNAseq_120m
2390.31283	0.630895046	0.061207441	10.30748931	6.52E-25	1.19E-23	MN1	up	mRNAseq_120m
318.5717532	0.802140928	0.121111662	6.623151832	3.52E-11	2.31E-10	THAP7-AS1	up	mRNAseq_120m
251.5493673	2.523869342	0.171976019	14.67570514	9.23E-49	5.21E-47	GPR179	up	mRNAseq_120m
1209.045714	0.72094322	0.108276131	6.658376229	2.77E-11	1.83E-10	PLEKHM1P	up	mRNAseq_120m
118.5939671	1.98300127	0.218718641	9.066448376	1.23E-19	1.58E-18	LOC440461	up	mRNAseq_120m
711.1800256	0.605002508	0.094806963	6.381414258	1.75E-10	1.08E-09	PLIN5	up	mRNAseq_120m
163.0545539	-0.629481833	0.167774132	-3.75196001	0.000175457	0.000511501	BCL2L15	down	mRNAseq_120m
186.3201249	1.10663845	0.185285754	5.972604073	2.33E-09	1.27E-08	LINC00969	up	mRNAseq_120m
489.4528983	0.618379749	0.103433912	5.978501041	2.25E-09	1.23E-08	C6orf226	up	mRNAseq_120m
565.5631098	-0.802454523	0.09389529	-8.546270243	1.27E-17	1.42E-16	RNF216P1	down	mRNAseq_120m
222.8506479	-0.617365878	0.13586121	-4.54409231	5.52E-06	2.00E-05	RP9P	down	mRNAseq_120m
3447.934115	0.843238363	0.062380248	13.5177141	1.23E-41	5.15E-40	NRARP	up	mRNAseq_120m
135.4309201	1.330482767	0.178381806	7.458623727	8.74E-14	7.22E-13	CDNF	up	mRNAseq_120m
521.411444	1.047573153	0.249937673	4.191337547	2.77E-05	9.04E-05	PRKXP1	up	mRNAseq_120m
340.0807211	0.746908455	0.109507164	6.820635557	9.06E-12	6.26E-11	EMC3-AS1	up	mRNAseq_120m
481.7772127	1.61829022	0.152879624	10.58538851	3.48E-26	6.88E-25	MSH4	up	mRNAseq_120m
1450.747565	1.239081449	0.081814841	15.14494719	8.18E-52	5.23E-50	MSX2	up	mRNAseq_120m
11712.96726	-0.598527044	0.043724159	-13.68870351	1.19E-42	5.23E-41	MTAP	down	mRNAseq_120m
271.1356198	0.76255754	0.130148692	5.85912565	4.65E-09	2.44E-08	MYO1F	up	mRNAseq_120m
2696.903347	-0.583848857	0.070463574	-8.285825194	1.17E-16	1.21E-15	MTR	down	mRNAseq_120m
381.2491722	-0.601932093	0.132340021	-4.548375369	5.41E-06	1.97E-05	MUC1	down	mRNAseq_120m
131.8789017	-1.31382819	0.243032559	-5.405976037	6.45E-08	2.98E-07	MUC2	down	mRNAseq_120m
3037.533061	-0.63417662	0.057956123	-10.94235749	7.23E-28	1.57E-26	MXI1	down	mRNAseq_120m
38962.77619	-0.996566619	0.047752093	-20.86959022	1.01E-96	2.13E-94	MYC	down	mRNAseq_120m
929.9877486	-0.618021009	0.084890023	-7.280254964	3.33E-13	2.61E-12	MYO9A	down	mRNAseq_120m
6868.847175	1.887137728	0.061425457	30.72240431	2.86E-207	3.20E-204	ATF3	up	mRNAseq_120m
695.6379528	-1.612835208	0.089734946	-17.97332352	3.15E-72	3.81E-70	NUBP1	down	mRNAseq_120m
1963.335921	-1.616992575	0.05819902	-27.78384553	6.80E-170	5.07E-167	NBN	down	mRNAseq_120m
446.1423392	2.400369982	0.123518818	19.43323313	4.04E-84	6.35E-82	NEB	up	mRNAseq_120m
118.4881845	-1.004053214	0.195142155	-5.14523995	2.67E-07	1.14E-06	SPIN2B	down	mRNAseq_120m
7302.812757	-0.725518521	0.044050688	-16.47008393	6.02E-61	5.18E-59	NF2	down	mRNAseq_120m
1721.085665	-1.06542563	0.075484723	-14.11445366	3.09E-45	1.53E-43	NFATC2	down	mRNAseq_120m
23866.86889	0.944322117	0.046130221	20.47079096	3.92E-93	7.80E-91	NFE2L1	up	mRNAseq_120m
1559.643877	-0.671416517	0.062448477	-10.75152742	5.83E-27	1.20E-25	NFIB	down	mRNAseq_120m
2180.044093	1.033140552	0.058622305	17.62367658	1.62E-69	1.76E-67	NFIL3	up	mRNAseq_120m
2129.751005	0.582869691	0.066521303	8.762150843	1.92E-18	2.28E-17	NGFR	up	mRNAseq_120m
101.017223	1.970598349	0.21720956	9.07233709	1.16E-19	1.50E-18	NHLH1	up	mRNAseq_120m
123.4141398	1.224420174	0.221834177	5.519529004	3.40E-08	1.62E-07	NNAT	up	mRNAseq_120m
107.0950717	1.72680678	0.219043559	7.883394465	3.19E-15	2.94E-14	NOS1	up	mRNAseq_120m
1445.096858	0.622826103	0.06491402	9.594631537	8.42E-22	1.27E-20	NPAT	up	mRNAseq_120m
898.2515266	0.616045639	0.11192873	5.503909865	3.71E-08	1.76E-07	ATP2A1	up	mRNAseq_120m
2428.660001	-0.706869872	0.053998656	-13.09050872	3.73E-39	1.40E-37	SLC11A2	down	mRNAseq_120m
963.3361623	-0.699296955	0.072697282	-9.619299919	6.63E-22	1.00E-20	NTHL1	down	mRNAseq_120m
31964.87717	1.403122845	0.036788901	38.13984167	0	0	NR4A2	up	mRNAseq_120m
882.842438	-0.58303826	0.081415824	-7.16124004	8.00E-13	6.07E-12	CISD2	down	mRNAseq_120m
124.6931797	0.600728237	0.17866109	3.362389861	0.000772709	0.002028122	DFNB59	up	mRNAseq_120m
175.4941657	0.853888973	0.163629857	5.218417898	1.80E-07	7.87E-07	BDNF-AS	up	mRNAseq_120m
1764.691572	-0.76747165	0.064000955	-11.99156568	3.93E-33	1.13E-31	ORC2	down	mRNAseq_120m
765.5587912	-0.638862951	0.084095627	-7.596862911	3.03E-14	2.59E-13	OTX1	down	mRNAseq_120m
452.0819892	0.979273056	0.138053751	7.093418684	1.31E-12	9.74E-12	OVGP1	up	mRNAseq_120m
164.3431158	-0.951101331	0.161857278	-5.87617279	4.20E-09	2.21E-08	P2RY2	down	mRNAseq_120m
295.4749647	0.750183843	0.152119411	4.931545791	8.16E-07	3.29E-06	SPRN	up	mRNAseq_120m
115.4219089	-0.885885093	0.183967201	-4.81545128	1.47E-06	5.73E-06	COL5A3	down	mRNAseq_120m
627.8427308	-0.759077624	0.090904791	-8.350248832	6.81E-17	7.15E-16	PAFAH2	down	mRNAseq_120m
12874.62287	-1.22479486	0.051135874	-23.95177328	8.86E-127	3.52E-124	SERPINE1	down	mRNAseq_120m
484.2090236	-0.762327096	0.09615077	-7.928455472	2.22E-15	2.08E-14	GALNT9	down	mRNAseq_120m
105.5113826	1.218378798	0.209319304	5.820670964	5.86E-09	3.05E-08	IL21R	up	mRNAseq_120m
984.7101731	-0.60314239	0.073763681	-8.176685055	2.92E-16	2.93E-15	SLC45A1	down	mRNAseq_120m
103.5733431	-0.655049999	0.195758985	-3.346206561	0.000819253	0.002136475	PAX9	down	mRNAseq_120m
406.6642303	-0.850621878	0.107362648	-7.922884696	2.32E-15	2.17E-14	PARD6A	down	mRNAseq_120m
1702.303616	-1.251295866	0.069426164	-18.0234049	1.28E-72	1.55E-70	PCDH7	down	mRNAseq_120m
1426.441785	-0.690848604	0.070106727	-9.854241227	6.57E-23	1.06E-21	EXOSC3	down	mRNAseq_120m
6675.005925	-0.957223167	0.053297532	-17.95999031	4.01E-72	4.75E-70	TMED7	down	mRNAseq_120m
1390.90606	-0.931929089	0.072014005	-12.94094244	2.64E-38	9.66E-37	RRP15	down	mRNAseq_120m
1335.634963	-0.706807777	0.069305421	-10.19844868	2.01E-24	3.59E-23	YARS2	down	mRNAseq_120m
743.7193182	-1.669824374	0.084645216	-19.72733305	1.26E-86	2.10E-84	CUTC	down	mRNAseq_120m
2703.19835	-1.261467045	0.053141127	-23.7380559	1.46E-124	5.44E-122	UTP18	down	mRNAseq_120m
1908.858148	-1.015201267	0.056734421	-17.89392127	1.32E-71	1.53E-69	SUV420H1	down	mRNAseq_120m
1814.701489	-0.595645101	0.064493495	-9.235739211	2.57E-20	3.47E-19	UTP11L	down	mRNAseq_120m
1116.916086	-0.601267157	0.070930394	-8.476861924	2.31E-17	2.53E-16	COMMD2	down	mRNAseq_120m
991.7097348	-0.732662138	0.073109165	-10.02148146	1.23E-23	2.09E-22	INSIG2	down	mRNAseq_120m
5620.635208	-0.813903941	0.050077336	-16.25293998	2.13E-59	1.73E-57	DCTN4	down	mRNAseq_120m
1014.08937	0.806580637	0.108477227	7.435483545	1.04E-13	8.55E-13	RAPGEFL1	up	mRNAseq_120m
1357.99859	-1.779604815	0.203334228	-8.752116301	2.09E-18	2.48E-17	CPA4	down	mRNAseq_120m
4886.046219	-0.832326671	0.046052856	-18.07329109	5.17E-73	6.39E-71	DDX47	down	mRNAseq_120m
1423.573564	-1.670998761	0.071312997	-23.4318965	2.02E-121	7.39E-119	MRPL27	down	mRNAseq_120m
5387.501008	0.691551476	0.050449597	13.70777011	9.12E-43	4.03E-41	IER5	up	mRNAseq_120m
1303.229833	-0.713732988	0.068440624	-10.42849914	1.84E-25	3.47E-24	ERGIC2	down	mRNAseq_120m
2351.975356	0.693663162	0.069260906	10.01521928	1.31E-23	2.22E-22	GMIP	up	mRNAseq_120m
2471.200766	-0.611630282	0.071382183	-8.56838855	1.05E-17	1.18E-16	CD320	down	mRNAseq_120m
131.7802891	0.940483597	0.172861721	5.440670114	5.31E-08	2.47E-07	CYP39A1	up	mRNAseq_120m
7627.698581	1.029249682	0.054674037	18.82519998	4.69E-79	6.42E-77	FAM53C	up	mRNAseq_120m
709.8880162	1.276550862	0.086372192	14.77965112	1.98E-49	1.15E-47	KRCC1	up	mRNAseq_120m
776.1256222	0.974156702	0.129662968	7.512990896	5.78E-14	4.85E-13	SPTBN5	up	mRNAseq_120m
755.5303719	0.614243391	0.102396879	5.998653462	1.99E-09	1.09E-08	ZNF771	up	mRNAseq_120m
1094.310267	-1.0083606	0.069718804	-14.46325163	2.07E-47	1.11E-45	THEM6	down	mRNAseq_120m
235.6519516	-1.185071601	0.135124849	-8.770197388	1.78E-18	2.12E-17	DACT1	down	mRNAseq_120m
431.1772939	1.205538077	0.141015204	8.54899358	1.24E-17	1.39E-16	ZNF117	up	mRNAseq_120m
1347.565939	-0.83895268	0.065178284	-12.87165947	6.50E-38	2.31E-36	MBTPS2	down	mRNAseq_120m
1888.485321	-0.610685644	0.05922415	-10.31142948	6.26E-25	1.15E-23	HOOK1	down	mRNAseq_120m
2158.983304	-1.0896576	0.057090321	-19.0865559	3.27E-81	4.83E-79	WNT16	down	mRNAseq_120m
3544.509194	-0.669256405	0.063757351	-10.49692923	8.92E-26	1.72E-24	NIP7	down	mRNAseq_120m
1816.953797	-0.957836507	0.064092323	-14.944637	1.69E-50	1.01E-48	PRKAG2	down	mRNAseq_120m
1485.551209	-0.594601974	0.072302213	-8.223841927	1.97E-16	2.00E-15	SCARA3	down	mRNAseq_120m
2242.181635	-0.62250633	0.057519587	-10.82251036	2.69E-27	5.66E-26	NOP16	down	mRNAseq_120m
4844.170041	-0.667369345	0.048417483	-13.78364403	3.20E-43	1.44E-41	NELFCD	down	mRNAseq_120m
1981.22702	-0.713835231	0.062697139	-11.38545151	4.94E-30	1.21E-28	NCKIPSD	down	mRNAseq_120m
256.7434828	-1.227478558	0.137689067	-8.91485859	4.88E-19	6.03E-18	C9orf156	down	mRNAseq_120m
1585.440222	-0.623389035	0.06950845	-8.968535986	3.00E-19	3.74E-18	MTFP1	down	mRNAseq_120m
1859.924439	-1.006996795	0.06015604	-16.73974552	6.73E-63	6.18E-61	PDGFA	down	mRNAseq_120m
4081.379427	-0.779493283	0.051945298	-15.00604128	6.70E-51	4.07E-49	PDGFB	down	mRNAseq_120m
101.3996557	2.802116532	0.261234276	10.72645051	7.65E-27	1.57E-25	PEX5L	up	mRNAseq_120m
2513.262018	-0.884965094	0.058333797	-15.17070948	5.53E-52	3.59E-50	NT5DC3	down	mRNAseq_120m
530.963711	-0.730538624	0.10615696	-6.88168371	5.91E-12	4.17E-11	PDGFRL	down	mRNAseq_120m
1684.10218	-0.706969503	0.060423596	-11.7002223	1.27E-31	3.38E-30	LARP7	down	mRNAseq_120m
10178.24269	-0.752064806	0.047733208	-15.75558898	6.29E-56	4.65E-54	AZIN1	down	mRNAseq_120m
2576.559255	0.582472787	0.066607861	8.744805431	2.23E-18	2.64E-17	PCF11	up	mRNAseq_120m
29688.88679	0.614993461	0.05509026	11.16337926	6.16E-29	1.41E-27	LSR	up	mRNAseq_120m
324.6799602	-0.903026674	0.112550568	-8.02329734	1.03E-15	9.90E-15	UBE2D4	down	mRNAseq_120m
2428.694393	-0.752595716	0.058960514	-12.76440217	2.59E-37	9.04E-36	PDHB	down	mRNAseq_120m
6518.335517	-0.835630879	0.053718773	-15.55565843	1.46E-54	1.03E-52	KLF13	down	mRNAseq_120m
474.3621754	-0.622166699	0.107299821	-5.798394561	6.70E-09	3.46E-08	PDK1	down	mRNAseq_120m
1778.577702	-1.084527205	0.063048635	-17.2014383	2.59E-66	2.61E-64	OTUD6B	down	mRNAseq_120m
757.7760168	-0.758066031	0.085200558	-8.897430383	5.72E-19	7.03E-18	TMBIM4	down	mRNAseq_120m
2207.644295	-0.643143632	0.066072827	-9.733859691	2.16E-22	3.38E-21	PTRH2	down	mRNAseq_120m
1575.205325	0.791419965	0.061236056	12.92408454	3.29E-38	1.20E-36	HECA	up	mRNAseq_120m
1714.294966	1.176038394	0.063568171	18.50042825	2.05E-76	2.66E-74	PADI3	up	mRNAseq_120m
742.9845462	-0.580709012	0.08287182	-7.007315764	2.43E-12	1.77E-11	TMEM8B	down	mRNAseq_120m
2031.533389	-0.80947779	0.059516703	-13.60085058	3.96E-42	1.71E-40	SIX4	down	mRNAseq_120m
18699.82154	1.023766444	0.044906314	22.79782842	4.82E-115	1.51E-112	PER1	up	mRNAseq_120m
2561.016314	-0.95527198	0.076459327	-12.493858	8.06E-36	2.64E-34	PFAS	down	mRNAseq_120m
1861.189234	-0.797207755	0.057507365	-13.86270713	1.07E-43	4.88E-42	ATP8B1	down	mRNAseq_120m
4087.615982	-0.717277421	0.060886318	-11.78060103	4.91E-32	1.33E-30	PFN2	down	mRNAseq_120m
419.8022551	1.499169407	0.12426512	12.06428165	1.63E-33	4.78E-32	PGAM2	up	mRNAseq_120m
527.215479	0.918969447	0.11002656	8.352250995	6.70E-17	7.04E-16	PGF	up	mRNAseq_120m
5327.994927	0.60625784	0.045451252	13.33863906	1.38E-40	5.61E-39	ATP6V1B2	up	mRNAseq_120m
208.6690708	0.862903476	0.161015917	5.359119098	8.36E-08	3.81E-07	PHKG1	up	mRNAseq_120m
488.4973075	1.62099289	0.109758187	14.76876524	2.33E-49	1.35E-47	SERPINI1	up	mRNAseq_120m
202.8409952	0.785023283	0.152464665	5.148886669	2.62E-07	1.12E-06	PIK3CG	up	mRNAseq_120m
2193.471407	-0.958374034	0.059693715	-16.05485658	5.29E-58	4.13E-56	PIK3R1	down	mRNAseq_120m
1665.855358	-0.841626016	0.064122689	-13.12524516	2.36E-39	9.03E-38	PITX1	down	mRNAseq_120m
165.4777594	0.718880591	0.168235871	4.273051795	1.93E-05	6.43E-05	PKLR	up	mRNAseq_120m
323.7164589	-0.89247737	0.114725673	-7.779229765	7.30E-15	6.51E-14	PLA2G4A	down	mRNAseq_120m
487.4566086	-1.1218769	0.095952472	-11.6920062	1.40E-31	3.71E-30	PLAT	down	mRNAseq_120m
17526.34573	-0.736966139	0.048557574	-15.17716129	5.01E-52	3.27E-50	PLAU	down	mRNAseq_120m
300.2646667	-0.803940509	0.118714749	-6.772035599	1.27E-11	8.67E-11	PLCB2	down	mRNAseq_120m
199.0670612	-0.605768941	0.146739332	-4.128197488	3.66E-05	0.000117201	PLCB4	down	mRNAseq_120m
1188.301212	0.776038308	0.07903905	9.818416473	9.38E-23	1.50E-21	PLCD1	up	mRNAseq_120m
134.1778995	2.156679386	0.224272555	9.616332155	6.82E-22	1.03E-20	CHIC1	up	mRNAseq_120m
1144.628333	0.795474616	0.067090753	11.85669531	1.99E-32	5.54E-31	ZFYVE1	up	mRNAseq_120m
656.4570782	-0.621389864	0.090017134	-6.903017634	5.09E-12	3.61E-11	PLD1	down	mRNAseq_120m
469.3933961	0.655194679	0.132672808	4.938424764	7.88E-07	3.18E-06	PLEK	up	mRNAseq_120m
2455.381354	-1.078716141	0.065821669	-16.38846533	2.31E-60	1.94E-58	PLSCR1	down	mRNAseq_120m
1482.1955	-1.056024498	0.104024209	-10.1517186	3.26E-24	5.69E-23	PLXNB3	down	mRNAseq_120m
9999.842676	0.82914294	0.060290903	13.75237215	4.93E-43	2.20E-41	PMAIP1	up	mRNAseq_120m
3786.517702	0.650181903	0.053288652	12.20113251	3.07E-34	9.27E-33	PML	up	mRNAseq_120m
2736.421585	-0.634194687	0.054833377	-11.56585132	6.14E-31	1.57E-29	PMM2	down	mRNAseq_120m
1724.424125	-0.683146737	0.072865469	-9.375452398	6.89E-21	9.73E-20	PMP22	down	mRNAseq_120m
5720.220752	-0.615708846	0.051666817	-11.91691074	9.66E-33	2.73E-31	FGFRL1	down	mRNAseq_120m
151.7117334	-1.150171744	0.165124651	-6.965475683	3.27E-12	2.36E-11	GPR87	down	mRNAseq_120m
3748.732182	-0.608858093	0.052837512	-11.52321661	1.01E-30	2.54E-29	C11orf24	down	mRNAseq_120m
1715.208434	-0.628897083	0.067164669	-9.363510426	7.71E-21	1.09E-19	A4GALT	down	mRNAseq_120m
552.7909059	0.883695622	0.095910827	9.213721227	3.15E-20	4.23E-19	C21orf58	up	mRNAseq_120m
452.6708915	-1.156077222	0.111822983	-10.33845808	4.72E-25	8.73E-24	SMIM11	down	mRNAseq_120m
1029.039642	-0.634915886	0.07145068	-8.886071964	6.33E-19	7.75E-18	SETD4	down	mRNAseq_120m
2257.725098	0.80011485	0.057192775	13.98978894	1.80E-44	8.61E-43	RIPK4	up	mRNAseq_120m
2868.953608	1.307939621	0.059393304	22.02166806	1.79E-107	4.70E-105	POLH	up	mRNAseq_120m
73454.34375	1.496835937	0.054726388	27.35126487	1.04E-164	7.18E-162	POLR2A	up	mRNAseq_120m
294.7558681	0.850863746	0.164496033	5.172548741	2.31E-07	9.95E-07	NLGN3	up	mRNAseq_120m
4740.743658	-0.705308295	0.04654536	-15.15313883	7.22E-52	4.65E-50	POLRMT	down	mRNAseq_120m
1532.855128	-0.608938751	0.064144881	-9.493177602	2.24E-21	3.26E-20	GAR1	down	mRNAseq_120m
405.1808077	-1.495025573	0.110131167	-13.57495438	5.64E-42	2.40E-40	SH3TC1	down	mRNAseq_120m
116.5731623	0.720737709	0.195120371	3.693810676	0.000220918	0.000633729	SASH3	up	mRNAseq_120m
5191.747051	0.582866326	0.061074928	9.543463234	1.38E-21	2.05E-20	KCTD5	up	mRNAseq_120m
568.9982999	-0.819842585	0.093812944	-8.739120096	2.35E-18	2.77E-17	ETAA1	down	mRNAseq_120m
2048.584171	-0.605451508	0.058095524	-10.42165499	1.97E-25	3.72E-24	NLE1	down	mRNAseq_120m
428.5365693	-1.085360155	0.112546014	-9.643701448	5.23E-22	7.98E-21	TRMT13	down	mRNAseq_120m
1323.164759	-0.815604717	0.067794918	-12.03046978	2.46E-33	7.09E-32	RBM47	down	mRNAseq_120m
882.968759	2.609801167	0.322572997	8.090575446	5.94E-16	5.80E-15	ADAMTSL4	up	mRNAseq_120m
1698.195375	-0.994103225	0.074613269	-13.32341069	1.69E-40	6.82E-39	PUS7	down	mRNAseq_120m
545.7280781	-1.068295502	0.092151826	-11.59277624	4.48E-31	1.16E-29	EXOC6	down	mRNAseq_120m
3882.090026	0.607920821	0.075933974	8.00591339	1.19E-15	1.13E-14	FAM193B	up	mRNAseq_120m
345.4895081	-1.471433271	0.116211919	-12.66163819	9.65E-37	3.28E-35	ING3	down	mRNAseq_120m
815.6608858	-0.664289515	0.082653409	-8.037049239	9.20E-16	8.88E-15	EPB41L4B	down	mRNAseq_120m
374.9184524	1.821774783	0.11384813	16.00179805	1.24E-57	9.62E-56	DLL4	up	mRNAseq_120m
573.9549785	-0.993133998	0.090805431	-10.93694495	7.67E-28	1.66E-26	GNB1L	down	mRNAseq_120m
2052.744864	0.623658267	0.218799684	2.850361821	0.004366952	0.009881284	MXRA8	up	mRNAseq_120m
2416.477663	-1.031447844	0.054197889	-19.03114441	9.42E-81	1.36E-78	INO80	down	mRNAseq_120m
258.950004	0.696230326	0.138031136	5.044009229	4.56E-07	1.89E-06	POU6F1	up	mRNAseq_120m
2405.222045	0.702225467	0.05383091	13.04502317	6.78E-39	2.53E-37	PPARA	up	mRNAseq_120m
469.7434372	-0.997563504	0.100129237	-9.962759442	2.22E-23	3.70E-22	PPARG	down	mRNAseq_120m
296.3060113	-0.619000668	0.11952434	-5.178867069	2.23E-07	9.64E-07	SLC6A20	down	mRNAseq_120m
2688.948009	-0.67270091	0.053645377	-12.53977424	4.52E-36	1.50E-34	SLC35F2	down	mRNAseq_120m
1586.813477	-0.648066047	0.062449427	-10.37745384	3.14E-25	5.84E-24	NSMCE4A	down	mRNAseq_120m
1558.77517	-0.827892524	0.060328661	-13.72303831	7.39E-43	3.27E-41	DNAJB12	down	mRNAseq_120m
1411.608602	0.659517458	0.065479519	10.07211828	7.34E-24	1.26E-22	SAMD9	up	mRNAseq_120m
1157.728528	0.823986151	0.070130138	11.7493873	7.11E-32	1.91E-30	KLHL28	up	mRNAseq_120m
1142.623462	-0.639138957	0.079370561	-8.052594721	8.11E-16	7.85E-15	BSPRY	down	mRNAseq_120m
4113.387584	0.689046216	0.063568998	10.83934375	2.24E-27	4.73E-26	WBP1L	up	mRNAseq_120m
1091.993961	-1.462689283	0.072254591	-20.24354804	4.05E-91	7.47E-89	PAQR5	down	mRNAseq_120m
642.7677541	1.855658678	0.096359241	19.25771379	1.22E-82	1.85E-80	FAM46C	up	mRNAseq_120m
3974.069319	1.270133235	0.048929689	25.95833442	1.46E-148	8.19E-146	PGPEP1	up	mRNAseq_120m
893.0554997	-0.644959297	0.078217994	-8.245664035	1.64E-16	1.68E-15	ELP6	down	mRNAseq_120m
2489.989542	-0.83122401	0.056585849	-14.68960935	7.51E-49	4.26E-47	DCAF16	down	mRNAseq_120m
7866.754866	0.696480814	0.053782292	12.95000235	2.35E-38	8.62E-37	RETSAT	up	mRNAseq_120m
883.7206999	-1.374475011	0.080793098	-17.01228249	6.66E-65	6.41E-63	CASZ1	down	mRNAseq_120m
193.3145158	0.625076244	0.163304882	3.827664148	0.000129365	0.000384275	RASIP1	up	mRNAseq_120m
1757.662493	-0.84020697	0.063022	-13.33196296	1.51E-40	6.11E-39	SARS2	down	mRNAseq_120m
735.8311206	-0.819735523	0.082576155	-9.927024618	3.18E-23	5.25E-22	COMMD8	down	mRNAseq_120m
800.8042085	1.081208368	0.078435687	13.78464836	3.15E-43	1.42E-41	FAM120C	up	mRNAseq_120m
752.5723732	-0.936453859	0.086274044	-10.85441021	1.90E-27	4.02E-26	THG1L	down	mRNAseq_120m
142.7672647	0.733990871	0.164902313	4.451064751	8.54E-06	3.02E-05	ULK4	up	mRNAseq_120m
568.792005	-0.584407009	0.093577648	-6.245155977	4.23E-10	2.52E-09	OXSM	down	mRNAseq_120m
393.5697422	-0.617511825	0.105107035	-5.875076071	4.23E-09	2.23E-08	TRMT61B	down	mRNAseq_120m
394.0759644	-0.696177248	0.106453634	-6.539722691	6.16E-11	3.96E-10	PARPBP	down	mRNAseq_120m
692.3525459	-0.997199681	0.087183483	-11.43794268	2.70E-30	6.72E-29	HEATR3	down	mRNAseq_120m
956.9710064	-0.802003559	0.075829904	-10.57634935	3.84E-26	7.53E-25	SLC35A5	down	mRNAseq_120m
714.2697073	-0.583149628	0.081306192	-7.172265881	7.38E-13	5.61E-12	ZWILCH	down	mRNAseq_120m
233.6777723	-1.002491084	0.133890169	-7.487413682	7.02E-14	5.84E-13	AIM1L	down	mRNAseq_120m
136.4051289	-0.656107675	0.172263112	-3.808753169	0.000139669	0.000413101	ZCWPW1	down	mRNAseq_120m
184.1918395	2.300434976	0.202556348	11.35701252	6.84E-30	1.67E-28	TAPBPL	up	mRNAseq_120m
1798.006188	0.625100133	0.05967695	10.47473323	1.13E-25	2.17E-24	CCDC186	up	mRNAseq_120m
334.234283	0.658029708	0.111680162	5.89209129	3.81E-09	2.02E-08	PPP1R3D	up	mRNAseq_120m
17293.56847	-0.672372508	0.041447028	-16.22245415	3.50E-59	2.82E-57	ANO1	down	mRNAseq_120m
690.7257802	-0.901158057	0.092917019	-9.698525222	3.06E-22	4.74E-21	XKR8	down	mRNAseq_120m
722.8986893	-0.9744936	0.083879722	-11.61774954	3.35E-31	8.74E-30	TMEM39B	down	mRNAseq_120m
465.6555014	-1.153870613	0.097452839	-11.84029758	2.42E-32	6.69E-31	ARMC4	down	mRNAseq_120m
2907.18446	-0.653597406	0.054187701	-12.06172968	1.68E-33	4.92E-32	RBM23	down	mRNAseq_120m
344.7636864	0.709616361	0.115895743	6.122885491	9.19E-10	5.26E-09	CENPQ	up	mRNAseq_120m
881.7478541	-0.670302926	0.079615521	-8.419249353	3.79E-17	4.05E-16	PRMT6	down	mRNAseq_120m
1165.194708	-0.635699422	0.070185255	-9.057449763	1.34E-19	1.71E-18	MRPS10	down	mRNAseq_120m
2352.621709	0.751237719	0.055088653	13.6368866	2.42E-42	1.05E-40	RMDN3	up	mRNAseq_120m
2749.607535	-0.589424629	0.058969264	-9.995455066	1.60E-23	2.70E-22	PBRM1	down	mRNAseq_120m
6770.359045	0.845481995	0.051933789	16.2799982	1.37E-59	1.12E-57	MAP1S	up	mRNAseq_120m
623.8428015	-0.891727284	0.085656212	-10.41053837	2.22E-25	4.17E-24	ZNF532	down	mRNAseq_120m
701.679419	-0.905629095	0.098934062	-9.153865498	5.49E-20	7.24E-19	LRRC20	down	mRNAseq_120m
344.4165087	-0.584686686	0.114933699	-5.087164955	3.63E-07	1.53E-06	PPP2R3A	down	mRNAseq_120m
2369.629586	-0.605216702	0.05801806	-10.43152261	1.78E-25	3.37E-24	STEAP3	down	mRNAseq_120m
1290.138519	-0.746383424	0.076300681	-9.782133168	1.34E-22	2.13E-21	NUDT15	down	mRNAseq_120m
724.5397269	0.614204353	0.08073621	7.607545003	2.79E-14	2.38E-13	ZNF654	up	mRNAseq_120m
1136.752542	0.733939889	0.069184131	10.60850046	2.72E-26	5.40E-25	KLHL26	up	mRNAseq_120m
682.3059365	-0.654963726	0.088945427	-7.363658191	1.79E-13	1.44E-12	CCDC91	down	mRNAseq_120m
2617.35471	-0.640326256	0.060768411	-10.53715643	5.82E-26	1.13E-24	BRIX1	down	mRNAseq_120m
1299.882828	-0.819564877	0.066448785	-12.33378272	5.96E-35	1.86E-33	ZNF444	down	mRNAseq_120m
524.4441405	-1.037379243	0.093998123	-11.03616979	2.56E-28	5.64E-27	CPPED1	down	mRNAseq_120m
928.4302124	1.315900428	0.117869444	11.1640505	6.11E-29	1.41E-27	AP5S1	up	mRNAseq_120m
750.0328566	-0.617380328	0.082806144	-7.455730881	8.94E-14	7.37E-13	UFSP2	down	mRNAseq_120m
5938.452177	-0.617221622	0.056737938	-10.8784642	1.46E-27	3.11E-26	AGPAT5	down	mRNAseq_120m
1373.343731	0.674856675	0.063977733	10.54830558	5.17E-26	1.01E-24	ACER3	up	mRNAseq_120m
6782.07028	-0.937097595	0.061535207	-15.22864124	2.28E-52	1.51E-50	ABHD10	down	mRNAseq_120m
1815.087487	-0.75859542	0.060631614	-12.5115491	6.46E-36	2.12E-34	TBC1D2	down	mRNAseq_120m
296.2751504	0.626616655	0.142138206	4.408502624	1.04E-05	3.62E-05	AVPR2	up	mRNAseq_120m
6565.352844	2.811595559	0.078766777	35.69519613	4.69E-279	1.05E-275	ANKRD30BL	up	mRNAseq_120m
151.555291	-1.221632786	0.171203895	-7.135543194	9.64E-13	7.28E-12	BATF3	down	mRNAseq_120m
628.8656952	-1.414057145	0.098713972	-14.32479222	1.53E-46	7.90E-45	PRF1	down	mRNAseq_120m
4066.973699	-1.002760113	0.056481857	-17.75366751	1.61E-70	1.78E-68	FEM1A	down	mRNAseq_120m
838.4748872	-0.778780827	0.084583686	-9.207222575	3.35E-20	4.49E-19	HAUS7	down	mRNAseq_120m
11711.22111	-0.607956617	0.04361789	-13.93823996	3.71E-44	1.75E-42	CDV3	down	mRNAseq_120m
5537.518089	0.601025455	0.046420468	12.94742333	2.43E-38	8.90E-37	MED29	up	mRNAseq_120m
522.7602914	0.581724624	0.101297829	5.742715601	9.32E-09	4.74E-08	RNPC3	up	mRNAseq_120m
939.1907337	0.650460475	0.085224666	7.632302972	2.31E-14	1.98E-13	DDX60	up	mRNAseq_120m
2254.80575	-0.926199195	0.057139082	-16.20955688	4.32E-59	3.43E-57	FERMT1	down	mRNAseq_120m
938.6559704	-1.146656522	0.087759421	-13.06590805	5.16E-39	1.93E-37	TTC27	down	mRNAseq_120m
609.7081937	-0.645304535	0.09697845	-6.654102408	2.85E-11	1.89E-10	ZNF407	down	mRNAseq_120m
765.1541672	-0.631981	0.081162532	-7.786610164	6.88E-15	6.15E-14	G2E3	down	mRNAseq_120m
1348.149086	-0.953775828	0.09269672	-10.28920793	7.88E-25	1.44E-23	CHD7	down	mRNAseq_120m
1722.956688	-1.745169198	0.066194166	-26.36439594	3.51E-153	2.09E-150	SYBU	down	mRNAseq_120m
6462.747975	1.079345283	0.060071521	17.96767017	3.49E-72	4.19E-70	GPATCH2L	up	mRNAseq_120m
606.1909957	-0.656951331	0.090462614	-7.262130725	3.81E-13	2.97E-12	MREG	down	mRNAseq_120m
2519.584169	-0.622243648	0.053495009	-11.63180749	2.84E-31	7.42E-30	TRMU	down	mRNAseq_120m
262.6262426	1.121020191	0.129680495	8.644478063	5.41E-18	6.22E-17	PKIB	up	mRNAseq_120m
1180.723227	-1.051657891	0.072918968	-14.42228156	3.75E-47	2.00E-45	CCDC94	down	mRNAseq_120m
576.2388736	-0.874321508	0.090141033	-9.699483987	3.03E-22	4.70E-21	POLR3B	down	mRNAseq_120m
2193.791809	-0.716814743	0.059362039	-12.07530524	1.43E-33	4.19E-32	NDC1	down	mRNAseq_120m
1338.275002	0.645983877	0.063234068	10.21575698	1.69E-24	3.01E-23	TENM3	up	mRNAseq_120m
3713.104875	0.96392588	0.068569536	14.05764046	6.92E-45	3.38E-43	ASF1B	up	mRNAseq_120m
892.5631651	-1.099415134	0.075686563	-14.52589583	8.30E-48	4.53E-46	ZFP64	down	mRNAseq_120m
310.8440537	-1.187704797	0.116306936	-10.21181403	1.76E-24	3.13E-23	SAYSD1	down	mRNAseq_120m
1201.786448	0.589681795	0.069593464	8.473235302	2.39E-17	2.61E-16	MBD5	up	mRNAseq_120m
1053.912063	-0.990608132	0.073368882	-13.50174766	1.53E-41	6.37E-40	FGD6	down	mRNAseq_120m
213.2396813	-0.827683583	0.138524028	-5.975018173	2.30E-09	1.25E-08	LMBRD1	down	mRNAseq_120m
667.4008414	0.596275142	0.099967126	5.964712264	2.45E-09	1.33E-08	PRKCB	up	mRNAseq_120m
3649.343595	-0.688804002	0.052154407	-13.20701428	7.99E-40	3.13E-38	HR	down	mRNAseq_120m
438.2886169	-0.901688915	0.127468387	-7.073823842	1.51E-12	1.11E-11	ITFG2	down	mRNAseq_120m
774.6249952	-0.922460153	0.07922251	-11.64391477	2.46E-31	6.45E-30	USE1	down	mRNAseq_120m
5425.37454	0.744256578	0.083943044	8.866209112	7.57E-19	9.22E-18	ASH1L	up	mRNAseq_120m
955.4425388	-0.722623715	0.071710401	-10.07697214	6.98E-24	1.20E-22	MYNN	down	mRNAseq_120m
110.9897792	1.30294507	0.219499715	5.935976136	2.92E-09	1.57E-08	THSD1	up	mRNAseq_120m
859.4603543	-1.334902087	0.078765883	-16.9477195	2.00E-64	1.91E-62	LANCL2	down	mRNAseq_120m
528.8196265	0.694016823	0.096100842	7.221755865	5.13E-13	3.96E-12	FAM212B	up	mRNAseq_120m
442.1253735	0.606694835	0.099440136	6.101106277	1.05E-09	5.98E-09	ZMAT5	up	mRNAseq_120m
1590.916378	-0.648844341	0.062791316	-10.33334519	4.98E-25	9.20E-24	3-Sep	down	mRNAseq_120m
1490.904855	-1.158728335	0.069281918	-16.72483059	8.64E-63	7.89E-61	SMG9	down	mRNAseq_120m
544.3759241	-0.607384706	0.097251111	-6.245529741	4.22E-10	2.51E-09	PDGFC	down	mRNAseq_120m
187.9241669	-0.857572187	0.14575314	-5.883730424	4.01E-09	2.12E-08	PCDHGA10	down	mRNAseq_120m
433.2285587	1.224725587	0.125567414	9.75353039	1.78E-22	2.80E-21	TEX14	up	mRNAseq_120m
630.3284552	1.106514314	0.093587229	11.82334735	2.96E-32	8.13E-31	FAM214A	up	mRNAseq_120m
102.9328354	2.778402148	0.230029784	12.07844524	1.37E-33	4.05E-32	PSPN	up	mRNAseq_120m
2047.008704	-0.799876702	0.061548946	-12.99578223	1.29E-38	4.79E-37	KIAA1217	down	mRNAseq_120m
1668.382171	-0.804007544	0.071652519	-11.22092499	3.22E-29	7.50E-28	GPCPD1	down	mRNAseq_120m
464.4004092	-0.729524784	0.117345656	-6.216887842	5.07E-10	2.99E-09	PPAN	down	mRNAseq_120m
3162.927813	0.807334091	0.059469308	13.57564298	5.59E-42	2.38E-40	LGMN	up	mRNAseq_120m
969.1622587	-0.610931491	0.074338332	-8.218256678	2.06E-16	2.09E-15	KLK7	down	mRNAseq_120m
108.9024666	-0.847341407	0.192092353	-4.411114718	1.03E-05	3.58E-05	DNAJC12	down	mRNAseq_120m
2672.655934	0.652713674	0.062590696	10.42828588	1.84E-25	3.47E-24	PSKH1	up	mRNAseq_120m
5122.575126	0.64322476	0.051210294	12.56045831	3.48E-36	1.16E-34	ZC3HAV1	up	mRNAseq_120m
1866.815635	-0.769170486	0.103395862	-7.439083824	1.01E-13	8.33E-13	AGPAT4	down	mRNAseq_120m
183.8415872	1.190183716	0.154321711	7.712354322	1.24E-14	1.08E-13	THAP10	up	mRNAseq_120m
2496.5174	-0.802169373	0.056660916	-14.1573669	1.68E-45	8.39E-44	SMARCAD1	down	mRNAseq_120m
459.1894438	1.262303236	0.108743661	11.6080627	3.75E-31	9.76E-30	SEMA3G	up	mRNAseq_120m
2488.130814	-0.774131708	0.060458184	-12.8044154	1.55E-37	5.43E-36	MRPS22	down	mRNAseq_120m
252.3485296	0.675453533	0.174678402	3.866840574	0.000110254	0.000331634	CEACAM19	up	mRNAseq_120m
8279.972855	0.888274125	0.077363773	11.48178398	1.63E-30	4.08E-29	CCNL1	up	mRNAseq_120m
3198.376767	1.392484359	0.062281539	22.35789907	1.01E-110	2.79E-108	RSRP1	up	mRNAseq_120m
2130.209136	-0.69916418	0.062162164	-11.2474235	2.38E-29	5.62E-28	ANKMY2	down	mRNAseq_120m
208.6308876	0.835081802	0.150237327	5.558417598	2.72E-08	1.31E-07	CHRNA10	up	mRNAseq_120m
2712.379862	0.754464904	0.054420132	13.86370968	1.05E-43	4.82E-42	PITHD1	up	mRNAseq_120m
565.4972878	-0.878230171	0.088688272	-9.902438618	4.06E-23	6.69E-22	AVEN	down	mRNAseq_120m
399.5920925	-0.712125594	0.106892525	-6.66207101	2.70E-11	1.79E-10	C12orf4	down	mRNAseq_120m
606.8741842	0.654367107	0.091105202	7.182543849	6.84E-13	5.22E-12	LPAR5	up	mRNAseq_120m
200.5876248	-0.592417048	0.140411285	-4.219155512	2.45E-05	8.06E-05	SMIM8	down	mRNAseq_120m
211.4114133	1.16718755	0.151065201	7.726382652	1.11E-14	9.72E-14	GJC2	up	mRNAseq_120m
464.1391539	-1.07134161	0.107629343	-9.953991937	2.42E-23	4.03E-22	DOLPP1	down	mRNAseq_120m
356.5855691	-1.150927266	0.114798957	-10.02558989	1.18E-23	2.01E-22	ZNF248	down	mRNAseq_120m
1105.35566	-0.649869658	0.068861279	-9.437374182	3.82E-21	5.49E-20	SPRYD7	down	mRNAseq_120m
709.7492812	-0.786391397	0.08593607	-9.150888514	5.65E-20	7.42E-19	SMAGP	down	mRNAseq_120m
118.3556559	0.835999749	0.180424544	4.633514535	3.60E-06	1.34E-05	PTGER1	up	mRNAseq_120m
1727.394138	-0.662747775	0.057701314	-11.485835	1.55E-30	3.90E-29	S100A14	down	mRNAseq_120m
6211.477436	0.739442059	0.059829102	12.35923713	4.34E-35	1.37E-33	RHBDD2	up	mRNAseq_120m
153.2825197	1.453719685	0.169762316	8.563264936	1.10E-17	1.24E-16	PTGS2	up	mRNAseq_120m
389.2057643	-0.673628824	0.108122377	-6.230244322	4.66E-10	2.75E-09	TMCC3	down	mRNAseq_120m
340.8030719	1.005129214	0.111505024	9.014205599	1.98E-19	2.50E-18	ZNF490	up	mRNAseq_120m
2095.427306	-1.148804555	0.068941032	-16.66358216	2.41E-62	2.18E-60	GRAMD1B	down	mRNAseq_120m
1214.895518	-0.94887894	0.080980347	-11.71739776	1.04E-31	2.77E-30	USP31	down	mRNAseq_120m
3016.166824	-0.720004553	0.054630862	-13.17944709	1.15E-39	4.47E-38	NLN	down	mRNAseq_120m
6350.39844	1.072952457	0.068645824	15.63026555	4.53E-55	3.24E-53	AHRR	up	mRNAseq_120m
321.6496317	-1.264566213	0.133205648	-9.493337768	2.24E-21	3.26E-20	RIMKLB	down	mRNAseq_120m
1229.911426	-0.696346585	0.069942047	-9.956050941	2.37E-23	3.95E-22	AARS2	down	mRNAseq_120m
265.8913284	1.197190256	0.128386365	9.324901907	1.11E-20	1.55E-19	GPR158	up	mRNAseq_120m
4200.833945	0.598938218	0.055791355	10.73532301	6.95E-27	1.43E-25	SERINC1	up	mRNAseq_120m
3017.184685	-1.014495177	0.073652328	-13.77410878	3.65E-43	1.63E-41	SRGAP1	down	mRNAseq_120m
2388.327757	-1.123412204	0.079316746	-14.16361938	1.54E-45	7.69E-44	CGN	down	mRNAseq_120m
345.1140422	2.476847813	0.153763987	16.10811383	2.24E-58	1.76E-56	KIAA1324	up	mRNAseq_120m
863.5371744	-1.161772654	0.084652269	-13.72405803	7.29E-43	3.24E-41	WDR35	down	mRNAseq_120m
503.918483	0.700789473	0.102164323	6.859434404	6.91E-12	4.83E-11	PTCHD2	up	mRNAseq_120m
926.2631907	-0.666198353	0.077104298	-8.640223322	5.61E-18	6.44E-17	CC2D2A	down	mRNAseq_120m
146.0665349	-0.836411503	0.164005805	-5.099889636	3.40E-07	1.43E-06	ZNF624	down	mRNAseq_120m
903.8090788	-1.431957096	0.093294923	-15.34871406	3.61E-53	2.46E-51	IGSF9	down	mRNAseq_120m
1055.522959	-1.631909745	0.080604457	-20.24589971	3.86E-91	7.20E-89	STAMBPL1	down	mRNAseq_120m
1604.763282	1.234998029	0.067076065	18.41190334	1.05E-75	1.36E-73	ARRDC3	up	mRNAseq_120m
315.9693627	-1.147039859	0.135453151	-8.468166686	2.49E-17	2.72E-16	KIAA1407	down	mRNAseq_120m
103.6872729	2.172091703	0.219522625	9.894614289	4.39E-23	7.20E-22	UNC79	up	mRNAseq_120m
440.6846877	-0.866261489	0.101380528	-8.544653594	1.29E-17	1.44E-16	BEGAIN	down	mRNAseq_120m
4040.013687	-0.941090895	0.047720964	-19.72070162	1.43E-86	2.37E-84	KIAA1462	down	mRNAseq_120m
4687.613051	-0.714644635	0.054513165	-13.10957876	2.90E-39	1.10E-37	SHROOM3	down	mRNAseq_120m
1477.421349	-0.701254116	0.06554647	-10.69857942	1.03E-26	2.11E-25	LRFN1	down	mRNAseq_120m
278.2496275	-1.352660313	0.128670608	-10.51258196	7.56E-26	1.46E-24	ZFAT	down	mRNAseq_120m
201.1207091	0.693264152	0.161935654	4.281108792	1.86E-05	6.22E-05	COL20A1	up	mRNAseq_120m
371.1062249	1.43977784	0.175965346	8.182166973	2.79E-16	2.80E-15	MYH7B	up	mRNAseq_120m
1182.241149	0.732893367	0.086815013	8.442011846	3.12E-17	3.37E-16	HCN3	up	mRNAseq_120m
1874.516605	0.676643066	0.060506617	11.18295975	4.94E-29	1.14E-27	PLEKHA4	up	mRNAseq_120m
508.0501827	-0.630205811	0.104735332	-6.017127146	1.78E-09	9.80E-09	KIAA1549	down	mRNAseq_120m
525.6822965	-1.11310358	0.094660779	-11.75886776	6.36E-32	1.71E-30	BEND3	down	mRNAseq_120m
226.1282422	-1.025387122	0.137551614	-7.454562649	9.02E-14	7.44E-13	ZBTB26	down	mRNAseq_120m
2870.404375	0.814427019	0.055712146	14.61848236	2.14E-48	1.19E-46	TNRC6C	up	mRNAseq_120m
1141.820088	-0.858705753	0.071599733	-11.99314188	3.86E-33	1.11E-31	PTPN2	down	mRNAseq_120m
1047.695257	-0.760792291	0.071470752	-10.64480607	1.84E-26	3.70E-25	METTL14	down	mRNAseq_120m
2781.651599	-0.683664287	0.051394055	-13.3024002	2.24E-40	8.98E-39	NCOA5	down	mRNAseq_120m
1500.436164	-0.617834597	0.082014584	-7.533228451	4.95E-14	4.18E-13	TRIB3	down	mRNAseq_120m
855.8634091	1.019034071	0.078876794	12.91931396	3.50E-38	1.27E-36	ANKRA2	up	mRNAseq_120m
173.1430825	0.657600179	0.17947014	3.664120285	0.00024819	0.000706977	PTPRC	up	mRNAseq_120m
250.6559256	0.703737956	0.131992896	5.331635092	9.73E-08	4.40E-07	ACTA1	up	mRNAseq_120m
690.3998417	-1.275120572	0.088572526	-14.39634415	5.46E-47	2.89E-45	PTS	down	mRNAseq_120m
483.2375205	-0.778427484	0.094626801	-8.226289801	1.93E-16	1.96E-15	PTBP2	down	mRNAseq_120m
273.3252362	1.901489497	0.143156762	13.28256848	2.92E-40	1.16E-38	PYGM	up	mRNAseq_120m
215.8690026	-1.044032	0.137545917	-7.590425233	3.19E-14	2.71E-13	ARHGAP22	down	mRNAseq_120m
7008.484588	0.611534629	0.050583473	12.08961342	1.20E-33	3.54E-32	RAB5B	up	mRNAseq_120m
2608.30926	-1.0221762	0.062337678	-16.3974057	2.00E-60	1.69E-58	RABGGTB	down	mRNAseq_120m
675.3077264	-0.832029852	0.089918123	-9.253194215	2.18E-20	2.97E-19	RABIF	down	mRNAseq_120m
16428.93723	-0.617451499	0.049242459	-12.53900633	4.57E-36	1.51E-34	RAD23B	down	mRNAseq_120m
342.2177536	-0.81149137	0.114849671	-7.06568301	1.60E-12	1.18E-11	RAD51D	down	mRNAseq_120m
3152.67208	-0.699925095	0.064970281	-10.77300395	4.62E-27	9.58E-26	HIVEP3	down	mRNAseq_120m
360.7368864	-0.615026302	0.109871885	-5.597667717	2.17E-08	1.06E-07	NTN4	down	mRNAseq_120m
200.8945862	1.045536895	0.181269069	5.767872587	8.03E-09	4.11E-08	CACNG8	up	mRNAseq_120m
5587.092147	1.203592184	0.051882448	23.19844652	4.72E-119	1.54E-116	RBBP6	up	mRNAseq_120m
292.4704115	0.587515918	0.135545729	4.334448014	1.46E-05	4.98E-05	BCL2A1	up	mRNAseq_120m
3338.05653	-0.761633191	0.056320422	-13.52321516	1.14E-41	4.79E-40	RELB	down	mRNAseq_120m
1550.014532	-0.754616238	0.067766904	-11.13546861	8.43E-29	1.91E-27	RFX1	down	mRNAseq_120m
2924.819921	-1.402976922	0.060451224	-23.20841224	3.74E-119	1.24E-116	RGS2	down	mRNAseq_120m
114411.2634	-0.875782802	0.041996746	-20.85358718	1.41E-96	2.94E-94	ACTB	down	mRNAseq_120m
193.2658095	0.642583962	0.17592241	3.652655527	0.000259542	0.000737319	RGS13	up	mRNAseq_120m
181.164618	-1.174408769	0.153803436	-7.635777181	2.24E-14	1.93E-13	RGS16	down	mRNAseq_120m
2138.430653	-0.627800243	0.058156101	-10.79508818	3.63E-27	7.58E-26	AFAP1	down	mRNAseq_120m
210.5922081	1.524743573	0.364134732	4.187306064	2.82E-05	9.19E-05	RNASE1	up	mRNAseq_120m
1214.285476	1.472092822	0.071149077	20.69025887	4.24E-95	8.72E-93	BCL6	up	mRNAseq_120m
1012.357583	-0.659665937	0.082507743	-7.995200391	1.29E-15	1.23E-14	APOBEC3G	down	mRNAseq_120m
922.240823	-0.675702125	0.07349203	-9.19422316	3.78E-20	5.04E-19	BCL7A	down	mRNAseq_120m
1715.309005	-0.670682019	0.066033404	-10.15670831	3.09E-24	5.42E-23	GUF1	down	mRNAseq_120m
216.9614363	0.59920036	0.147723067	4.056240981	4.99E-05	0.000157377	CELF6	up	mRNAseq_120m
998.7504251	0.633547187	0.079540682	7.965071063	1.65E-15	1.56E-14	RP2	up	mRNAseq_120m
453.1078417	-1.087799878	0.102782569	-10.58350542	3.55E-26	7.01E-25	RPGR	down	mRNAseq_120m
252.7433168	0.990873326	0.190639912	5.197617423	2.02E-07	8.75E-07	SERINC4	up	mRNAseq_120m
2586.466464	-0.80338984	0.055438786	-14.4914761	1.37E-47	7.40E-46	ZNF704	down	mRNAseq_120m
1729.454424	0.799060912	0.069003051	11.58008085	5.20E-31	1.34E-29	RPS6KA2	up	mRNAseq_120m
149.7521767	-0.847641332	0.164937206	-5.139175999	2.76E-07	1.18E-06	RPS26	down	mRNAseq_120m
399.5396343	0.687395988	0.131307415	5.235012729	1.65E-07	7.23E-07	RRAD	up	mRNAseq_120m
264.1650076	-0.815186471	0.125471125	-6.497004532	8.19E-11	5.21E-10	S100A3	down	mRNAseq_120m
142.6461684	-0.661814776	0.182702447	-3.622364046	0.000291923	0.000821615	S100A5	down	mRNAseq_120m
8337.013231	0.655128983	0.067057548	9.769653142	1.52E-22	2.40E-21	ATXN7	up	mRNAseq_120m
219.2426776	-1.434238819	0.140647961	-10.19736656	2.04E-24	3.62E-23	SCN1B	down	mRNAseq_120m
981.7081538	0.724850669	0.08946117	8.102405454	5.39E-16	5.29E-15	SCN8A	up	mRNAseq_120m
888.27258	0.824749405	0.08222503	10.03039352	1.12E-23	1.92E-22	ABHD4	up	mRNAseq_120m
1241.786336	-0.676311085	0.070955432	-9.531491365	1.55E-21	2.29E-20	THADA	down	mRNAseq_120m
1387.715124	-1.323123513	0.06999225	-18.90385748	1.06E-79	1.49E-77	HEATR6	down	mRNAseq_120m
1755.175732	-0.689605629	0.063637121	-10.83653099	2.31E-27	4.87E-26	SH2D4A	down	mRNAseq_120m
106.5684617	0.831508327	0.197336678	4.213653222	2.51E-05	8.24E-05	PRDM1	up	mRNAseq_120m
2591.210634	0.649891789	0.053923234	12.05216634	1.89E-33	5.49E-32	FAM111A	up	mRNAseq_120m
1820.009373	-0.609667264	0.063924733	-9.537267339	1.47E-21	2.17E-20	ZNF335	down	mRNAseq_120m
1800.904557	0.583297089	0.058946828	9.895309117	4.36E-23	7.16E-22	ANKEF1	up	mRNAseq_120m
1757.261919	-0.647727202	0.061963971	-10.45328746	1.42E-25	2.70E-24	MCUR1	down	mRNAseq_120m
535.2294179	2.879074311	0.123604614	23.29261205	5.27E-120	1.85E-117	SELPLG	up	mRNAseq_120m
5427.511905	0.91959058	0.081087077	11.34077849	8.24E-30	2.00E-28	TSPYL2	up	mRNAseq_120m
2599.651035	0.654547731	0.058185499	11.24932741	2.33E-29	5.50E-28	PRSS22	up	mRNAseq_120m
510.4727585	0.687515974	0.102122797	6.732247781	1.67E-11	1.13E-10	PBLD	up	mRNAseq_120m
276.629136	-0.943616031	0.145489876	-6.485784812	8.83E-11	5.60E-10	EPB41L4A	down	mRNAseq_120m
221.0726975	1.249465465	0.171896767	7.268696724	3.63E-13	2.84E-12	FN3K	up	mRNAseq_120m
131.6632673	-0.6006707	0.171074132	-3.511171979	0.000446136	0.001220533	LIN7B	down	mRNAseq_120m
959.014877	0.602505955	0.077894393	7.734907916	1.03E-14	9.10E-14	IFIH1	up	mRNAseq_120m
572.585469	-0.592736675	0.088730361	-6.68020134	2.39E-11	1.59E-10	PDF	down	mRNAseq_120m
243.9508774	0.704229917	0.132187442	5.327510001	9.96E-08	4.49E-07	ERAP2	up	mRNAseq_120m
285.1926502	-1.21367393	0.126056697	-9.628000369	6.09E-22	9.25E-21	POPDC3	down	mRNAseq_120m
2353.505029	-0.94404893	0.075573283	-12.49183438	8.27E-36	2.70E-34	MLST8	down	mRNAseq_120m
107.9069707	0.719707069	0.20965176	3.432869194	0.00059723	0.001598238	LOC642361	up	mRNAseq_120m
11180.08198	-1.24548664	0.055284655	-22.52861361	2.18E-112	6.29E-110	SRSF3	down	mRNAseq_120m
248.3450802	-0.637226659	0.139331668	-4.573451739	4.80E-06	1.76E-05	LOC642846	down	mRNAseq_120m
196.5377904	0.912303526	0.149418092	6.105709928	1.02E-09	5.83E-09	LINC00535	up	mRNAseq_120m
768.1891054	0.843065051	0.081649284	10.32544332	5.41E-25	9.96E-24	MAP1LC3B2	up	mRNAseq_120m
2298.221885	-1.086045541	0.071005199	-15.29529601	8.22E-53	5.51E-51	KIAA0754	down	mRNAseq_120m
1242.452123	-0.613952725	0.072379258	-8.482440181	2.21E-17	2.42E-16	BLVRA	down	mRNAseq_120m
405.0802652	-0.907897267	0.10428414	-8.705995625	3.15E-18	3.67E-17	WIPF3	down	mRNAseq_120m
3494.680163	-0.730073472	0.051032636	-14.30601139	2.01E-46	1.03E-44	POLR1E	down	mRNAseq_120m
1074.586668	-0.65508742	0.076635854	-8.548054068	1.25E-17	1.40E-16	ACTR6	down	mRNAseq_120m
2192.962056	-0.673863446	0.07704523	-8.74633568	2.20E-18	2.61E-17	NOM1	down	mRNAseq_120m
103.3700473	-0.944783302	0.193825401	-4.87440395	1.09E-06	4.33E-06	LINC00087	down	mRNAseq_120m
2639.715472	0.8359507	0.065959189	12.67375651	8.27E-37	2.82E-35	SGSH	up	mRNAseq_120m
349.3917875	-0.817520232	0.116886088	-6.994161949	2.67E-12	1.93E-11	LINC01184	down	mRNAseq_120m
1104.077621	-0.623187719	0.080408387	-7.75028251	9.17E-15	8.12E-14	LOC644936	down	mRNAseq_120m
221.21881	-0.710404449	0.140501274	-5.056213586	4.28E-07	1.78E-06	FAM86C2P	down	mRNAseq_120m
127.2889219	-3.337242385	0.251180113	-13.2862524	2.78E-40	1.11E-38	WFDC21P	down	mRNAseq_120m
152.3302523	1.792206346	0.242694407	7.384621548	1.53E-13	1.23E-12	ALDH8A1	up	mRNAseq_120m
5314.026037	1.71116387	0.05552344	30.81876561	1.47E-208	1.75E-205	CSRNP1	up	mRNAseq_120m
508.938614	0.808257583	0.096834253	8.346814861	7.01E-17	7.36E-16	LOC646719	up	mRNAseq_120m
455.1610429	-0.643099306	0.110239833	-5.833638247	5.42E-09	2.83E-08	LOC646762	down	mRNAseq_120m
2826.117113	-1.774123398	0.05455796	-32.5181404	5.91E-232	8.82E-229	C6orf132	down	mRNAseq_120m
1709.704737	0.82165823	0.060540395	13.57206595	5.86E-42	2.49E-40	UNKL	up	mRNAseq_120m
148.1620728	1.747177345	0.208428523	8.38262114	5.18E-17	5.49E-16	TEX22	up	mRNAseq_120m
736.1743754	0.932307088	0.084061316	11.09079814	1.39E-28	3.12E-27	SHOX2	up	mRNAseq_120m
567.385219	-0.640952386	0.090023086	-7.119866868	1.08E-12	8.11E-12	1-Mar	down	mRNAseq_120m
1457.414098	-1.001716709	0.067574079	-14.82397876	1.03E-49	6.06E-48	TNS3	down	mRNAseq_120m
428.7562158	-0.613611131	0.101295087	-6.05765938	1.38E-09	7.75E-09	GAREM	down	mRNAseq_120m
1352.467434	0.879582978	0.067805272	12.97219154	1.76E-38	6.51E-37	RBM15	up	mRNAseq_120m
1673.064484	-0.782772022	0.072489265	-10.79845445	3.50E-27	7.32E-26	CEP85	down	mRNAseq_120m
594.7703586	-0.63040199	0.094620708	-6.662410439	2.69E-11	1.79E-10	DEPTOR	down	mRNAseq_120m
783.0413941	-0.673622712	0.079128361	-8.51303763	1.69E-17	1.88E-16	ST6GAL1	down	mRNAseq_120m
2215.381648	-1.671232727	0.058457616	-28.58879372	9.26E-180	7.21E-177	ST3GAL1	down	mRNAseq_120m
956.0491389	-0.63506891	0.071393174	-8.895373013	5.82E-19	7.15E-18	ST3GAL2	down	mRNAseq_120m
4691.344802	-1.081361239	0.059587418	-18.14747615	1.34E-73	1.67E-71	VWA1	down	mRNAseq_120m
222.3501498	-0.71496465	0.134967164	-5.29732292	1.18E-07	5.25E-07	METTL4	down	mRNAseq_120m
264.60625	-0.61053501	0.12194296	-5.006726158	5.54E-07	2.27E-06	ACTG1P4	down	mRNAseq_120m
1708.732244	0.650644919	0.058787774	11.06769101	1.80E-28	4.01E-27	STIL	up	mRNAseq_120m
822.3085231	2.574551283	0.108438987	23.7419341	1.33E-124	5.07E-122	LINC00273	up	mRNAseq_120m
174.8584679	0.63921279	0.167287105	3.821052364	0.000132883	0.000394202	BCL11B	up	mRNAseq_120m
1634.678095	-0.639647326	0.067677611	-9.451387452	3.34E-21	4.81E-20	CCDC71	down	mRNAseq_120m
288.0788006	-0.603284017	0.117731454	-5.124238212	2.99E-07	1.27E-06	STAG3L4	down	mRNAseq_120m
198.6553619	-0.650037417	0.143491872	-4.530134053	5.89E-06	2.13E-05	DLGAP1-AS1	down	mRNAseq_120m
1276.876501	-0.754631238	0.083210513	-9.068941026	1.20E-19	1.54E-18	MRPL1	down	mRNAseq_120m
956.3786757	-0.603922942	0.076367732	-7.908090602	2.61E-15	2.43E-14	TMEM237	down	mRNAseq_120m
405.7350727	0.60526763	0.107171085	5.647676611	1.63E-08	8.06E-08	BEND3P3	up	mRNAseq_120m
733.004064	-0.678663559	0.081015864	-8.376921868	5.43E-17	5.76E-16	SLC1A3	down	mRNAseq_120m
259.4845983	0.930858932	0.131318757	7.088545089	1.36E-12	1.01E-11	MIPEPP3	up	mRNAseq_120m
6068.704122	-0.897493022	0.056245493	-15.95671008	2.56E-57	1.96E-55	NOL6	down	mRNAseq_120m
561.3551227	-1.215434169	0.090925713	-13.36733177	9.38E-41	3.85E-39	JMJD4	down	mRNAseq_120m
5401.674847	-0.616785816	0.058007772	-10.63281338	2.10E-26	4.19E-25	INTS3	down	mRNAseq_120m
4021.426817	0.652397991	0.049554419	13.1652838	1.39E-39	5.35E-38	SOWAHC	up	mRNAseq_120m
3233.035988	-0.673793891	0.053910512	-12.49837683	7.62E-36	2.50E-34	ANKRD33B	down	mRNAseq_120m
779.5857092	-1.785158297	0.082356194	-21.67606598	3.45E-104	8.58E-102	SLC5A1	down	mRNAseq_120m
450.6755026	0.613355133	0.101111943	6.066099749	1.31E-09	7.37E-09	MPPE1	up	mRNAseq_120m
1805.470379	-0.902692431	0.062681033	-14.40136497	5.07E-47	2.70E-45	COA7	down	mRNAseq_120m
438.8471659	1.202795815	0.138016214	8.714887769	2.91E-18	3.41E-17	WNK4	up	mRNAseq_120m
2531.193186	-1.126088576	0.055828733	-20.17041256	1.78E-90	3.16E-88	UCA1	down	mRNAseq_120m
187.8903326	1.469537021	0.156675463	9.379496906	6.63E-21	9.37E-20	LOC653160	up	mRNAseq_120m
6240.210711	1.000748946	0.066120185	15.13530175	9.47E-52	6.01E-50	SLC6A6	up	mRNAseq_120m
2129.759202	-0.736658556	0.066292316	-11.11227669	1.09E-28	2.47E-27	KIAA0895L	down	mRNAseq_120m
465.7225239	-1.077260881	0.098901068	-10.89230784	1.25E-27	2.68E-26	SLC6A9	down	mRNAseq_120m
100.2397171	1.006450415	0.225651712	4.460194005	8.19E-06	2.90E-05	LOC653712	up	mRNAseq_120m
176.5964967	3.709305576	0.239515168	15.48672516	4.26E-54	2.97E-52	SLC6A12	up	mRNAseq_120m
131.0453059	2.954353761	0.229949671	12.84782771	8.85E-38	3.12E-36	SLC6A13	up	mRNAseq_120m
5365.060997	-1.107153657	0.049036342	-22.57822683	7.09E-113	2.08E-110	SLC7A1	down	mRNAseq_120m
287.8246588	-1.012866089	0.121611145	-8.32872748	8.17E-17	8.49E-16	SLC7A2	down	mRNAseq_120m
2848.2677	1.091758128	0.05714513	19.10500749	2.29E-81	3.42E-79	SLC9A1	up	mRNAseq_120m
171.0044455	-1.659950796	0.166585071	-9.964583172	2.18E-23	3.64E-22	SLC9A2	down	mRNAseq_120m
1150.135718	0.688152121	0.087829705	7.835072664	4.69E-15	4.24E-14	SLC9A5	up	mRNAseq_120m
7844.692539	-0.587072211	0.052292166	-11.22677172	3.01E-29	7.04E-28	SLC12A2	down	mRNAseq_120m
3068.321095	-0.618549904	0.056077202	-11.03032755	2.73E-28	6.01E-27	SLC19A1	down	mRNAseq_120m
28905.51102	-0.896007023	0.036560053	-24.50781552	1.22E-132	5.60E-130	SLC20A1	down	mRNAseq_120m
386.8110964	0.881391799	0.141378234	6.234282137	4.54E-10	2.69E-09	STK33	up	mRNAseq_120m
6128.551105	-1.035982055	0.058467668	-17.71888793	3.00E-70	3.27E-68	SMARCB1	down	mRNAseq_120m
1252.758182	-0.666597403	0.068961018	-9.666292942	4.19E-22	6.44E-21	FAM173A	down	mRNAseq_120m
677.7419589	-1.015084438	0.087703083	-11.57410209	5.58E-31	1.43E-29	LYNX1	down	mRNAseq_120m
411.1105669	0.692010858	0.117337396	5.897615634	3.69E-09	1.96E-08	SMPD1	up	mRNAseq_120m
1064.359999	0.85912982	0.080704034	10.64543842	1.83E-26	3.68E-25	SNAI1	up	mRNAseq_120m
335.6520638	-1.347862687	0.125901105	-10.70572566	9.57E-27	1.96E-25	BNIP1	down	mRNAseq_120m
2234.791697	-0.607086579	0.071554193	-8.484290798	2.17E-17	2.39E-16	SNRPD1	down	mRNAseq_120m
610.8480788	-0.948276024	0.090870297	-10.43548946	1.71E-25	3.24E-24	SNTB1	down	mRNAseq_120m
2595.061915	-0.620723295	0.060328002	-10.28914068	7.89E-25	1.44E-23	BOK	down	mRNAseq_120m
1306.105167	-0.74772048	0.064656819	-11.56444887	6.24E-31	1.59E-29	SP2	down	mRNAseq_120m
461.2279705	-0.667112636	0.096258629	-6.930419072	4.20E-12	3.00E-11	SPAG1	down	mRNAseq_120m
428.140333	0.625227829	0.114285661	5.470746039	4.48E-08	2.11E-07	SPAG4	up	mRNAseq_120m
1589.991496	-0.979989169	0.064740801	-15.13711844	9.22E-52	5.87E-50	SPARC	down	mRNAseq_120m
227.9404972	0.626725955	0.151131103	4.146902528	3.37E-05	0.000108729	SPIB	up	mRNAseq_120m
929.9635323	-0.655443303	0.078608922	-8.338026906	7.55E-17	7.90E-16	BPHL	down	mRNAseq_120m
16283.76064	-0.603494512	0.040914877	-14.75000183	3.08E-49	1.77E-47	SREBF1	down	mRNAseq_120m
1332.95886	0.937489818	0.075571815	12.40528392	2.45E-35	7.84E-34	TRIM21	up	mRNAseq_120m
3222.568952	0.632932847	0.05724315	11.05691849	2.03E-28	4.51E-27	TROVE2	up	mRNAseq_120m
3434.06967	-0.812780286	0.056688649	-14.33761971	1.27E-46	6.61E-45	SSBP1	down	mRNAseq_120m
61940.18064	-1.105252311	0.038510433	-28.70007525	3.81E-181	3.10E-178	SSFA2	down	mRNAseq_120m
5139.409639	-0.78237721	0.044755951	-17.48096476	2.00E-68	2.12E-66	SSR1	down	mRNAseq_120m
817.1650614	-0.725611447	0.081282693	-8.927010409	4.38E-19	5.42E-18	SSTR5	down	mRNAseq_120m
108.3459198	0.604113045	0.19426775	3.109692906	0.001872819	0.0045761	STAT5A	up	mRNAseq_120m
238.9076873	2.207019019	0.164176515	13.44296422	3.39E-41	1.40E-39	CD27-AS1	up	mRNAseq_120m
157.1068588	-0.741259277	0.155398769	-4.770046004	1.84E-06	7.09E-06	SULT2B1	down	mRNAseq_120m
149.2956891	2.681258009	0.192299526	13.94313377	3.46E-44	1.64E-42	BST1	up	mRNAseq_120m
1158.648453	-0.947063431	0.067909024	-13.9460616	3.32E-44	1.58E-42	MED22	down	mRNAseq_120m
3624.519264	-0.591287741	0.055915873	-10.57459545	3.91E-26	7.66E-25	SURF6	down	mRNAseq_120m
1235.998499	1.528250578	0.086183112	17.73259913	2.35E-70	2.58E-68	VAMP1	up	mRNAseq_120m
446.6146602	0.918322807	0.099671906	9.213456903	3.16E-20	4.24E-19	KLF9	up	mRNAseq_120m
932.2896258	-0.70895177	0.205964985	-3.44209852	0.00057722	0.001550483	TARBP1	down	mRNAseq_120m
146.5907962	1.880690032	0.192287972	9.78059114	1.36E-22	2.16E-21	TBX2	up	mRNAseq_120m
711.7492794	-0.599388958	0.087107284	-6.881042896	5.94E-12	4.19E-11	GCFC2	down	mRNAseq_120m
4401.79602	-0.701349035	0.054475075	-12.8746777	6.25E-38	2.23E-36	TCOF1	down	mRNAseq_120m
757.2700727	-0.712611177	0.088448383	-8.056802779	7.83E-16	7.61E-15	TDG	down	mRNAseq_120m
161.5886992	0.683444652	0.163563059	4.178478059	2.93E-05	9.53E-05	ACTC1	up	mRNAseq_120m
343.2678744	0.956046421	0.145984012	6.548980316	5.79E-11	3.73E-10	TECTA	up	mRNAseq_120m
142.7449398	1.222778275	0.169035401	7.2338591	4.69E-13	3.63E-12	TERC	up	mRNAseq_120m
2979.555973	1.092740898	0.052992761	20.62056906	1.79E-94	3.65E-92	TFAP2A	up	mRNAseq_120m
16428.34965	-0.637444586	0.046865129	-13.60168207	3.91E-42	1.70E-40	NR2F1	down	mRNAseq_120m
278.9434952	3.739551887	0.1786562	20.93155394	2.76E-97	5.89E-95	TG	up	mRNAseq_120m
7587.174263	0.952371441	0.057335164	16.61059927	5.84E-62	5.20E-60	TGFA	up	mRNAseq_120m
1459.572805	-0.98866586	0.065457025	-15.10404512	1.52E-51	9.57E-50	TGFB1I1	down	mRNAseq_120m
3260.907819	-0.630921631	0.056030982	-11.26022799	2.06E-29	4.90E-28	BYSL	down	mRNAseq_120m
3575.23294	-0.794880141	0.051545105	-15.42105957	1.18E-53	8.14E-52	TGM2	down	mRNAseq_120m
28106.56481	-1.203917996	0.038781815	-31.04336409	1.40E-211	1.79E-208	THBS1	down	mRNAseq_120m
8500.886998	1.053130379	0.046270041	22.76052399	1.13E-114	3.43E-112	KLF10	up	mRNAseq_120m
138.210993	3.043464932	0.21745193	13.99603547	1.65E-44	7.91E-43	TLL2	up	mRNAseq_120m
161.3408192	1.121645041	0.181952913	6.164479727	7.07E-10	4.11E-09	TLR3	up	mRNAseq_120m
130.9556198	1.420960398	0.206445771	6.882971699	5.86E-12	4.14E-11	TNNT2	up	mRNAseq_120m
201.8453595	0.958679862	0.141825455	6.75957542	1.38E-11	9.41E-11	C1R	up	mRNAseq_120m
143.4523532	0.729549844	0.182337067	4.001105521	6.30E-05	0.000196609	C1S	up	mRNAseq_120m
1134.371916	-0.708995009	0.069279918	-10.23377383	1.40E-24	2.51E-23	TRAF2	down	mRNAseq_120m
6162.154305	-0.605612022	0.04680206	-12.93985817	2.68E-38	9.78E-37	TRAF3	down	mRNAseq_120m
269.9559661	-1.206795578	0.128635743	-9.381495003	6.50E-21	9.21E-20	TRAF5	down	mRNAseq_120m
4789.283911	0.623707941	0.04942319	12.61974269	1.64E-36	5.54E-35	TUBA4A	up	mRNAseq_120m
123.5419844	1.05161707	0.193061565	5.447055542	5.12E-08	2.39E-07	SSR4P1	up	mRNAseq_120m
446.0832304	0.583250605	0.128356583	4.5439867	5.52E-06	2.00E-05	PI4KAP1	up	mRNAseq_120m
4044.56985	0.599154013	0.048298549	12.40521759	2.45E-35	7.84E-34	TUFT1	up	mRNAseq_120m
204.2313638	-1.394397484	0.144932035	-9.621043995	6.52E-22	9.87E-21	LOC728743	down	mRNAseq_120m
163.7109737	-0.636601523	0.153877771	-4.137059688	3.52E-05	0.000113131	SCAMP1-AS1	down	mRNAseq_120m
634.3613328	0.847683586	0.100024875	8.47472781	2.36E-17	2.58E-16	ZBED5-AS1	up	mRNAseq_120m
109.9520406	1.381212026	0.202893346	6.807576752	9.93E-12	6.83E-11	RAD51AP2	up	mRNAseq_120m
194.0450368	1.052686753	0.211419581	4.979135549	6.39E-07	2.60E-06	LOC729603	up	mRNAseq_120m
301.0010391	1.041258056	0.132647006	7.849842124	4.17E-15	3.79E-14	FLJ37453	up	mRNAseq_120m
635.0358226	0.726921067	0.086275695	8.425560301	3.59E-17	3.85E-16	LINC00847	up	mRNAseq_120m
182.1815703	1.222451358	0.148869541	8.211561257	2.18E-16	2.20E-15	DNAJC27-AS1	up	mRNAseq_120m
281.2931467	-1.470191327	0.129021583	-11.39492548	4.43E-30	1.09E-28	ISPD	down	mRNAseq_120m
303.5874063	0.851539366	0.168669746	5.048560207	4.45E-07	1.85E-06	ZNF814	up	mRNAseq_120m
132.9517144	0.783468293	0.185300774	4.228089692	2.36E-05	7.77E-05	LOC730101	up	mRNAseq_120m
355.4893124	-1.31128535	0.11305889	-11.59825072	4.21E-31	1.09E-29	KRTAP2-3	down	mRNAseq_120m
202.0494706	1.416247434	0.151903528	9.323334715	1.13E-20	1.57E-19	UBA7	up	mRNAseq_120m
7580.163148	-0.62391279	0.046197763	-13.50525973	1.46E-41	6.09E-40	UBE2I	down	mRNAseq_120m
195.6903774	0.675266557	0.163099246	4.140218768	3.47E-05	0.000111725	UCN	up	mRNAseq_120m
3442.080022	-0.728650904	0.052440425	-13.89483227	6.81E-44	3.17E-42	UCK2	down	mRNAseq_120m
1898.180732	-0.949537248	0.061899012	-15.34010344	4.13E-53	2.80E-51	NR1H2	down	mRNAseq_120m
527.2964131	-0.755494442	0.094121521	-8.026798068	1.00E-15	9.64E-15	UPP1	down	mRNAseq_120m
974.4739543	0.697269783	0.072361833	9.635877858	5.64E-22	8.59E-21	UVRAG	up	mRNAseq_120m
30026.22525	-0.661262304	0.038338073	-17.24818848	1.15E-66	1.17E-64	VCL	down	mRNAseq_120m
7544.076936	-0.636371668	0.0611536	-10.40611952	2.33E-25	4.35E-24	VGF	down	mRNAseq_120m
789.6225949	1.124769374	0.081036478	13.87979086	8.40E-44	3.91E-42	VIPR1	up	mRNAseq_120m
534.4766031	0.670124231	0.13351538	5.019078925	5.19E-07	2.14E-06	TRPV1	up	mRNAseq_120m
3906.640722	-1.159272357	0.063054457	-18.38525644	1.72E-75	2.20E-73	VSNL1	down	mRNAseq_120m
239.8267739	0.856777102	0.151902479	5.640310189	1.70E-08	8.39E-08	WAS	up	mRNAseq_120m
129.4771281	0.705435784	0.185030136	3.812545346	0.000137543	0.00040735	WIPF1	up	mRNAseq_120m
465.2852325	0.740522462	0.123087732	6.01621666	1.79E-09	9.84E-09	LAT2	up	mRNAseq_120m
577.4575855	-1.041452357	0.092599418	-11.24685645	2.40E-29	5.65E-28	DAGLA	down	mRNAseq_120m
127.7152692	-1.045697739	0.195295182	-5.354447198	8.58E-08	3.91E-07	WNT6	down	mRNAseq_120m
110.2101639	-0.727935142	0.208027061	-3.499232925	0.000466599	0.001271851	WNT7A	down	mRNAseq_120m
167.0019547	1.066461616	0.203977639	5.228326116	1.71E-07	7.48E-07	WNT8B	up	mRNAseq_120m
350.1509788	-0.667092845	0.108025299	-6.17533904	6.60E-10	3.84E-09	WNT10B	down	mRNAseq_120m
387.6136094	-0.832978382	0.122480077	-6.800929616	1.04E-11	7.14E-11	XK	down	mRNAseq_120m
377.7039426	0.912041621	0.104667216	8.713727704	2.94E-18	3.44E-17	METTL12	up	mRNAseq_120m
293.3183761	-0.700806694	0.1218637	-5.750741971	8.89E-09	4.53E-08	ZNF2	down	mRNAseq_120m
578.6433005	-0.684531596	0.088443562	-7.739756085	9.96E-15	8.78E-14	ZNF16	down	mRNAseq_120m
103.2950909	-0.98187999	0.201553134	-4.871568957	1.11E-06	4.39E-06	ZNF19	down	mRNAseq_120m
730.5998479	-0.836958113	0.089921932	-9.307608242	1.31E-20	1.81E-19	ZNF22	down	mRNAseq_120m
914.1854032	-1.293634062	0.078357419	-16.50940108	3.14E-61	2.74E-59	ZNF33A	down	mRNAseq_120m
614.127291	-1.621766077	0.091165135	-17.78932357	8.55E-71	9.57E-69	ZNF33B	down	mRNAseq_120m
305.258948	-0.732017355	0.122833376	-5.959433651	2.53E-09	1.37E-08	ZNF70	down	mRNAseq_120m
1381.098452	-0.610327039	0.064107068	-9.520432937	1.72E-21	2.53E-20	ZNF74	down	mRNAseq_120m
1914.082155	0.833653601	0.062128465	13.41822297	4.73E-41	1.95E-39	ZNF75D	up	mRNAseq_120m
2402.018781	-0.635144698	0.05972558	-10.63438317	2.06E-26	4.13E-25	ZNF76	down	mRNAseq_120m
348.4780491	-0.986236657	0.111011237	-8.884115511	6.44E-19	7.88E-18	MKRN3	down	mRNAseq_120m
502.4899147	-0.924726743	0.109070375	-8.478257668	2.29E-17	2.51E-16	ZNF133	down	mRNAseq_120m
937.1710098	0.67319985	0.111390877	6.043581573	1.51E-09	8.38E-09	CACNA1A	up	mRNAseq_120m
419.9469414	-1.109456378	0.107437679	-10.32651103	5.35E-25	9.86E-24	ZNF180	down	mRNAseq_120m
307.2282061	-1.042117042	0.116948598	-8.910898153	5.06E-19	6.24E-18	ZSCAN26	down	mRNAseq_120m
1123.056131	-0.888503512	0.069894264	-12.71210912	5.06E-37	1.74E-35	ZNF202	down	mRNAseq_120m
102.4674832	0.792799124	0.212411303	3.732377285	0.000189681	0.000550026	ZNF224	up	mRNAseq_120m
17700.59088	-0.621068376	0.044310071	-14.01641582	1.24E-44	6.00E-43	PTP4A1	down	mRNAseq_120m
5998.024378	1.567852224	0.059476245	26.36098201	3.84E-153	2.22E-150	BTG2	up	mRNAseq_120m
1249.478117	-0.889179586	0.076137288	-11.67863487	1.64E-31	4.33E-30	ALMS1	down	mRNAseq_120m
2116.232637	0.833911488	0.062693573	13.3013872	2.27E-40	9.08E-39	RNF103	up	mRNAseq_120m
219.925584	-0.965693158	0.148680781	-6.495077256	8.30E-11	5.28E-10	CACNB4	down	mRNAseq_120m
1458.08193	-0.723947008	0.062424502	-11.59716114	4.26E-31	1.10E-29	SCG2	down	mRNAseq_120m
2846.32673	-0.811772867	0.057031031	-14.23388025	5.65E-46	2.86E-44	IFRD2	down	mRNAseq_120m
5709.469679	-0.660456846	0.051324091	-12.86835931	6.78E-38	2.40E-36	MAPKAPK3	down	mRNAseq_120m
3127.309007	-1.275887429	0.065030007	-19.61997989	1.04E-85	1.67E-83	SEMA3B	down	mRNAseq_120m
121.3656959	1.264779622	0.220800458	5.728156693	1.02E-08	5.14E-08	KCNAB1	up	mRNAseq_120m
509.3573477	-0.97697948	0.094696364	-10.31696925	5.91E-25	1.09E-23	PDCL3	down	mRNAseq_120m
673.2190543	0.927686914	0.090760624	10.22124872	1.59E-24	2.85E-23	TMEM38A	up	mRNAseq_120m
1266.71956	-0.753110641	0.074284889	-10.13814046	3.74E-24	6.52E-23	KCTD15	down	mRNAseq_120m
1821.788684	-0.607595346	0.058486485	-10.38864526	2.79E-25	5.20E-24	ASPSCR1	down	mRNAseq_120m
4033.633405	-0.75099572	0.054255441	-13.84185076	1.42E-43	6.49E-42	CCDC86	down	mRNAseq_120m
416.5945096	0.913453897	0.118667791	7.697572241	1.39E-14	1.21E-13	C11orf48	up	mRNAseq_120m
2676.394212	-0.629868237	0.05428661	-11.60264456	4.00E-31	1.04E-29	WDR77	down	mRNAseq_120m
868.2593921	-1.505990056	0.079657657	-18.90577889	1.02E-79	1.45E-77	SMIM7	down	mRNAseq_120m
435.2004868	0.961042036	0.155950706	6.162473131	7.16E-10	4.15E-09	CARD14	up	mRNAseq_120m
681.3184097	-0.70261453	0.082340739	-8.533012141	1.43E-17	1.59E-16	APOO	down	mRNAseq_120m
204.2297817	1.121861638	0.160644168	6.983519253	2.88E-12	2.08E-11	CCDC28B	up	mRNAseq_120m
1303.081293	-1.047324568	0.06457089	-16.21976363	3.66E-59	2.92E-57	FKRP	down	mRNAseq_120m
508.7973265	-0.712861919	0.110937056	-6.425823323	1.31E-10	8.18E-10	FA2H	down	mRNAseq_120m
434.528098	-0.844010335	0.119765213	-7.047207725	1.83E-12	1.34E-11	PLEKHF1	down	mRNAseq_120m
795.2978691	-0.732058909	0.081056982	-9.03141092	1.69E-19	2.15E-18	ZNF343	down	mRNAseq_120m
2155.647705	-0.914518144	0.060663366	-15.07529516	2.35E-51	1.46E-49	THOC6	down	mRNAseq_120m
628.4867436	-0.925919517	0.090051641	-10.28209489	8.49E-25	1.54E-23	OR51B4	down	mRNAseq_120m
1246.709042	-0.646341041	0.067635782	-9.556199776	1.22E-21	1.82E-20	KREMEN2	down	mRNAseq_120m
3011.452841	-0.859840069	0.058896581	-14.59915078	2.84E-48	1.58E-46	ZBED2	down	mRNAseq_120m
228.3608544	-0.68925188	0.130173373	-5.294876091	1.19E-07	5.32E-07	NKAIN1	down	mRNAseq_120m
820.121151	-0.585808963	0.080365265	-7.28933032	3.11E-13	2.45E-12	TANGO6	down	mRNAseq_120m
364.2839513	-1.17165902	0.127966491	-9.155983035	5.39E-20	7.10E-19	CCNJL	down	mRNAseq_120m
289.4164964	-0.833014537	0.122210881	-6.816205953	9.35E-12	6.44E-11	GALNT14	down	mRNAseq_120m
1330.294594	-0.993408435	0.067052346	-14.81541654	1.16E-49	6.86E-48	SH3TC2	down	mRNAseq_120m
288.0366323	0.61202735	0.1328779	4.605937854	4.11E-06	1.52E-05	FAT4	up	mRNAseq_120m
261.6629735	-1.403540527	0.134742377	-10.41647443	2.09E-25	3.92E-24	TMEM53	down	mRNAseq_120m
823.8163616	-0.768396572	0.075343327	-10.19860156	2.01E-24	3.58E-23	MCPH1	down	mRNAseq_120m
1166.824671	-0.698594227	0.073746805	-9.472874511	2.72E-21	3.93E-20	AIMP2	down	mRNAseq_120m
932.6011589	-1.115859236	0.075797717	-14.72154152	4.69E-49	2.68E-47	C3orf52	down	mRNAseq_120m
417.3819524	0.66106116	0.111996803	5.902500281	3.58E-09	1.90E-08	MSANTD2	up	mRNAseq_120m
2187.73482	-1.108677132	0.058003428	-19.11399318	1.93E-81	2.91E-79	OGFOD3	down	mRNAseq_120m
1765.270816	-0.731525156	0.066128746	-11.06213564	1.91E-28	4.26E-27	NOL9	down	mRNAseq_120m
436.3868173	-0.719111334	0.101908048	-7.056472482	1.71E-12	1.26E-11	GTDC1	down	mRNAseq_120m
496.7253271	0.712851003	0.128504491	5.547284735	2.90E-08	1.39E-07	SH3D21	up	mRNAseq_120m
997.6349091	-0.604891558	0.076563547	-7.900516442	2.78E-15	2.57E-14	NARS2	down	mRNAseq_120m
1372.525268	-0.805081844	0.075399866	-10.67749704	1.30E-26	2.63E-25	BBS10	down	mRNAseq_120m
1540.12072	-0.775421651	0.064372178	-12.04591297	2.04E-33	5.89E-32	CLIP4	down	mRNAseq_120m
1825.116228	0.680621729	0.061046964	11.1491496	7.23E-29	1.65E-27	SNIP1	up	mRNAseq_120m
1924.325219	-0.685451487	0.062073954	-11.04249758	2.38E-28	5.28E-27	ASB13	down	mRNAseq_120m
1399.05031	0.628086939	0.067879165	9.25301509	2.18E-20	2.97E-19	GRTP1	up	mRNAseq_120m
1291.328412	-1.334962978	0.069950162	-19.08448736	3.40E-81	4.99E-79	ARMC5	down	mRNAseq_120m
104.1386651	-0.600756658	0.199820133	-3.006487124	0.002642852	0.006269377	VASH2	down	mRNAseq_120m
374.9990384	1.496502979	0.113393894	13.19738593	9.08E-40	3.54E-38	WDR78	up	mRNAseq_120m
879.0412108	-0.938058532	0.076402603	-12.27783476	1.19E-34	3.69E-33	METTL8	down	mRNAseq_120m
157.6327626	-1.138545313	0.160583484	-7.090052399	1.34E-12	9.96E-12	KDM8	down	mRNAseq_120m
2888.973286	0.582726712	0.061871299	9.418368781	4.58E-21	6.54E-20	PEAK1	up	mRNAseq_120m
911.7134306	-0.632743114	0.079715438	-7.937522915	2.06E-15	1.94E-14	LONRF3	down	mRNAseq_120m
1788.533398	-1.084862533	0.061809738	-17.55164437	5.78E-69	6.16E-67	TMC5	down	mRNAseq_120m
152.851495	-1.172374193	0.166792652	-7.028931903	2.08E-12	1.52E-11	ZBTB3	down	mRNAseq_120m
339.7097357	0.581590668	0.110950182	5.241908177	1.59E-07	6.98E-07	ZNF669	up	mRNAseq_120m
1612.303038	-0.729791743	0.061253652	-11.91425689	9.98E-33	2.81E-31	RBFA	down	mRNAseq_120m
1660.888383	-0.816681673	0.059788166	-13.65958729	1.77E-42	7.77E-41	UBA5	down	mRNAseq_120m
826.5318767	2.030720549	0.092715065	21.90281109	2.44E-106	6.25E-104	PODNL1	up	mRNAseq_120m
400.8851724	-0.885340009	0.101563612	-8.717098528	2.85E-18	3.34E-17	TMC7	down	mRNAseq_120m
211.5012687	-0.652949106	0.13564968	-4.813495359	1.48E-06	5.78E-06	PYROXD1	down	mRNAseq_120m
1045.163511	-0.798592345	0.079496389	-10.04564307	9.60E-24	1.64E-22	SETD6	down	mRNAseq_120m
754.3506358	-0.868269413	0.081869042	-10.60558904	2.81E-26	5.56E-25	MRM1	down	mRNAseq_120m
867.5423615	-0.614151931	0.081164395	-7.56676534	3.83E-14	3.25E-13	ADM2	down	mRNAseq_120m
451.3160058	-0.613331432	0.096922063	-6.328088884	2.48E-10	1.51E-09	MAP6D1	down	mRNAseq_120m
489.3010046	-1.107511854	0.101454996	-10.91628705	9.64E-28	2.07E-26	UBXN8	down	mRNAseq_120m
1159.995031	0.701415892	0.226399196	3.098137735	0.001947409	0.004740884	PAQR6	up	mRNAseq_120m
1445.023634	-0.588675082	0.063823532	-9.223480196	2.88E-20	3.87E-19	DENND2D	down	mRNAseq_120m
709.4591272	0.587525387	0.108398396	5.420056091	5.96E-08	2.76E-07	ZNF767P	up	mRNAseq_120m
1148.443201	-0.79743278	0.066609977	-11.9716717	5.00E-33	1.43E-31	TRMT2B	down	mRNAseq_120m
831.3473792	-0.600741309	0.078586881	-7.644295136	2.10E-14	1.81E-13	GREB1L	down	mRNAseq_120m
3099.496768	-0.607832575	0.057470505	-10.57642655	3.83E-26	7.53E-25	NAA25	down	mRNAseq_120m
139.6212425	0.965053728	0.168892856	5.71399971	1.10E-08	5.56E-08	NRSN2	up	mRNAseq_120m
163.157738	-1.747786972	0.172453481	-10.1348315	3.87E-24	6.74E-23	CEBPA-AS1	down	mRNAseq_120m
279.5959837	1.072779202	0.150534484	7.126468149	1.03E-12	7.75E-12	ATF7IP2	up	mRNAseq_120m
281.5077218	-0.774457091	0.125561438	-6.16795332	6.92E-10	4.02E-09	CCDC176	down	mRNAseq_120m
432.1341671	-1.02017103	0.122458858	-8.330724683	8.03E-17	8.36E-16	TRIM46	down	mRNAseq_120m
13443.05062	1.288146683	0.040589479	31.73597488	4.96E-221	6.83E-218	NR4A3	up	mRNAseq_120m
3165.100179	-0.835965158	0.068345569	-12.23144625	2.11E-34	6.43E-33	RPF1	down	mRNAseq_120m
661.0215272	1.290782914	0.085825944	15.03954235	4.04E-51	2.49E-49	ZNF703	up	mRNAseq_120m
3968.453971	-1.054198237	0.048288074	-21.831441	1.17E-105	2.94E-103	NAA15	down	mRNAseq_120m
682.3757207	-0.631774059	0.116016321	-5.445561898	5.16E-08	2.41E-07	FLJ22184	down	mRNAseq_120m
1298.485796	0.835747703	0.07493509	11.15295528	6.93E-29	1.58E-27	CCDC92	up	mRNAseq_120m
551.6889056	1.549727417	0.129020977	12.01143759	3.09E-33	8.88E-32	WDR96	up	mRNAseq_120m
368.934538	-0.698783119	0.105136934	-6.646409526	3.00E-11	1.98E-10	PAAF1	down	mRNAseq_120m
120.3383244	0.612774989	0.178370205	3.435411136	0.000591655	0.001584267	PIGZ	up	mRNAseq_120m
1406.678038	0.862404753	0.066579092	12.95308681	2.26E-38	8.30E-37	SCUBE1	up	mRNAseq_120m
1840.356892	1.182542011	0.06330365	18.68047108	7.14E-78	9.61E-76	PLEKHO2	up	mRNAseq_120m
1962.406849	1.398870864	0.057991491	24.12200197	1.47E-128	5.98E-126	KLHL15	up	mRNAseq_120m
104.0822868	-0.605354258	0.215820288	-2.80489969	0.005033224	0.01124826	TET1	down	mRNAseq_120m
2913.819923	0.754003977	0.050167664	15.02968072	4.69E-51	2.88E-49	SP6	up	mRNAseq_120m
202.8757233	-0.782658248	0.138948715	-5.63271312	1.77E-08	8.74E-08	CCDC68	down	mRNAseq_120m
329.7423982	0.635306771	0.117731116	5.39625202	6.80E-08	3.13E-07	TSGA10	up	mRNAseq_120m
206.8302372	-0.708081415	0.149669898	-4.730954088	2.23E-06	8.51E-06	PBX4	down	mRNAseq_120m
730.1672295	2.421921528	0.1042055	23.24178222	1.72E-119	5.82E-117	KIAA1683	up	mRNAseq_120m
601.3717936	-1.01941845	0.09034384	-11.28376266	1.58E-29	3.79E-28	TSEN2	down	mRNAseq_120m
1428.964307	-0.669773027	0.078235844	-8.560948495	1.12E-17	1.26E-16	PRR7	down	mRNAseq_120m
613.7335283	1.183582722	0.093069728	12.71716101	4.75E-37	1.63E-35	KHDC1	up	mRNAseq_120m
183.7472163	0.855235699	0.145371157	5.883118183	4.03E-09	2.13E-08	STARD5	up	mRNAseq_120m
221.4265449	-1.091810011	0.14041333	-7.775686305	7.50E-15	6.69E-14	B9D2	down	mRNAseq_120m
8765.76961	-0.620512987	0.044762291	-13.86240441	1.07E-43	4.89E-42	USP5	down	mRNAseq_120m
441.2581954	0.745248452	0.115155627	6.471663385	9.69E-11	6.13E-10	BHLHB9	up	mRNAseq_120m
566.580769	-0.831285198	0.090526404	-9.182792695	4.20E-20	5.58E-19	YEATS4	down	mRNAseq_120m
489.7742033	-0.587553154	0.094971129	-6.186650208	6.15E-10	3.59E-09	IFT88	down	mRNAseq_120m
121.7966026	1.140344621	0.264839593	4.305793585	1.66E-05	5.61E-05	GPR68	up	mRNAseq_120m
1825.022689	0.843606627	0.060442799	13.95710718	2.85E-44	1.36E-42	GAN	up	mRNAseq_120m
255.7788117	-0.623316645	0.127504887	-4.888570612	1.02E-06	4.05E-06	VOPP1	down	mRNAseq_120m
2239.506836	0.606269667	0.057395961	10.56293261	4.43E-26	8.66E-25	FAM117A	up	mRNAseq_120m
4603.756901	0.654765424	0.046254989	14.15556338	1.73E-45	8.58E-44	CSRNP2	up	mRNAseq_120m
973.7827424	-1.098048809	0.073517007	-14.93598357	1.92E-50	1.15E-48	CLPB	down	mRNAseq_120m
617.7600221	1.846819594	0.095647996	19.30850282	4.56E-83	7.03E-81	APOLD1	up	mRNAseq_120m
239.9644509	-1.007926037	0.142350258	-7.080605634	1.44E-12	1.06E-11	LBH	down	mRNAseq_120m
121.1504383	1.136350472	0.187132087	6.072451228	1.26E-09	7.10E-09	PVRL4	up	mRNAseq_120m
680.9581279	1.298026006	0.106202629	12.22216456	2.37E-34	7.19E-33	TSSK3	up	mRNAseq_120m
5124.781934	0.880152982	0.052633467	16.72230675	9.02E-63	8.19E-61	MAP1LC3B	up	mRNAseq_120m
2800.729566	-0.643755401	0.056632337	-11.36727592	6.09E-30	1.49E-28	CAMK2D	down	mRNAseq_120m
241.8434481	0.615128768	0.131500005	4.677785116	2.90E-06	1.09E-05	DOCK8	up	mRNAseq_120m
486.6146593	-1.111023995	0.096088098	-11.56255586	6.38E-31	1.63E-29	PPP1R14C	down	mRNAseq_120m
4284.581314	0.691721729	0.049663976	13.92803757	4.28E-44	2.02E-42	ELL	up	mRNAseq_120m
1204.735404	-1.130886374	0.069722835	-16.2197416	3.66E-59	2.92E-57	NUAK2	down	mRNAseq_120m
395.511909	0.704944918	0.11123139	6.337643695	2.33E-10	1.42E-09	TIGD6	up	mRNAseq_120m
1403.702165	-0.623079412	0.064995553	-9.586492902	9.11E-22	1.37E-20	NETO2	down	mRNAseq_120m
1714.978842	-0.635528208	0.059471802	-10.68621066	1.18E-26	2.41E-25	SBF2	down	mRNAseq_120m
179.2498939	-0.622985973	0.14813846	-4.205430331	2.61E-05	8.52E-05	ZNF239	down	mRNAseq_120m
1747.022548	-0.601180128	0.078632849	-7.645406967	2.08E-14	1.80E-13	FAHD1	down	mRNAseq_120m
1650.93588	0.920610019	0.063379238	14.5254195	8.36E-48	4.55E-46	CABLES2	up	mRNAseq_120m
2603.069395	-0.949369062	0.054737169	-17.34413895	2.18E-67	2.23E-65	SEH1L	down	mRNAseq_120m
1258.561498	-0.76859193	0.075738419	-10.14797961	3.38E-24	5.91E-23	MKKS	down	mRNAseq_120m
417.5144824	0.624485918	0.127675854	4.891182622	1.00E-06	4.00E-06	CAPN3	up	mRNAseq_120m
3784.447028	-0.91638782	0.059155666	-15.49112503	3.98E-54	2.79E-52	UBL4A	down	mRNAseq_120m
339.3067292	0.903332843	0.114675623	7.877287402	3.35E-15	3.08E-14	CAPS	up	mRNAseq_120m
149.9311262	0.99145274	0.183916252	5.390783729	7.02E-08	3.22E-07	DYSF	up	mRNAseq_120m
377.4250315	0.699268286	0.133974943	5.219396039	1.80E-07	7.83E-07	COLQ	up	mRNAseq_120m
9577.027561	-0.596803201	0.065105305	-9.166736858	4.88E-20	6.45E-19	TRRAP	down	mRNAseq_120m
485.8169967	-0.950949725	0.109058222	-8.719651832	2.79E-18	3.27E-17	CDC7	down	mRNAseq_120m
109.56177	-0.784901141	0.20839395	-3.766429595	0.000165599	0.000484351	EOMES	down	mRNAseq_120m
1199.837	0.884759183	0.080486563	10.99263215	4.15E-28	9.08E-27	FZD7	up	mRNAseq_120m
104.9041498	0.721108543	0.194386559	3.709662569	0.000207536	0.000598022	HIST1H2AI	up	mRNAseq_120m
3190.933145	-0.646719866	0.05272697	-12.26544721	1.39E-34	4.26E-33	ABHD11	down	mRNAseq_120m
226.253547	0.597800972	0.142757714	4.187521313	2.82E-05	9.18E-05	EMC6	up	mRNAseq_120m
110.6544775	1.142491472	0.215455306	5.302684306	1.14E-07	5.11E-07	KATNAL2	up	mRNAseq_120m
14468.4455	1.488047978	0.085164718	17.47258735	2.32E-68	2.43E-66	EPPK1	up	mRNAseq_120m
132.3478849	1.425037172	0.18200939	7.829470641	4.90E-15	4.43E-14	HIST1H3E	up	mRNAseq_120m
209.6732351	0.858380711	0.141722631	6.056765289	1.39E-09	7.79E-09	HIST1H3H	up	mRNAseq_120m
159.877965	1.501130343	0.161813462	9.27691877	1.74E-20	2.40E-19	THAP2	up	mRNAseq_120m
8305.63238	1.108571376	0.052186322	21.24256593	3.86E-100	9.10E-98	C11orf68	up	mRNAseq_120m
1908.441553	0.689072987	0.07525457	9.156560024	5.36E-20	7.07E-19	SESN2	up	mRNAseq_120m
428.1566014	-0.800398007	0.109219214	-7.328362625	2.33E-13	1.85E-12	RPS6KL1	down	mRNAseq_120m
293.2990762	-0.95423689	0.123721776	-7.712764215	1.23E-14	1.08E-13	SH3BGRL2	down	mRNAseq_120m
1127.335965	1.209754193	0.071190313	16.99324166	9.22E-65	8.82E-63	CRISPLD2	up	mRNAseq_120m
1297.270672	-1.109106985	0.070616582	-15.70604184	1.38E-55	1.00E-53	RIOK1	down	mRNAseq_120m
3833.994979	-0.6603075	0.052893958	-12.48360922	9.17E-36	2.99E-34	GRWD1	down	mRNAseq_120m
108.9536561	1.053381071	0.19561191	5.385055901	7.24E-08	3.32E-07	TAS1R3	up	mRNAseq_120m
719.9033206	-0.666211997	0.083210594	-8.006336299	1.18E-15	1.13E-14	RBM4B	down	mRNAseq_120m
5669.712348	0.805277175	0.045181841	17.82302701	4.68E-71	5.31E-69	FRMD8	up	mRNAseq_120m
120.4893929	-1.134992759	0.195137148	-5.816384884	6.01E-09	3.12E-08	NME5	down	mRNAseq_120m
398.0071484	-0.978094389	0.109839073	-8.904794627	5.35E-19	6.58E-18	FSD1L	down	mRNAseq_120m
2718.47209	-0.690901676	0.072154827	-9.575266211	1.02E-21	1.52E-20	ATAD3B	down	mRNAseq_120m
1672.232137	-0.807227906	0.064128575	-12.58764771	2.47E-36	8.25E-35	CDCA7	down	mRNAseq_120m
3865.428498	0.587928076	0.047368769	12.41172385	2.26E-35	7.26E-34	STK40	up	mRNAseq_120m
376.0280761	-1.745034377	0.118474718	-14.72917101	4.19E-49	2.40E-47	TMEM133	down	mRNAseq_120m
420.8120176	0.880649437	0.106761216	8.248776795	1.60E-16	1.63E-15	FRMD8P1	up	mRNAseq_120m
3487.007368	0.606855647	0.055490388	10.93623005	7.73E-28	1.67E-26	CASP7	up	mRNAseq_120m
567.7219251	-0.789037004	0.093180368	-8.467845971	2.50E-17	2.72E-16	KATNAL1	down	mRNAseq_120m
1100.148418	-0.849113002	0.108439169	-7.830316403	4.87E-15	4.40E-14	PLEKHN1	down	mRNAseq_120m
598.6923743	0.948227787	0.10495911	9.034259026	1.65E-19	2.10E-18	QRICH2	up	mRNAseq_120m
426.7630195	-0.765929484	0.103428322	-7.405413391	1.31E-13	1.06E-12	SLC41A2	down	mRNAseq_120m
439.303223	-0.644450635	0.101667095	-6.338832029	2.32E-10	1.41E-09	TOMM40L	down	mRNAseq_120m
1943.657804	-0.656898186	0.057517335	-11.4208732	3.29E-30	8.16E-29	UTP15	down	mRNAseq_120m
238.516173	-0.805101503	0.135577084	-5.938330297	2.88E-09	1.55E-08	FAM161A	down	mRNAseq_120m
1462.903269	-0.669082291	0.078277219	-8.547599167	1.26E-17	1.41E-16	RPF2	down	mRNAseq_120m
247.1916477	-0.977714073	0.131587253	-7.430157959	1.08E-13	8.89E-13	LOXL4	down	mRNAseq_120m
3605.347222	-0.733825445	0.049708497	-14.76257571	2.55E-49	1.47E-47	POLR1B	down	mRNAseq_120m
123.6384425	-1.391347249	0.196161919	-7.092850939	1.31E-12	9.77E-12	METTL25	down	mRNAseq_120m
363.8519459	-0.803596907	0.114248804	-7.033744607	2.01E-12	1.47E-11	TMEM126A	down	mRNAseq_120m
983.7659035	-0.892552443	0.077045359	-11.58476589	4.92E-31	1.27E-29	CAMKK1	down	mRNAseq_120m
602.0271975	0.677463656	0.087439075	7.747836523	9.35E-15	8.27E-14	SYT3	up	mRNAseq_120m
1767.509395	-0.600909934	0.060375231	-9.952921429	2.45E-23	4.07E-22	PSMG3	down	mRNAseq_120m
1639.147594	-0.645618316	0.061388422	-10.51693948	7.22E-26	1.40E-24	HAGHL	down	mRNAseq_120m
994.991937	-0.597873597	0.074590113	-8.015453733	1.10E-15	1.05E-14	CHCHD5	down	mRNAseq_120m
1601.355756	0.596620697	0.070172711	8.502175348	1.86E-17	2.06E-16	YIPF4	up	mRNAseq_120m
707.6230349	-0.631949615	0.094722506	-6.671588848	2.53E-11	1.68E-10	NTPCR	down	mRNAseq_120m
1449.162673	-0.703041687	0.087749369	-8.011928661	1.13E-15	1.08E-14	ING5	down	mRNAseq_120m
792.317037	-0.581821587	0.077364021	-7.520570666	5.45E-14	4.59E-13	UQCC2	down	mRNAseq_120m
933.4311272	-0.693075983	0.087475922	-7.923048641	2.32E-15	2.17E-14	PDCD2L	down	mRNAseq_120m
1617.77283	-0.604029341	0.065826046	-9.176144979	4.47E-20	5.93E-19	C7orf50	down	mRNAseq_120m
306.1446579	-0.761126212	0.125189716	-6.079782218	1.20E-09	6.80E-09	CCDC77	down	mRNAseq_120m
235.7579004	-1.00527591	0.133398086	-7.535909563	4.85E-14	4.10E-13	ZBED3	down	mRNAseq_120m
649.1142073	-1.08651906	0.101977246	-10.65452443	1.66E-26	3.35E-25	ZNF414	down	mRNAseq_120m
219.4958353	0.620201923	0.135864278	4.564863785	5.00E-06	1.83E-05	CARD11	up	mRNAseq_120m
10100.32807	-0.93199956	0.056874849	-16.38684898	2.37E-60	1.99E-58	DOT1L	down	mRNAseq_120m
2240.40348	-0.624040308	0.058271695	-10.70914969	9.22E-27	1.89E-25	DYRK2	down	mRNAseq_120m
2416.34145	-0.740990928	0.060845042	-12.17832891	4.06E-34	1.21E-32	L3MBTL3	down	mRNAseq_120m
115.399634	0.920167304	0.183993148	5.001095503	5.70E-07	2.34E-06	MEGF11	up	mRNAseq_120m
156.6785771	1.673130519	0.211687685	7.903768813	2.71E-15	2.51E-14	ACRBP	up	mRNAseq_120m
125.3378139	-0.654486232	0.178704193	-3.662399967	0.000249863	0.000711516	FAXC	down	mRNAseq_120m
675.7625713	-0.596929776	0.084186012	-7.090605214	1.34E-12	9.93E-12	SLC12A8	down	mRNAseq_120m
116.2350793	-0.817556182	0.196520789	-4.16015113	3.18E-05	0.000103	ZBTB37	down	mRNAseq_120m
1865.89837	-0.852009445	0.082175457	-10.36817404	3.46E-25	6.43E-24	ZNF469	down	mRNAseq_120m
178.4196214	1.972161376	0.181549153	10.86296104	1.73E-27	3.67E-26	CCDC62	up	mRNAseq_120m
1488.331128	-0.803256469	0.063056309	-12.73871692	3.60E-37	1.25E-35	GPT2	down	mRNAseq_120m
1238.052246	-1.003314711	0.066583896	-15.06842907	2.61E-51	1.62E-49	PIGO	down	mRNAseq_120m
3204.639832	-0.708500065	0.049939139	-14.18727042	1.10E-45	5.51E-44	CBX2	down	mRNAseq_120m
913.161366	-0.673703635	0.083123341	-8.104867186	5.28E-16	5.19E-15	PCGF1	down	mRNAseq_120m
525.1405403	1.462161179	0.099773776	14.65476443	1.26E-48	7.05E-47	FOXD2-AS1	up	mRNAseq_120m
1080.186031	1.074615867	0.073573929	14.60593294	2.57E-48	1.43E-46	PYROXD2	up	mRNAseq_120m
6033.127714	-0.694256774	0.056541873	-12.27863053	1.18E-34	3.66E-33	C19orf48	down	mRNAseq_120m
437.1368734	-0.804014964	0.137483818	-5.848069794	4.97E-09	2.60E-08	PERM1	down	mRNAseq_120m
905.548689	1.017608426	0.073374115	13.86876585	9.79E-44	4.52E-42	SFT2D3	up	mRNAseq_120m
257.0783131	-0.63924171	0.126850243	-5.039341612	4.67E-07	1.94E-06	ANKRD36BP1	down	mRNAseq_120m
424.8910517	0.777907756	0.108256656	7.185772976	6.68E-13	5.10E-12	TRIM52	up	mRNAseq_120m
3525.225215	1.017211161	0.063260555	16.07970662	3.54E-58	2.78E-56	ZNF503	up	mRNAseq_120m
2034.380232	-0.649842067	0.060869843	-10.67592811	1.32E-26	2.67E-25	MINA	down	mRNAseq_120m
395.7677266	-0.597592831	0.104702864	-5.707511785	1.15E-08	5.77E-08	ZC3H10	down	mRNAseq_120m
586.621886	0.592022361	0.089752319	6.596178973	4.22E-11	2.75E-10	PARP10	up	mRNAseq_120m
1175.387721	-0.748542265	0.068110281	-10.99015086	4.26E-28	9.32E-27	LINGO1	down	mRNAseq_120m
277.1335707	1.132077495	0.123122571	9.194719405	3.76E-20	5.02E-19	RGS5	up	mRNAseq_120m
482.9825624	-0.936212563	0.105239811	-8.895992432	5.79E-19	7.11E-18	ZNF341	down	mRNAseq_120m
1054.915584	-0.688473334	0.076365435	-9.015509887	1.96E-19	2.48E-18	SLC35B4	down	mRNAseq_120m
1368.223342	1.570812236	0.073997024	21.22804609	5.26E-100	1.21E-97	FAM222A	up	mRNAseq_120m
1475.303165	-0.595317013	0.065190021	-9.132026722	6.72E-20	8.80E-19	PRSS12	down	mRNAseq_120m
767.4093475	-1.347993731	0.079967893	-16.85668675	9.37E-64	8.74E-62	FIZ1	down	mRNAseq_120m
132.1406808	-0.683299806	0.184660043	-3.700312175	0.000215334	0.000618702	ZNF566	down	mRNAseq_120m
1303.818454	0.586788685	0.072843776	8.055440246	7.92E-16	7.69E-15	DIRC2	up	mRNAseq_120m
3438.576002	0.704084417	0.056539317	12.45300534	1.35E-35	4.36E-34	PPM1D	up	mRNAseq_120m
504.2562283	-0.986681905	0.098729656	-9.99377436	1.62E-23	2.74E-22	SERAC1	down	mRNAseq_120m
1754.348312	-0.946298431	0.065959213	-14.34672117	1.12E-46	5.81E-45	TIGD5	down	mRNAseq_120m
279.7337595	0.648751437	0.121269168	5.349681617	8.81E-08	4.00E-07	CCDC183	up	mRNAseq_120m
1440.072867	0.767493238	0.071960048	10.66554649	1.48E-26	2.98E-25	FBXL20	up	mRNAseq_120m
445.587439	1.248154917	0.134112858	9.306750579	1.32E-20	1.82E-19	PPFIA4	up	mRNAseq_120m
685.9844141	-0.733889324	0.08255464	-8.889740508	6.13E-19	7.51E-18	ARHGAP19	down	mRNAseq_120m
4052.319018	0.666794886	0.071380457	9.341420851	9.50E-21	1.33E-19	SMIM3	up	mRNAseq_120m
1992.294705	0.602619235	0.065149711	9.249760612	2.25E-20	3.05E-19	HIST1H2BK	up	mRNAseq_120m
1196.443609	0.917324607	0.071185152	12.88645988	5.37E-38	1.92E-36	PAQR8	up	mRNAseq_120m
9570.187488	0.98080405	0.044652822	21.96510763	6.21E-107	1.61E-104	CBX4	up	mRNAseq_120m
808.639856	-0.900343953	0.081510709	-11.04571362	2.30E-28	5.10E-27	SYDE1	down	mRNAseq_120m
4506.467229	-0.721748152	0.060225223	-11.98415075	4.30E-33	1.23E-31	RHPN2	down	mRNAseq_120m
1187.120166	-0.634405692	0.068563646	-9.252799807	2.19E-20	2.97E-19	ZIC5	down	mRNAseq_120m
11881.341	0.713057249	0.057484872	12.40425914	2.48E-35	7.92E-34	HELZ2	up	mRNAseq_120m
2332.927717	1.122393428	0.055238557	20.31902155	8.73E-92	1.68E-89	ITPRIP	up	mRNAseq_120m
333.5675776	-1.30802775	0.116230193	-11.25376905	2.22E-29	5.25E-28	DIXDC1	down	mRNAseq_120m
4769.8452	-0.738165031	0.047188257	-15.64298145	3.71E-55	2.67E-53	EPT1	down	mRNAseq_120m
384.4068279	0.93701597	0.103579798	9.046319764	1.48E-19	1.89E-18	LBX2	up	mRNAseq_120m
1520.822456	-0.850585617	0.06463436	-13.15996031	1.49E-39	5.73E-38	GFM1	down	mRNAseq_120m
137.225816	5.52695199	0.428344489	12.9030538	4.33E-38	1.56E-36	LGR5	up	mRNAseq_120m
4881.69398	1.05653363	0.049463562	21.3598371	3.16E-101	7.64E-99	BHLHE40	up	mRNAseq_120m
1275.342254	0.612055278	0.067932908	9.009702368	2.07E-19	2.61E-18	PIAS1	up	mRNAseq_120m
39192.65237	-0.872823907	0.051897406	-16.81825689	1.79E-63	1.66E-61	CAV1	down	mRNAseq_120m
8410.437332	-1.088493521	0.051444162	-21.15873735	2.29E-99	5.13E-97	CAV2	down	mRNAseq_120m
10298.63707	1.282415038	0.042410997	30.23779511	7.55E-201	7.51E-198	RUNX1	up	mRNAseq_120m
568.2865018	-0.880417438	0.096320611	-9.140488512	6.22E-20	8.15E-19	PPAP2A	down	mRNAseq_120m
1349.079798	-0.859979577	0.072729032	-11.82443315	2.92E-32	8.05E-31	PPAP2B	down	mRNAseq_120m
1986.735183	-0.686907919	0.061890192	-11.098817	1.27E-28	2.85E-27	PSMG1	down	mRNAseq_120m
106.563873	0.768526867	0.202862684	3.788409246	0.000151615	0.000446221	TP63	up	mRNAseq_120m
1545.589319	-1.329316525	0.068992982	-19.26741662	1.01E-82	1.54E-80	JRK	down	mRNAseq_120m
621.1483484	0.964488704	0.13933567	6.922051633	4.45E-12	3.17E-11	AOC3	up	mRNAseq_120m
224.5247378	0.771299412	0.169438125	4.552100737	5.31E-06	1.94E-05	PTCH2	up	mRNAseq_120m
3292.16747	-0.634088071	0.05484427	-11.56161018	6.45E-31	1.64E-29	B4GALT2	down	mRNAseq_120m
1581.899739	-0.581257397	0.06883595	-8.444096448	3.06E-17	3.32E-16	PNPT1	down	mRNAseq_120m
3015.389024	-0.741729743	0.052970869	-14.00259729	1.50E-44	7.25E-43	ADAM19	down	mRNAseq_120m
497.8619671	0.58010256	0.099524697	5.828729724	5.59E-09	2.91E-08	CBR3	up	mRNAseq_120m
158.8306064	2.214139519	0.201753736	10.974466	5.07E-28	1.11E-26	MATN4	up	mRNAseq_120m
8103.701226	1.498873811	0.054718814	27.3922935	3.39E-165	2.43E-162	TNFRSF10D	up	mRNAseq_120m
156.0732478	3.200074552	0.235337786	13.59779322	4.13E-42	1.77E-40	GALR2	up	mRNAseq_120m
343.419768	-0.609960459	0.113290872	-5.384021241	7.28E-08	3.34E-07	SAP30	down	mRNAseq_120m
1324.551687	-0.919195011	0.069589908	-13.20874019	7.81E-40	3.07E-38	SOCS2	down	mRNAseq_120m
12548.39775	0.928503947	0.053186114	17.45763854	3.01E-68	3.12E-66	TSC22D1	up	mRNAseq_120m
398.9487978	0.642699556	0.106250189	6.048926239	1.46E-09	8.13E-09	KAT2B	up	mRNAseq_120m
1081.592364	0.74387405	0.088237747	8.430338178	3.45E-17	3.70E-16	FCGBP	up	mRNAseq_120m
1211.407329	0.587723735	0.082187985	7.150969008	8.62E-13	6.53E-12	SYNJ1	up	mRNAseq_120m
3732.520844	-0.892849811	0.058995026	-15.13432355	9.62E-52	6.08E-50	FUBP1	down	mRNAseq_120m
316.8329433	0.826603944	0.124595648	6.634292269	3.26E-11	2.15E-10	AP1S2	up	mRNAseq_120m
3230.053861	-0.594347305	0.05085528	-11.68703239	1.48E-31	3.93E-30	CCNB1	down	mRNAseq_120m
3153.534985	0.692586717	0.058898706	11.75894629	6.35E-32	1.71E-30	TRIM4	up	mRNAseq_120m
637.3437282	-0.739571365	0.083849432	-8.820231053	1.14E-18	1.37E-17	RAB29	down	mRNAseq_120m
115.5494148	1.021837735	0.196346707	5.204251968	1.95E-07	8.46E-07	HIST1H2AG	up	mRNAseq_120m
171.2722761	3.222743577	0.216507003	14.88517013	4.11E-50	2.46E-48	MGAM	up	mRNAseq_120m
1404.58737	-0.665549133	0.071780333	-9.272026299	1.83E-20	2.50E-19	USP13	down	mRNAseq_120m
353.0131106	-1.565893592	0.123939128	-12.63437638	1.36E-36	4.63E-35	NAV3	down	mRNAseq_120m
380.2985819	1.006388938	0.1098209	9.163910896	5.00E-20	6.61E-19	PPP1R3F	up	mRNAseq_120m
299.8570665	-0.760019488	0.12304318	-6.17685181	6.54E-10	3.81E-09	FGD3	down	mRNAseq_120m
666.1315483	-0.668806812	0.087704246	-7.625706231	2.43E-14	2.08E-13	MVB12B	down	mRNAseq_120m
1769.946951	-0.651493064	0.062439051	-10.43406419	1.73E-25	3.29E-24	C16orf45	down	mRNAseq_120m
4385.831888	-0.726220725	0.049095098	-14.79212284	1.65E-49	9.60E-48	SAPCD2	down	mRNAseq_120m
336.2432982	-0.659386167	0.117633525	-5.60542724	2.08E-08	1.01E-07	DPH6	down	mRNAseq_120m
324.5775299	0.908562918	0.124383264	7.304543158	2.78E-13	2.20E-12	NAT1	up	mRNAseq_120m
15093.3915	0.731035906	0.038781162	18.85028384	2.92E-79	4.06E-77	MIDN	up	mRNAseq_120m
1925.228641	1.46825504	0.086148281	17.04334695	3.92E-65	3.79E-63	HAP1	up	mRNAseq_120m
1540.189264	-0.675820662	0.073737517	-9.165221272	4.94E-20	6.53E-19	FLJ20021	down	mRNAseq_120m
200.0442477	-1.033880107	0.163839039	-6.310340399	2.78E-10	1.69E-09	UBE3D	down	mRNAseq_120m
1120.106856	0.662985215	0.071461998	9.277451446	1.74E-20	2.38E-19	CCNG2	up	mRNAseq_120m
11561.30013	-0.765441743	0.040215628	-19.03344014	9.01E-81	1.31E-78	PHLDB2	down	mRNAseq_120m
662.5396675	-0.821488726	0.086525043	-9.494230726	2.22E-21	3.24E-20	TAF1B	down	mRNAseq_120m
2807.656731	-0.726050517	0.061189926	-11.8655238	1.79E-32	4.99E-31	MPZL1	down	mRNAseq_120m
125.5996903	0.81303119	0.18896813	4.302477825	1.69E-05	5.68E-05	UCN2	up	mRNAseq_120m
400.4654404	-0.647143788	0.103036877	-6.280700736	3.37E-10	2.02E-09	ZNF551	down	mRNAseq_120m
1310.23168	-1.162336654	0.077713046	-14.95677642	1.41E-50	8.48E-49	BRSK2	down	mRNAseq_120m
262.0371682	0.727770517	0.13272104	5.483460018	4.17E-08	1.96E-07	LOC90246	up	mRNAseq_120m
313.1791995	0.752927025	0.113908251	6.609942843	3.84E-11	2.52E-10	ZNF468	up	mRNAseq_120m
1276.30216	0.588696476	0.069348926	8.488905402	2.09E-17	2.30E-16	ZNF160	up	mRNAseq_120m
102.1611906	0.64065213	0.251469332	2.547635232	0.010845581	0.022556742	FER1L5	up	mRNAseq_120m
962.1008679	-0.725245491	0.074151788	-9.780552956	1.36E-22	2.16E-21	CTU1	down	mRNAseq_120m
1447.754656	-0.810701582	0.073308468	-11.05877136	1.99E-28	4.42E-27	SAMD1	down	mRNAseq_120m
2525.867228	-0.643303274	0.054450059	-11.81455605	3.28E-32	8.99E-31	DCAF15	down	mRNAseq_120m
823.3673331	-0.747073148	0.081511116	-9.16529161	4.94E-20	6.53E-19	KNSTRN	down	mRNAseq_120m
1582.926577	-0.6260068	0.061562906	-10.16857138	2.74E-24	4.81E-23	ERI1	down	mRNAseq_120m
1051.424413	-0.658925825	0.07059012	-9.334533358	1.01E-20	1.42E-19	ARTN	down	mRNAseq_120m
233.231159	-0.752759471	0.144721297	-5.201442265	1.98E-07	8.58E-07	FAM104B	down	mRNAseq_120m
135.4864988	1.236979496	0.179930049	6.874779968	6.21E-12	4.37E-11	CLDN9	up	mRNAseq_120m
108.0675887	0.766757739	0.187657159	4.085949849	4.39E-05	0.000139292	C16orf93	up	mRNAseq_120m
125.4685254	0.607409472	0.176638486	3.438715343	0.000584481	0.001566889	EIF1AY	up	mRNAseq_120m
323.0064293	0.768069112	0.122707431	6.259352899	3.87E-10	2.31E-09	TBX19	up	mRNAseq_120m
116.3298182	1.326612147	0.184282798	7.198784476	6.08E-13	4.67E-12	USP6	up	mRNAseq_120m
2653.547886	0.671794077	0.051375889	13.07605735	4.51E-39	1.69E-37	ZNF251	up	mRNAseq_120m
6447.581086	-0.783026035	0.04753279	-16.47338684	5.70E-61	4.93E-59	TRIM47	down	mRNAseq_120m
1995.924154	-0.768705259	0.060442016	-12.71806128	4.69E-37	1.62E-35	SLC16A6	down	mRNAseq_120m
311.2197535	-1.156619055	0.120983731	-9.560120546	1.18E-21	1.75E-20	KCNQ4	down	mRNAseq_120m
3860.92782	-0.613711097	0.048722357	-12.596088	2.22E-36	7.42E-35	RRP9	down	mRNAseq_120m
2594.266953	-0.656734896	0.069795322	-9.409439951	4.99E-21	7.10E-20	RPS19BP1	down	mRNAseq_120m
137.3095674	0.672677226	0.234246187	2.871667774	0.00408312	0.009294354	RASL10B	up	mRNAseq_120m
353.5474351	-1.425664815	0.115458301	-12.34787622	5.00E-35	1.58E-33	SYT12	down	mRNAseq_120m
1397.973087	-0.934247418	0.068813791	-13.57645613	5.52E-42	2.36E-40	LONRF1	down	mRNAseq_120m
448.3362154	-1.297166733	0.101980807	-12.71971438	4.60E-37	1.59E-35	ALKBH8	down	mRNAseq_120m
8594.571163	-0.682437179	0.05018115	-13.59947265	4.03E-42	1.74E-40	BUB3	down	mRNAseq_120m
820.6406696	-0.904823748	0.085425734	-10.59193419	3.25E-26	6.43E-25	TTC5	down	mRNAseq_120m
146.3696002	-1.504668375	0.175415051	-8.577760935	9.67E-18	1.09E-16	FDXACB1	down	mRNAseq_120m
108.8016246	1.460741266	0.21784513	6.705411624	2.01E-11	1.34E-10	TMEM88	up	mRNAseq_120m
6208.113497	-0.593685438	0.049265163	-12.0508164	1.92E-33	5.56E-32	RAB11B	down	mRNAseq_120m
945.0528909	2.96133253	0.102408968	28.91673062	7.36E-184	6.27E-181	CD7	up	mRNAseq_120m
150.7788636	-1.080942523	0.168933034	-6.398645047	1.57E-10	9.68E-10	NOG	down	mRNAseq_120m
481.4908631	-0.806725423	0.096476912	-8.361849547	6.17E-17	6.52E-16	BBIP1	down	mRNAseq_120m
3533.799154	1.29407502	0.060704353	21.31766444	7.78E-101	1.86E-98	DHRS3	up	mRNAseq_120m
1744.490848	0.623540956	0.06595152	9.454535052	3.24E-21	4.67E-20	CACNA2D2	up	mRNAseq_120m
197.3080481	2.177170174	0.195052789	11.16195359	6.26E-29	1.44E-27	BZRAP1	up	mRNAseq_120m
232.5720451	0.856096643	0.154710868	5.53352621	3.14E-08	1.50E-07	ASB16	up	mRNAseq_120m
2092.768124	-0.660169783	0.058616034	-11.26261429	2.01E-29	4.78E-28	DPH7	down	mRNAseq_120m
2991.866781	-0.725765359	0.054297367	-13.36649272	9.49E-41	3.89E-39	IMP4	down	mRNAseq_120m
673.7708888	-0.659919285	0.101039612	-6.531292729	6.52E-11	4.19E-10	CCDC102A	down	mRNAseq_120m
1494.015834	-0.673838242	0.066265547	-10.16875699	2.73E-24	4.80E-23	ACVR2B	down	mRNAseq_120m
738.8854244	-0.670645825	0.08198663	-8.179941346	2.84E-16	2.85E-15	B3GNT7	down	mRNAseq_120m
1056.382656	0.707586482	0.073033533	9.68851497	3.37E-22	5.22E-21	COQ10A	up	mRNAseq_120m
7225.151934	-0.780288912	0.047033685	-16.59000178	8.23E-62	7.26E-60	SOCS6	down	mRNAseq_120m
1104.445505	0.810060062	0.078127112	10.36848846	3.45E-25	6.41E-24	ORAI3	up	mRNAseq_120m
703.6254134	-0.857454845	0.085784149	-9.995492798	1.59E-23	2.70E-22	PGAP3	down	mRNAseq_120m
594.9494044	0.591050605	0.092454195	6.39290198	1.63E-10	1.00E-09	LEMD1	up	mRNAseq_120m
433.5702665	2.81098845	0.139708495	20.12038312	4.89E-90	8.50E-88	LOC93432	up	mRNAseq_120m
1685.422993	-1.273628173	0.069502315	-18.32497493	5.23E-75	6.64E-73	ARMC6	down	mRNAseq_120m
230.7973161	-0.592457103	0.129799847	-4.564389852	5.01E-06	1.83E-05	TRMT10A	down	mRNAseq_120m
129.1274123	0.75406413	0.169426748	4.450679363	8.56E-06	3.02E-05	CACNA2D4	up	mRNAseq_120m
1300.754008	0.699256808	0.07347601	9.516804281	1.79E-21	2.62E-20	TBCK	up	mRNAseq_120m
615.7919214	-0.722892256	0.0935074	-7.730856141	1.07E-14	9.39E-14	RAB28	down	mRNAseq_120m
202.2229896	2.190202659	0.167285579	13.09259696	3.63E-39	1.37E-37	ACRC	up	mRNAseq_120m
1507.950314	-0.856074328	0.076033568	-11.25916284	2.09E-29	4.96E-28	NMT2	down	mRNAseq_120m
111.1314104	0.698033828	0.193283416	3.611452261	0.000304487	0.000854158	CGB7	up	mRNAseq_120m
267.6109044	0.598519156	0.122473126	4.88694275	1.02E-06	4.08E-06	ZNF101	up	mRNAseq_120m
338.5849729	0.902100269	0.114286387	7.893330875	2.94E-15	2.72E-14	LPXN	up	mRNAseq_120m
13885.14559	-1.049442458	0.039469579	-26.58864064	9.19E-156	5.87E-153	ARHGAP29	down	mRNAseq_120m
259.0954657	-0.935494854	0.131980417	-7.088133807	1.36E-12	1.01E-11	SYTL5	down	mRNAseq_120m
3125.968732	1.569680541	0.053815759	29.16767442	4.99E-187	4.46E-184	TP53INP1	up	mRNAseq_120m
5029.527511	0.685341544	0.060784776	11.27488796	1.75E-29	4.17E-28	MED26	up	mRNAseq_120m
3375.11351	-0.580854602	0.064488171	-9.007149584	2.11E-19	2.67E-18	HOMER3	down	mRNAseq_120m
2589.729335	-1.240642791	0.053596011	-23.14804342	1.52E-118	4.86E-116	CHST3	down	mRNAseq_120m
58954.03232	0.963023549	0.063732465	15.11040793	1.38E-51	8.72E-50	GDF15	up	mRNAseq_120m
757.1319292	-0.904274936	0.096827426	-9.339037192	9.72E-21	1.36E-19	ENTPD1	down	mRNAseq_120m
1773.494033	-0.650330306	0.06058664	-10.73388961	7.06E-27	1.45E-25	BAG2	down	mRNAseq_120m
1320.576228	-0.619976096	0.067163476	-9.230851805	2.68E-20	3.62E-19	SPAG7	down	mRNAseq_120m
5783.824481	1.176835404	0.045461638	25.88633977	9.49E-148	5.00E-145	NR1D1	up	mRNAseq_120m
4581.624976	-0.781292485	0.050420499	-15.49553262	3.72E-54	2.61E-52	CLOCK	down	mRNAseq_120m
2593.171128	-0.606680494	0.054808223	-11.06915092	1.77E-28	3.95E-27	SOX13	down	mRNAseq_120m
2054.171484	0.75990064	0.063206387	12.02252933	2.71E-33	7.79E-32	MAD2L1BP	up	mRNAseq_120m
511.0334437	-0.805451528	0.09290447	-8.669674611	4.33E-18	5.01E-17	FEZ2	down	mRNAseq_120m
3106.747545	-1.383799538	0.056956761	-24.29561501	2.18E-130	9.52E-128	MICAL2	down	mRNAseq_120m
782.6332011	-0.97142403	0.080460404	-12.0733178	1.46E-33	4.29E-32	CD58	down	mRNAseq_120m
981.2332223	-0.72588702	0.074157635	-9.788432734	1.26E-22	2.01E-21	TTC37	down	mRNAseq_120m
544.7103597	-0.966624375	0.109517736	-8.826190238	1.08E-18	1.30E-17	CEP135	down	mRNAseq_120m
1352.957025	-0.60812944	0.070817779	-8.58724253	8.91E-18	1.01E-16	KIAA0391	down	mRNAseq_120m
116.3213033	0.848821776	0.200174362	4.240412056	2.23E-05	7.38E-05	CD72	up	mRNAseq_120m
208.9905146	3.062221663	0.174262859	17.57242865	4.01E-69	4.30E-67	FAM131B	up	mRNAseq_120m
331.6585929	0.620273872	0.124832321	4.968856354	6.73E-07	2.73E-06	CD79A	up	mRNAseq_120m
3111.242191	-0.844677893	0.059249133	-14.25637553	4.09E-46	2.08E-44	VPRBP	down	mRNAseq_120m
162.9478699	-1.031660247	0.158797457	-6.496705085	8.21E-11	5.22E-10	DOCK4	down	mRNAseq_120m
120.8052501	0.644851667	0.246396527	2.617129692	0.008867264	0.018784834	GPRASP1	up	mRNAseq_120m
1947.017379	-0.656688898	0.06961815	-9.432725498	4.00E-21	5.73E-20	ZFYVE16	down	mRNAseq_120m
834.7695673	-0.61873776	0.082217465	-7.525624433	5.25E-14	4.42E-13	RNF144A	down	mRNAseq_120m
4811.916697	-0.799040356	0.048016318	-16.64101672	3.52E-62	3.15E-60	BMS1	down	mRNAseq_120m
2287.255908	-0.685867424	0.063200599	-10.85222976	1.95E-27	4.11E-26	MRPL19	down	mRNAseq_120m
182.3752913	1.435822347	0.165576007	8.671681218	4.26E-18	4.92E-17	SPOCK2	up	mRNAseq_120m
2539.774175	-0.844813462	0.056100795	-15.05885005	3.02E-51	1.86E-49	URB2	down	mRNAseq_120m
1126.730829	-0.723904158	0.070855985	-10.21655631	1.67E-24	2.99E-23	MFAP3L	down	mRNAseq_120m
604.2602137	-0.692384076	0.096658061	-7.16323159	7.88E-13	5.99E-12	LRIG2	down	mRNAseq_120m
109.732848	-1.023508809	0.187642036	-5.45458166	4.91E-08	2.30E-07	RHOBTB1	down	mRNAseq_120m
1630.577275	0.833428472	0.066037336	12.62056469	1.63E-36	5.49E-35	SRGAP3	up	mRNAseq_120m
303.432426	-0.725164331	0.126537719	-5.730815553	9.99E-09	5.06E-08	TMCC2	down	mRNAseq_120m
424.8154089	-1.232522624	0.111630948	-11.0410477	2.42E-28	5.36E-27	KBTBD11	down	mRNAseq_120m
918.9487901	0.635022373	0.076733383	8.275698912	1.28E-16	1.31E-15	KIF14	up	mRNAseq_120m
1646.2917	-0.749402187	0.060471417	-12.39266795	2.86E-35	9.12E-34	KIAA0020	down	mRNAseq_120m
3003.16889	-1.155626925	0.06569427	-17.59098504	2.89E-69	3.11E-67	HS3ST1	down	mRNAseq_120m
2166.402751	-0.772769601	0.056913878	-13.57787639	5.42E-42	2.32E-40	DOPEY2	down	mRNAseq_120m
620.2423936	-0.909848139	0.095256545	-9.551555137	1.28E-21	1.90E-20	THOC1	down	mRNAseq_120m
[truncated: 2 more rows]
