# Supplementary material for: 3D chromatin architecture, BRD4, and Mediator have distinct roles in regulating genome-wide transcriptional bursting and gene network
Source: Sci Adv. 2024 Aug 9;10(32):eadl4893. doi: 10.1126/sciadv.adl4893 (PMC11313860; doi:10.1126/sciadv.adl4893)
Supplement: Supplementary file 2 — Data S1 to S8 [file sciadv.adl4893_data_s1_to_s8.zip › sciadv.adl4893_data_s7.xlsx]

## Sheet: RAD21 degron
Gene	RAD21	down_overlap_RAD21_JQ1	down_overlap_RAD21_MED26	sum_down_overlap_RAD21_JQ1	sum_down_non-overlap_RAD21_JQ1	sum_down_overlap_RAD21_MED26	sum_down_non-overlap_RAD21_MED26
POM121C	down	no	no	99	317	128	288
SLCO4A1-AS1	down	no	no
VPS9D1-AS1	down	no	no	Common for all treatments_down
LOC100129617	down	no	no	50
LOC100129940	down	yes	yes
LOC100132215	down	no	no
BCL2L11	down	no	no
HCN4	down	no	yes
LOC100287015	down	yes	no
LOC100287098	down	no	no
ERVMER34-1	down	no	yes
CHAF1A	down	no	no
MAMLD1	down	no	yes
BZRAP1-AS1	down	no	no
GFY	down	no	no
SLFNL1-AS1	down	no	no
LOC100507217	down	no	yes
MRPS31P5	down	no	yes
ARL4C	down	no	yes
ELFN1-AS1	down	yes	yes
LOC101927746	down	no	no
LOC101928100	down	yes	yes
TRIB1	down	no	no
CDKN2B	down	no	no
TOMM40	down	no	no
SEMA4B	down	no	no
SEMA3C	down	no	yes
MYBBP1A	down	no	yes
NFAT5	down	no	no
PLK2	down	no	no
CD3EAP	down	no	yes
TPPP	down	no	no
PRSS23	down	yes	yes
KRR1	down	yes	yes
CDC42EP1	down	yes	no
AKAP13	down	no	no
CMTM7	down	no	no
LYST	down	no	no
TOE1	down	no	yes
ELFN2	down	yes	yes
DDIT4L	down	no	yes
CISH	down	no	no
TRMT61A	down	no	no
PAQR4	down	no	no
ANKRD13B	down	yes	yes
ZNF57	down	no	no
CNN3	down	no	yes
IFFO2	down	no	no
AP1S3	down	no	no
TMEM198	down	no	no
COL17A1	down	no	no
PPARGC1B	down	no	yes
CLDN3	down	no	yes
PTRH1	down	no	no
MUM1L1	down	yes	no
AMER1	down	no	no
ADAMTS14	down	yes	yes
ARHGAP42	down	no	yes
KRT80	down	yes	yes
VCAN	down	no	no
SIX5	down	no	no
MANEAL	down	no	no
FBXO41	down	no	no
SGK223	down	no	no
FAM122B	down	no	no
FAM122C	down	yes	no
CYP24A1	down	yes	yes
KRT19P2	down	no	no
DENND5B	down	no	yes
ZNF296	down	no	no
CITED4	down	yes	yes
DDX11	down	no	yes
CCDC71L	down	yes	yes
RHOV	down	no	no
DHODH	down	no	no
DPH2	down	no	no
DRD4	down	no	no
JAG1	down	no	no
DUSP2	down	no	no
DUSP4	down	no	no
E2F1	down	no	no
ECE1	down	no	no
EFNB2	down	no	no
CELSR2	down	no	no
EGFR	down	no	no
ZNF367	down	no	no
ELF3	down	no	no
TMEM201	down	no	yes
SLFNL1	down	yes	no
KLHDC8B	down	no	no
CENPV	down	no	yes
PLD6	down	yes	no
ZNF584	down	no	no
TMEM184A	down	yes	no
RPSAP52	down	no	no
EPHB4	down	no	no
EPS8	down	no	no
ETV1	down	yes	no
ETV4	down	yes	no
F3	down	yes	yes
FANCA	down	no	no
FASN	down	no	no
ALDH1A3	down	yes	no
FOXK1	down	no	no
ATXN7L1	down	no	no
FGF9	down	yes	no
CHSY1	down	no	no
FKBP5	down	no	no
SPEN	down	no	no
PALLD	down	no	yes
TNIK	down	no	no
RRP1B	down	no	yes
FOXO1	down	no	yes
PPRC1	down	yes	no
MPRIP	down	no	no
RRS1	down	no	yes
SYNE2	down	no	yes
MTCL1	down	no	yes
CLUH	down	no	no
EHBP1	down	yes	no
SYNM	down	no	no
OBSL1	down	yes	no
MED13L	down	no	no
KCNH3	down	yes	yes
MACF1	down	no	yes
SEC14L2	down	no	no
FOSL2	down	no	no
DDAH1	down	no	yes
SH3BP1	down	no	no
SHPK	down	no	no
CNOT6L	down	no	yes
BAMBI	down	no	no
ABTB2	down	no	no
PP7080	down	no	no
TMEM158	down	no	no
RTTN	down	no	no
GEMIN5	down	no	no
PVRL3	down	yes	yes
KANK2	down	no	no
INTS1	down	no	no
EHF	down	yes	yes
SEZ6L2	down	no	no
PALD1	down	no	no
TNFRSF21	down	no	no
AHDC1	down	no	no
PDLIM3	down	no	no
STK39	down	no	no
GNG5	down	no	no
SLCO4A1	down	no	no
MKX	down	no	yes
RCOR2	down	no	no
RASSF3	down	no	no
SNHG10	down	no	no
BRICD5	down	no	no
ANGPT2	down	no	no
SNHG15	down	no	yes
GRK5	down	no	yes
GPT	down	no	no
NTMT1	down	no	yes
NR3C1	down	no	no
NXT1	down	no	no
FHOD1	down	no	yes
UHRF1	down	no	no
MSH6	down	no	no
PSMC3IP	down	no	no
EHD2	down	no	no
HHEX	down	no	no
HOXA11	down	yes	no
HOXA13	down	no	yes
HOXB3	down	yes	no
HOXB4	down	yes	no
HOXB8	down	yes	yes
AGFG2	down	no	no
HSD11B2	down	no	yes
HSPG2	down	no	no
PRSS53	down	no	no
SLC35E4	down	no	no
ID1	down	no	no
NAT8L	down	no	yes
PRR7-AS1	down	no	no
MCIDAS	down	no	yes
TMPRSS9	down	no	no
IMPA2	down	no	no
IRF1	down	no	no
IRS1	down	yes	no
ITGB4	down	no	no
ITGB8	down	yes	yes
JAG2	down	no	yes
SLC27A1	down	no	no
ARL4D	down	no	no
KRT8	down	no	no
KRT15	down	yes	yes
KRT19	down	no	no
SBK1	down	no	no
BLOC1S3	down	no	no
SNHG17	down	no	yes
RBM12B	down	yes	no
IER5L	down	no	no
LRRC26	down	no	no
LAMB1	down	no	no
LIF	down	yes	yes
C1orf226	down	no	yes
SNX30	down	no	yes
SMAD3	down	no	no
MAN1A1	down	no	no
MCC	down	no	no
MCM2	down	yes	no
MCM3	down	no	no
MCM4	down	no	no
MCM5	down	yes	no
MCM7	down	no	no
MAP3K5	down	yes	yes
MET	down	no	yes
KITLG	down	yes	yes
MN1	down	yes	no
ABCC1	down	no	no
CCDC88C	down	no	no
NR2F1-AS1	down	yes	no
ZNRF2P1	down	no	no
MYC	down	no	yes
MYH9	down	no	no
NF2	down	no	yes
NFIC	down	yes	no
TONSL	down	no	no
SLC45A1	down	no	yes
STMN3	down	no	no
TMED7	down	no	yes
WNT16	down	no	yes
DTL	down	no	no
PDGFB	down	yes	yes
NT5DC3	down	no	yes
GINS2	down	no	no
SYT17	down	yes	no
SIX4	down	no	yes
PFAS	down	yes	yes
ATP8B1	down	no	yes
SERPINB9	down	no	no
PIM1	down	no	no
PIP4K2A	down	no	no
PLAT	down	yes	yes
ERRFI1	down	no	no
SLC38A2	down	no	no
GFOD1	down	no	no
IL17RD	down	no	no
NDE1	down	no	no
RNF43	down	no	no
TMEM51	down	no	no
ANO1	down	yes	yes
ARMC4	down	no	yes
AGPAT5	down	yes	yes
ABHD10	down	yes	yes
PIDD1	down	no	no
RBM12B-AS1	down	no	no
PRF1	down	yes	yes
SYBU	down	no	yes
PKIB	down	no	no
SUSD2	down	yes	no
KLK7	down	no	yes
KLK6	down	yes	no
C10orf2	down	no	no
C15orf39	down	no	no
RGMA	down	no	no
PDXP	down	no	no
PRR12	down	no	no
SRGAP1	down	yes	yes
ARRDC3	down	no	no
WDFY1	down	no	no
DIP2B	down	no	no
LRFN1	down	no	yes
KIAA1522	down	yes	no
BEND3	down	yes	yes
PTPN1	down	no	no
PTPN14	down	no	no
PXN	down	no	no
RAB3A	down	no	no
RAB3B	down	no	no
HIVEP3	down	no	yes
EVA1C	down	no	no
CCND1	down	no	no
BCL2L1	down	no	no
RGS2	down	no	yes
TGIF2	down	yes	no
ZNF704	down	yes	yes
RREB1	down	yes	no
BDNF	down	no	no
SCD	down	no	no
CLSPN	down	no	no
SLC39A8	down	yes	no
KIAA0754	down	no	yes
NXN	down	no	no
C1orf233	down	no	no
SHB	down	no	no
GAREM	down	no	yes
VWA1	down	no	yes
PLEKHG2	down	yes	no
CDCP1	down	no	no
SIX1	down	no	no
SLC26A6	down	no	no
SLC1A3	down	no	yes
SLC4A3	down	no	no
NOL6	down	no	yes
SLC2A1	down	no	no
SLC2A3	down	yes	no
ANKRD33B	down	no	yes
SLC5A3	down	no	no
WNK2	down	no	no
SLC12A2	down	no	yes
SLC19A1	down	no	yes
SNTB1	down	yes	yes
SOX9	down	yes	no
DST	down	yes	no
SPINT1	down	no	no
SPTBN2	down	yes	no
SRM	down	no	no
SSFA2	down	yes	yes
ZFP36L2	down	no	no
TCF7L2	down	yes	no
TCOF1	down	no	yes
TFAP4	down	no	no
NR2F1	down	yes	yes
TGIF1	down	no	no
TGM2	down	yes	yes
TIAM1	down	yes	no
TLE3	down	no	no
TOP1	down	no	no
TOP1P1	down	no	no
TOP3A	down	no	no
TUBA4A	down	no	no
UCP2	down	no	no
UCK2	down	no	yes
UNG	down	no	no
VEGFA	down	no	no
EZR	down	no	no
VSNL1	down	yes	yes
SLC30A3	down	no	no
FZD5	down	no	no
SCG2	down	yes	yes
SEMA3B	down	yes	yes
CAD	down	no	no
DCTPP1	down	no	no
CCDC86	down	no	yes
NOL12	down	no	no
EFHD2	down	no	no
CHPF	down	no	no
ARSJ	down	yes	no
PPP1R3B	down	yes	no
C22orf29	down	no	no
CLMN	down	yes	no
WLS	down	no	no
FBXL18	down	no	no
FLJ22184	down	yes	yes
COL18A1	down	no	no
CMIP	down	no	no
HMGA2	down	yes	no
ACTN4	down	no	no
CDT1	down	no	no
CAMK2D	down	no	yes
NUAK2	down	yes	yes
ADAMTS10	down	yes	no
ARID1A	down	no	no
RPS6KL1	down	yes	yes
KLF16	down	no	no
CDCA7	down	no	yes
ZNRF3	down	no	no
RAD54L	down	no	no
MAML2	down	yes	no
L3MBTL3	down	yes	yes
ZNF469	down	yes	yes
CBX2	down	no	yes
SEMA7A	down	no	no
TNS4	down	yes	no
TOX2	down	no	no
NKD2	down	no	no
RRP1	down	no	no
PPAP2B	down	no	yes
SOCS1	down	no	no
IRS2	down	no	no
ACTN1	down	no	no
ABCC3	down	yes	no
ADAM19	down	yes	yes
SOCS2	down	yes	yes
TSC22D1	down	no	no
BSN	down	no	no
NAV1	down	no	no
C16orf45	down	no	yes
LIMD1	down	no	no
TMEM41A	down	no	no
GPRC5A	down	no	no
PKMYT1	down	no	no
FMNL3	down	yes	no
SLC16A6	down	yes	yes
KCNQ4	down	yes	yes
RRP9	down	no	yes
ATG12	down	no	no
DYRK1B	down	no	no
MAGI1	down	no	no
RPS6KA5	down	no	no
CCDC64	down	no	no
SOCS6	down	yes	yes
HTR7P1	down	no	no
LIPG	down	yes	no
ARHGAP29	down	no	yes
BCAR1	down	no	no
SOX13	down	no	yes
AKAP12	down	no	no
CD44	down	no	no
MICAL2	down	no	yes
CD58	down	no	yes
KIAA0040	down	no	no
NOS1AP	down	no	no
SERTAD2	down	no	no
URB2	down	no	yes
URB1	down	no	no
CDC25A	down	no	no
HS3ST1	down	yes	yes
FGFBP1	down	yes	no

## Sheet: JQ1
Gene	JQ1	down_overlap_JQ1_MED26	down_overlap_JQ1_RAD21	sum_down_overlap_JQ1_MED26	sum_down_non-overlap_JQ1_MED26	sum_down_overlap_JQ1_RAD21	sum_down_non-overlap_JQ1_RAD21
TANK	down	yes	no	284	908	99	1093
ZSCAN30	down	no	no
FAM83H-AS1	down	no	no	Common for all treatments_down
GABPB1-AS1	down	no	no	50
LOC100129940	down	yes	yes
LOC100130238	down	no	no
AGAP2-AS1	down	yes	no
TNRC6C-AS1	down	no	no
TMEM194B	down	yes	no
LOC100131564	down	no	no
LOC100131691	down	no	no
CD24	down	no	no
LOC100287015	down	no	yes
WASH1	down	no	no
LINC00941	down	no	no
SMKR1	down	yes	no
LINC00173	down	no	no
LOXL1-AS1	down	yes	no
ZNF783	down	no	no
PARP3	down	no	no
RPARP-AS1	down	no	no
ZMYM6NB	down	no	no
LINC00963	down	no	no
LOC100506469	down	no	no
DYNLL1-AS1	down	no	no
LOC100506860	down	no	no
CCAT1	down	yes	no
MFI2-AS1	down	no	no
LOC100507316	down	no	no
TGFBR3L	down	no	no
ATP9A	down	no	no
HEIH	down	yes	no
LOC100862671	down	no	no
LOC100996579	down	no	no
TSPAN1	down	no	no
FAM13A	down	no	no
MBNL2	down	no	no
ABI2	down	no	no
SLC25A13	down	yes	no
SORBS3	down	no	no
ELFN1-AS1	down	yes	yes
LOC101928100	down	yes	yes
PRMT3	down	no	no
NME6	down	yes	no
MFSD10	down	no	no
COQ7	down	yes	no
RASGRP2	down	no	no
RAMP1	down	no	no
STAG1	down	no	no
SPEG	down	no	no
SNAPC5	down	no	no
LAMC3	down	no	no
SMYD5	down	yes	no
LOC103344931	down	no	no
MRVI1	down	no	no
SEMA3A	down	yes	no
MYL9	down	yes	no
PEMT	down	yes	no
NDC80	down	no	no
PRMT5	down	no	no
EMG1	down	yes	no
LRRN2	down	no	no
ACAA2	down	no	no
TRIM38	down	no	no
HOXB13	down	no	no
CAP2	down	yes	no
DEAF1	down	no	no
IPO8	down	yes	no
ANP32B	down	no	no
TM9SF1	down	no	no
HTATIP2	down	no	no
TACC2	down	yes	no
ST6GALNAC2	down	no	no
TRIM16	down	yes	no
RAD51AP1	down	no	no
IGF2BP3	down	no	no
CETN3	down	no	no
FAM189B	down	no	no
STAG2	down	no	no
RBBP9	down	no	no
CTSC	down	no	no
CPLX1	down	no	no
ADCY3	down	no	no
MTMR11	down	no	no
SLC27A5	down	no	no
SLC27A3	down	no	no
GLIPR1	down	yes	no
RAB31	down	no	no
ADAP1	down	no	no
B3GNT1	down	no	no
DUS4L	down	no	no
CNTRL	down	no	no
ADAMTS13	down	no	no
PRSS23	down	yes	yes
KRR1	down	yes	yes
BTN3A2	down	no	no
BTN3A1	down	no	no
CDC42EP1	down	no	yes
PTP4A3	down	no	no
KLK8	down	no	no
MRPL3	down	yes	no
GALNT6	down	no	no
GALNT5	down	no	no
GTF3C6	down	no	no
LINC00152	down	no	no
L3HYPDH	down	no	no
ADCY7	down	no	no
CHST14	down	no	no
KIF12	down	yes	no
MGLL	down	yes	no
ZBED6CL	down	no	no
ELFN2	down	yes	yes
TMEM200A	down	yes	no
C1QTNF1	down	yes	no
C1QTNF6	down	no	no
ZNF618	down	yes	no
OMA1	down	no	no
ZNF689	down	yes	no
CTHRC1	down	no	no
RMI2	down	no	no
SLC18B1	down	yes	no
MED12L	down	no	no
ARAP1	down	no	no
CATSPER1	down	no	no
AP1S1	down	no	no
CLCN6	down	no	no
PIK3AP1	down	no	no
COMTD1	down	no	no
SFR1	down	no	no
SFXN4	down	yes	no
CLN3	down	no	no
CMTM3	down	no	no
CCDC78	down	no	no
PRSS30P	down	no	no
ABCC2	down	no	no
HEXIM2	down	no	no
SGK494	down	no	no
ANKRD13B	down	yes	yes
GJD3	down	no	no
WTIP	down	no	no
CNN1	down	no	no
RINL	down	no	no
FBXO27	down	no	no
C2CD4C	down	no	no
SLC44A3	down	no	no
ATXN7L2	down	yes	no
MYOM3	down	no	no
COL1A1	down	no	no
GOLT1A	down	no	no
TATDN3	down	no	no
COL4A5	down	no	no
COL4A6	down	no	no
COL9A2	down	no	no
ICA1L	down	no	no
COL13A1	down	no	no
AHSA2	down	no	no
M1AP	down	no	no
IL17RE	down	no	no
GLYCTK	down	yes	no
C4orf33	down	yes	no
SLC9B2	down	yes	no
EMB	down	yes	no
STARD4	down	no	no
ADAT2	down	no	no
HINT3	down	no	no
LETM2	down	no	no
C9orf116	down	no	no
FAM69B	down	no	no
MUM1L1	down	no	yes
FUNDC1	down	no	no
ZNF358	down	no	no
ADAMTS14	down	yes	yes
SIRPA	down	no	no
MPP7	down	yes	no
VTI1A	down	no	no
HECTD2	down	no	no
CSF1	down	yes	no
KDELC2	down	no	no
PLEKHA7	down	yes	no
KRT80	down	yes	yes
B3GALTL	down	no	no
PTGR2	down	no	no
TTC7B	down	no	no
SSTR5-AS1	down	no	no
MGAT5B	down	yes	no
NOTUM	down	no	no
TMC8	down	no	no
TMEM99	down	no	no
ILF3-AS1	down	yes	no
ZNF524	down	no	no
FAM98C	down	no	no
CAPN12	down	no	no
CREB3L4	down	no	no
CTBS	down	no	no
CTF1	down	no	no
CCDC24	down	no	no
COMMD7	down	no	no
LINC00896	down	yes	no
AIFM3	down	no	no
LINC00342	down	no	no
GAREML	down	no	no
FAM132B	down	no	no
CTSH	down	no	no
PPP1R1C	down	no	no
SLC16A14	down	yes	no
DTX3L	down	no	no
ZNF827	down	yes	no
SCFD2	down	yes	no
CYB5A	down	yes	no
BTNL9	down	yes	no
SH3RF2	down	no	no
SLC2A12	down	no	no
CCDC167	down	no	no
LOC155060	down	no	no
FAAH2	down	no	no
FAM122C	down	no	yes
CYP24A1	down	yes	yes
SLC35G1	down	no	no
DAPK1	down	no	no
TMEM92	down	yes	no
PRR22	down	yes	no
SYNE4	down	no	no
DENND1B	down	no	no
DCTD	down	no	no
CITED4	down	yes	yes
LONRF2	down	no	no
AES	down	no	no
CCDC71L	down	yes	yes
ZNF467	down	no	no
OLFML2A	down	no	no
ASXL1	down	no	no
DIAPH2	down	no	no
DLG3	down	no	no
DLG4	down	no	no
DLX4	down	no	no
DOCK3	down	no	no
DPAGT1	down	no	no
DPYSL2	down	yes	no
DSC2	down	no	no
RCAN1	down	yes	no
DTNA	down	no	no
DUSP8	down	no	no
DUSP9	down	no	no
E2F2	down	no	no
ECT2	down	no	no
LPAR1	down	no	no
AGO4	down	yes	no
SCAMP5	down	no	no
EFNA2	down	no	no
CELSR3	down	no	no
AMN1	down	no	no
MLKL	down	yes	no
WDR90	down	no	no
NSMCE1	down	no	no
ALG14	down	yes	no
SLFNL1	down	no	yes
APOBEC3F	down	no	no
TET3	down	no	no
KRTCAP3	down	no	no
LIPH	down	no	no
PLD6	down	no	yes
SLC16A13	down	no	no
UNC13D	down	yes	no
EMP3	down	no	no
AADACP1	down	yes	no
AIM1	down	yes	no
ENO3	down	no	no
TMEM184A	down	no	yes
TSNARE1	down	no	no
C9orf91	down	yes	no
NAIF1	down	no	no
SLC25A43	down	no	no
EPB41L1	down	no	no
DMTN	down	no	no
EPHA4	down	no	no
AK4	down	yes	no
EPHB6	down	no	no
TRIML2	down	yes	no
EREG	down	no	no
ETV1	down	no	yes
ETV4	down	no	yes
ETV6	down	no	no
F2R	down	yes	no
F3	down	yes	yes
F12	down	no	no
FANCC	down	no	no
FANCD2	down	no	no
TYSND1	down	no	no
TMEM218	down	no	no
ALDH1A3	down	no	yes
LRTOMT	down	no	no
SLC16A9	down	yes	no
HNRNPA3	down	no	no
FAM171A1	down	yes	no
GPR114	down	no	no
TBC1D32	down	no	no
C6orf223	down	yes	no
OARD1	down	no	no
RBM24	down	yes	no
SYCP2L	down	no	no
PXDC1	down	yes	no
NYAP1	down	no	no
FGD1	down	no	no
FGF9	down	no	yes
FGF11	down	no	no
MAPK15	down	no	no
FHL1	down	no	no
COPZ1	down	no	no
ZNF507	down	yes	no
ICK	down	no	no
NLRP1	down	no	no
PLEKHA6	down	no	no
ANKRD6	down	no	no
ZHX2	down	yes	no
ZNF365	down	yes	no
CARD8	down	no	no
ARSG	down	no	no
SBNO2	down	no	no
FOXF1	down	no	no
SHANK2	down	no	no
SCMH1	down	no	no
MYH15	down	no	no
CEP152	down	no	no
TTC39A	down	no	no
LIMCH1	down	no	no
UNC13A	down	no	no
HECW1	down	no	no
PPRC1	down	no	yes
EXPH5	down	no	no
RFTN1	down	no	no
ZC3H4	down	no	no
PLCB1	down	no	no
ANKRD28	down	no	no
EHBP1	down	no	yes
SLC9A8	down	no	no
TRIM2	down	no	no
JADE2	down	no	no
SYNE1	down	yes	no
FN1	down	no	no
OBSL1	down	no	yes
TENC1	down	no	no
PPWD1	down	no	no
SIRT5	down	no	no
KCNH3	down	yes	yes
CES3	down	no	no
CBX7	down	no	no
GLTSCR1L	down	no	no
KAT6B	down	no	no
PRAME	down	no	no
SLC16A8	down	no	no
ZMYND8	down	no	no
CBLC	down	no	no
SLC7A11	down	no	no
ALOX12B	down	no	no
FUCA2	down	no	no
ZBTB38	down	no	no
MSRB3	down	no	no
ASPHD1	down	no	no
METAP1D	down	yes	no
TMCO4	down	no	no
PCSK9	down	no	no
LYSMD2	down	yes	no
WDR72	down	no	no
PLCXD2	down	no	no
RNF214	down	no	no
PRPF40B	down	no	no
NGEF	down	no	no
RHBDD3	down	no	no
B4GALNT1	down	no	no
METTL7A	down	no	no
ABHD14A	down	no	no
LETMD1	down	no	no
PLEKHG4	down	no	no
RCHY1	down	no	no
MTHFD1L	down	yes	no
PVRL3	down	yes	yes
PNKD	down	no	no
GPR124	down	no	no
MMACHC	down	yes	no
KRT23	down	no	no
TMEM98	down	no	no
ACOT11	down	no	no
CHD5	down	no	no
HACL1	down	yes	no
ZBTB20	down	yes	no
PHF19	down	no	no
ZNF337	down	no	no
SENP3	down	no	no
STEAP2	down	no	no
NKX2-8	down	yes	no
EHF	down	yes	yes
GAPDHS	down	no	no
LHX6	down	no	no
KAT2A	down	no	no
PLEK2	down	no	no
DAZAP1	down	no	no
PCOLCE2	down	yes	no
GPR110	down	no	no
GPR160	down	no	no
ABL2	down	no	no
DIEXF	down	no	no
GJB3	down	yes	no
B9D1	down	no	no
MTBP	down	no	no
GJB5	down	yes	no
AMPD2	down	no	no
BBC3	down	no	no
CYTH4	down	yes	no
CPNE7	down	no	no
INTU	down	no	no
AMPD3	down	no	no
GPR162	down	no	no
SMPDL3B	down	no	no
PGAP2	down	no	no
RBMX	down	no	no
APOBEC3C	down	no	no
GLI2	down	no	no
AMT	down	no	no
GNAL	down	no	no
GNB3	down	no	no
GNG4	down	no	no
GPD2	down	no	no
GPM6A	down	no	no
SLCO1B3	down	yes	no
GPR3	down	no	no
RBM20	down	no	no
SLC25A45	down	no	no
KLHL35	down	yes	no
CRACR2B	down	no	no
C1RL-AS1	down	no	no
CD163L1	down	no	no
SPRYD4	down	no	no
KSR2	down	no	no
LINC00346	down	no	no
LINC00482	down	no	no
KCTD1	down	no	no
C19orf54	down	no	no
ZNF326	down	yes	no
ESPNP	down	no	no
IAH1	down	no	no
EOGT	down	no	no
ZNF621	down	no	no
FAM200B	down	no	no
LINC00174	down	no	no
ATG9B	down	no	no
ANK1	down	yes	no
FAM86B3P	down	no	no
FAM83H	down	yes	no
TRIQK	down	no	no
ANK3	down	no	no
GRID1	down	no	no
TRIB2	down	no	no
COA3	down	yes	no
SLC27A6	down	no	no
IFT81	down	no	no
SLC43A3	down	no	no
GRIN1	down	no	no
ZCCHC4	down	no	no
GTF2I	down	no	no
CARD10	down	no	no
SENP1	down	no	no
FAM216A	down	yes	no
PKN3	down	no	no
MDFIC	down	yes	no
PACSIN1	down	no	no
SH3KBP1	down	no	no
HCFC1	down	yes	no
ANXA3	down	yes	no
HDGF	down	no	no
HFE	down	no	no
NT5C	down	yes	no
HIVEP1	down	no	no
HIVEP2	down	no	no
MR1	down	no	no
HMGCS1	down	no	no
FOXA3	down	no	no
NUDT2	down	no	no
HNRNPD	down	yes	no
HNRNPH3	down	yes	no
HOXA11	down	no	yes
HOXB3	down	no	yes
HOXB4	down	no	yes
HOXB7	down	no	no
HOXB8	down	yes	yes
APBB1	down	no	no
HOXC9	down	no	no
BIRC3	down	yes	no
NDST1	down	no	no
HTR1D	down	no	no
HTR7	down	yes	no
ICAM1	down	no	no
C1QL4	down	no	no
LINC01089	down	no	no
MSL1	down	no	no
TMEM173	down	no	no
GLDN	down	no	no
IFI35	down	no	no
IFNGR2	down	no	no
MACC1	down	yes	no
KIF24	down	no	no
RBPMS2	down	no	no
FAM86EP	down	no	no
LINC00265	down	no	no
IL4R	down	no	no
CXCL8	down	yes	no
IRAK1	down	no	no
IRS1	down	no	yes
ITGB8	down	yes	yes
ITPKB	down	no	no
ZNF710	down	no	no
YJEFN3	down	no	no
PEAR1	down	yes	no
KCNF1	down	yes	no
NAT16	down	no	no
KCNH2	down	no	no
RAB15	down	yes	no
KCNN4	down	no	no
KCNQ1	down	no	no
KIFC3	down	no	no
KLRC2	down	no	no
KLRC3	down	no	no
KRT7	down	yes	no
KRT13	down	yes	no
KRT15	down	yes	yes
NHLRC3	down	no	no
C15orf52	down	yes	no
RBM12B	down	no	yes
LAD1	down	yes	no
ACAT2	down	no	no
LAMA2	down	no	no
PAPL	down	no	no
LAMB3	down	yes	no
ELFN1	down	no	no
GRID2IP	down	no	no
LIF	down	yes	yes
LIG3	down	yes	no
FADS1	down	no	no
SPRED3	down	no	no
MYO18A	down	no	no
CASC10	down	no	no
METTL10	down	no	no
SH2D5	down	yes	no
LMO7	down	no	no
SAMD12	down	no	no
ARL2	down	no	no
LRP1	down	no	no
CTXN1	down	no	no
HOXB-AS3	down	no	no
C16orf74	down	yes	no
LTBP1	down	no	no
LTBP2	down	no	no
LTBR	down	no	no
TACSTD2	down	no	no
ASIC1	down	no	no
MAOA	down	yes	no
MCM2	down	no	yes
MCM5	down	no	yes
MDFI	down	no	no
MEIS2	down	no	no
MAP3K5	down	yes	yes
MEST	down	no	no
MFNG	down	no	no
KITLG	down	yes	yes
MGST2	down	no	no
MAP3K10	down	no	no
MMP14	down	no	no
MN1	down	no	yes
MPP2	down	no	no
LINC00857	down	no	no
HSBP1L1	down	no	no
ODF3B	down	no	no
NR2F1-AS1	down	no	yes
MSI1	down	no	no
MT1F	down	no	no
MTR	down	yes	no
MUC1	down	yes	no
MYO7A	down	no	no
ATF1	down	no	no
NAB2	down	no	no
NDUFS2	down	no	no
NEK3	down	no	no
NFATC2	down	yes	no
NFIA	down	no	no
NFATC4	down	no	no
NFIB	down	yes	no
NFIC	down	no	yes
NMB	down	no	no
NME4	down	no	no
NOS3	down	no	no
NOTCH3	down	no	no
NPAS2	down	no	no
NPR2	down	no	no
SLC11A2	down	yes	no
NTHL1	down	yes	no
TRIM72	down	no	no
OAS3	down	no	no
RBMXL1	down	no	no
SLC22A18	down	no	no
PCSK6	down	no	no
SMARCAL1	down	no	no
SERPINE1	down	yes	no
PAK1	down	no	no
DEF6	down	no	no
PALM	down	no	no
IRX4	down	no	no
RNF141	down	no	no
PBX1	down	no	no
SHANK1	down	no	no
PCDH7	down	yes	no
VPS36	down	no	no
CUTC	down	yes	no
GAL	down	no	no
PHF11	down	no	no
C3orf18	down	no	no
AADAT	down	no	no
MYO15A	down	no	no
NAGPA	down	no	no
DDX47	down	yes	no
ZNF219	down	no	no
PIGP	down	no	no
C1RL	down	no	no
REEP2	down	no	no
PHF21A	down	no	no
MBTPS2	down	yes	no
PDE4B	down	no	no
SCARA3	down	yes	no
GULP1	down	no	no
HSD17B7	down	no	no
NELFCD	down	yes	no
UFC1	down	no	no
PDGFB	down	yes	yes
HDAC7	down	no	no
DYNC2LI1	down	no	no
TMBIM4	down	yes	no
PPIL1	down	no	no
CYB5R2	down	no	no
ACSL5	down	no	no
GPRC5B	down	no	no
TMEM8B	down	yes	no
SYT17	down	no	yes
TM7SF3	down	no	no
ZAK	down	no	no
PFAS	down	yes	yes
PFN2	down	yes	no
CDK14	down	no	no
PHF2	down	no	no
SERPINA1	down	no	no
PIGC	down	no	no
PLA2G4A	down	yes	no
PLAT	down	yes	yes
PLAU	down	yes	no
PLCB4	down	yes	no
PLSCR1	down	yes	no
PLXNB1	down	no	no
PLXNB3	down	yes	no
GPR87	down	yes	no
SLC37A1	down	no	no
SMIM11	down	yes	no
SH3TC1	down	yes	no
PON2	down	no	no
RBM47	down	yes	no
LZTFL1	down	no	no
FBXL19	down	no	no
PARP14	down	no	no
PPARG	down	yes	no
PDP1	down	no	no
LEPROT	down	no	no
PCSK4	down	no	no
ALKBH4	down	no	no
SAMD9	down	no	no
BIVM	down	no	no
ESRP1	down	no	no
EPS8L1	down	no	no
CNTLN	down	no	no
INO80D	down	no	no
CDKAL1	down	no	no
MKS1	down	no	no
HEATR2	down	no	no
DUS2	down	no	no
C1orf159	down	no	no
TESC	down	no	no
TRMT61B	down	yes	no
HERC6	down	no	no
BANK1	down	no	no
CCDC40	down	no	no
TMEM45A	down	no	no
ANO1	down	yes	yes
FANCL	down	no	no
DARS2	down	no	no
ARHGEF10L	down	no	no
FAIM	down	no	no
DNAJC17	down	no	no
ZNF532	down	yes	no
ETNK2	down	no	no
USP40	down	no	no
PPP2R4	down	no	no
STEAP3	down	yes	no
KIRREL	down	no	no
UQCC1	down	no	no
TMEM143	down	no	no
ECHDC2	down	no	no
FGGY	down	no	no
RBM41	down	no	no
TMEM40	down	no	no
TBC1D19	down	no	no
BRIX1	down	yes	no
PPP3CA	down	no	no
ZNF444	down	yes	no
PEF1	down	no	no
TMEM144	down	no	no
TMEM74B	down	no	no
AGPAT5	down	yes	yes
ZGRF1	down	no	no
ABHD10	down	yes	yes
STYK1	down	no	no
H2AFY2	down	no	no
PRF1	down	yes	yes
MAML3	down	no	no
PRIM1	down	no	no
ZCCHC8	down	no	no
PPP1R9A	down	no	no
FERMT1	down	yes	no
TTC27	down	yes	no
TBC1D22B	down	no	no
PIGV	down	no	no
ZNF692	down	no	no
PRKACB	down	no	no
LIMS2	down	no	no
ARHGEF40	down	no	no
NDC1	down	yes	no
FAR2	down	no	no
N4BP2	down	no	no
ZNF839	down	no	no
ERMARD	down	no	no
LMBRD1	down	yes	no
LRP2BP	down	no	no
HR	down	yes	no
TRERF1	down	no	no
GPRC5C	down	no	no
MYO5C	down	no	no
MAPK3	down	no	no
SEPT3	down	yes	no
MAPK13	down	no	no
PDGFC	down	yes	no
PCDHGA10	down	yes	no
SUSD2	down	no	yes
KIAA1217	down	yes	no
CCBL2	down	no	no
PROS1	down	no	no
CTPS2	down	no	no
KLK6	down	no	yes
PANX2	down	no	no
SPHK2	down	no	no
SMARCAD1	down	yes	no
PRDM10	down	no	no
C16orf62	down	no	no
NAT14	down	no	no
CAMK1D	down	no	no
LYRM1	down	no	no
SLC44A2	down	no	no
TRIM54	down	no	no
GPR126	down	no	no
CEMIP	down	no	no
SMAGP	down	yes	no
SPC25	down	no	no
PTGS1	down	no	no
NDRG2	down	no	no
GRAMD1B	down	yes	no
KIAA1211	down	no	no
MTA3	down	no	no
HECW2	down	no	no
SRGAP1	down	yes	yes
CASKIN1	down	no	no
CC2D2A	down	yes	no
IGSF9	down	yes	no
CARNS1	down	no	no
KIAA1407	down	yes	no
EBF4	down	no	no
PITPNM2	down	no	no
ZBTB2	down	no	no
KIAA1522	down	no	yes
ZBTB4	down	no	no
PLEKHA4	down	no	no
BEND3	down	yes	yes
RNF213	down	no	no
TLDC1	down	no	no
SPTBN4	down	no	no
PTPN9	down	no	no
CYP4F11	down	no	no
PTPRE	down	no	no
CXCL16	down	no	no
PVT1	down	no	no
PYCR1	down	no	no
ZNF462	down	no	no
RRAGD	down	no	no
RAB3IL1	down	no	no
RAB27A	down	no	no
RAC3	down	no	no
MOK	down	no	no
RAD51D	down	yes	no
RARG	down	no	no
PLEKHA2	down	no	no
RBL2	down	no	no
RBMS2	down	no	no
RELB	down	yes	no
RFX1	down	yes	no
RFX5	down	no	no
RGS3	down	no	no
BCL3	down	no	no
TGIF2	down	no	yes
SAV1	down	no	no
TRMT11	down	no	no
PPCDC	down	no	no
NIF3L1	down	no	no
AGBL5	down	no	no
GUF1	down	yes	no
ZNF704	down	yes	yes
RREB1	down	no	yes
RYR1	down	no	no
S100A2	down	no	no
S100A3	down	yes	no
MSMO1	down	no	no
BFSP1	down	no	no
SCN5A	down	no	no
SCNN1A	down	no	no
SLC17A9	down	no	no
PRDM16	down	no	no
SECTM1	down	no	no
SLC39A8	down	no	yes
FN3K	down	no	no
KIF9	down	no	no
IRF2BPL	down	no	no
ROBO3	down	no	no
ZSCAN31	down	no	no
NSD1	down	no	no
IKZF4	down	no	no
MMP25	down	no	no
ARL14EPL	down	no	no
WIPF3	down	yes	no
SUSD1	down	no	no
ZDHHC6	down	no	no
CCDC136	down	no	no
TNS3	down	yes	no
PARP12	down	no	no
PCED1A	down	no	no
DEPTOR	down	yes	no
ST6GAL1	down	yes	no
FNDC4	down	no	no
YTHDC2	down	no	no
PLEKHG2	down	no	yes
MRPS15	down	no	no
SKIL	down	no	no
INTS3	down	yes	no
SLC2A3	down	no	yes
ZSWIM4	down	no	no
ZNF649	down	no	no
UCA1	down	yes	no
SLC7A1	down	yes	no
SLC7A2	down	yes	no
SNHG20	down	no	no
SLC9A2	down	yes	no
SLC15A1	down	no	no
SNCG	down	no	no
SNTB1	down	yes	yes
SOX9	down	no	yes
SP1	down	no	no
DST	down	no	yes
SP100	down	no	no
SPTBN2	down	no	yes
SQLE	down	no	no
BRCA1	down	no	no
SSFA2	down	yes	yes
SSTR5	down	yes	no
ST5	down	no	no
STAT6	down	no	no
SUV39H1	down	no	no
SYK	down	no	no
TAGLN	down	no	no
TAZ	down	no	no
FAM86DP	down	no	no
TCF7	down	no	no
TCF7L2	down	no	yes
TCN2	down	no	no
NR2F1	down	yes	yes
TFPI	down	no	no
TFR2	down	no	no
TGFB1I1	down	yes	no
TGM2	down	yes	yes
THBS3	down	no	no
THRA	down	no	no
TIAM1	down	no	yes
TSPAN4	down	no	no
TMPO	down	no	no
TNFAIP2	down	no	no
TNS1	down	no	no
TPD52L1	down	no	no
TRAF3	down	yes	no
TRAF5	down	yes	no
TRIP6	down	no	no
ANP32AP1	down	no	no
SNHG4	down	no	no
RNF208	down	no	no
C5AR1	down	no	no
TYRO3	down	no	no
UBE2E1	down	no	no
UTRN	down	no	no
VEGFB	down	no	no
VIM	down	no	no
VRK1	down	no	no
VSNL1	down	yes	yes
MYRF	down	no	no
LAT2	down	no	no
WEE1	down	no	no
WNT3	down	no	no
WNT10B	down	yes	no
XRCC4	down	no	no
FMNL1	down	no	no
ZBTB14	down	no	no
ZNF33A	down	yes	no
ZNF33B	down	yes	no
ZNF133	down	yes	no
CA11	down	no	no
CACNA1A	down	no	no
ZNF217	down	no	no
ZNF236	down	no	no
CACNB1	down	no	no
SCG2	down	yes	yes
IFRD2	down	yes	no
SEMA3B	down	yes	yes
OTUB2	down	no	no
LRFN4	down	no	no
KCTD15	down	yes	no
ALG8	down	no	no
ELOVL6	down	no	no
C1orf116	down	no	no
APOO	down	yes	no
ALDH5A1	down	no	no
DHRS11	down	no	no
THTPA	down	no	no
FSD1	down	no	no
ZBED2	down	yes	no
TANGO6	down	yes	no
GALNT14	down	yes	no
SH3TC2	down	yes	no
C22orf46	down	no	no
ARSJ	down	no	yes
MCPH1	down	yes	no
PPP1R3B	down	no	yes
ICE2	down	no	no
PARP8	down	no	no
NLRX1	down	no	no
LRRK1	down	no	no
TBL1XR1	down	no	no
E2F8	down	no	no
BBS10	down	yes	no
CLIP4	down	yes	no
TXNDC15	down	no	no
ZFHX4	down	no	no
CLMN	down	no	yes
CARF	down	no	no
VASH2	down	yes	no
NIPAL2	down	no	no
TMC5	down	yes	no
TCTN2	down	no	no
THSD4	down	no	no
RIN3	down	no	no
MRM1	down	yes	no
ADM2	down	yes	no
UBXN8	down	yes	no
DOK3	down	no	no
CNTNAP3	down	no	no
DENND2D	down	yes	no
DNAJC22	down	no	no
GRHL2	down	no	no
TRMT2B	down	yes	no
MYO15B	down	no	no
CCDC176	down	yes	no
TRIM46	down	yes	no
ATHL1	down	no	no
FLJ22184	down	yes	yes
DBF4B	down	no	no
FHOD3	down	no	no
ALPK1	down	no	no
TARS2	down	no	no
NUBPL	down	no	no
ORAI2	down	no	no
HSD3B7	down	no	no
SCUBE1	down	no	no
SRCIN1	down	no	no
TSEN2	down	yes	no
TMEM121	down	no	no
LIMD2	down	no	no
CYB5B	down	no	no
DUSP16	down	no	no
HMGA2	down	no	yes
ANP32A	down	no	no
NPRL3	down	no	no
TDRD3	down	no	no
VOPP1	down	yes	no
WBSCR16	down	no	no
C1orf21	down	no	no
ANP32E	down	no	no
KAZALD1	down	no	no
NUAK2	down	yes	yes
ADAMTS10	down	no	yes
TRIM56	down	no	no
SPRY4	down	no	no
ZNF239	down	yes	no
CLPP	down	no	no
ACOX2	down	no	no
PITPNM3	down	no	no
APH1B	down	no	no
GLT8D2	down	no	no
C11orf68	down	no	no
FAM167A	down	no	no
PARP9	down	no	no
RPS6KL1	down	yes	yes
CASP4	down	no	no
PLA2G6	down	no	no
BRIP1	down	no	no
OBSCN	down	no	no
KATNAL1	down	yes	no
PLEKHN1	down	yes	no
ZRANB3	down	no	no
CASP8	down	no	no
TOMM40L	down	yes	no
LOXL4	down	yes	no
MFSD7	down	no	no
IQCG	down	no	no
ZMYND15	down	no	no
TMEM126A	down	yes	no
SYT3	down	no	no
CHCHD5	down	yes	no
NICN1	down	no	no
NTPCR	down	yes	no
NSMAF	down	no	no
MAML2	down	no	yes
BRSK1	down	no	no
ZNF512	down	no	no
L3MBTL3	down	yes	yes
FBN3	down	no	no
GHDC	down	no	no
C15orf41	down	no	no
SLC12A8	down	yes	no
KLF11	down	no	no
ZNF469	down	yes	yes
SUPT3H	down	no	no
C22orf23	down	no	no
ACCS	down	no	no
PIGO	down	yes	no
CRACR2A	down	no	no
PERM1	down	yes	no
PARP10	down	no	no
LINGO1	down	yes	no
ARHGEF39	down	no	no
PRSS12	down	yes	no
FIBCD1	down	no	no
HSH2D	down	no	no
TNS4	down	no	yes
AJUBA	down	no	no
ALKBH6	down	no	no
ARHGAP19	down	yes	no
CNTNAP1	down	no	no
ITGA10	down	no	no
GAS7	down	no	no
DGKE	down	no	no
DGKD	down	no	no
COL27A1	down	no	no
SYDE1	down	yes	no
KIAA1656	down	no	no
MICALL1	down	no	no
SLC45A3	down	no	no
LRRCC1	down	no	no
DIXDC1	down	yes	no
CAV1	down	yes	no
CAV2	down	yes	no
RGS20	down	no	no
KLF7	down	no	no
OASL	down	no	no
B4GALT2	down	yes	no
ABCC3	down	no	yes
ADAM19	down	yes	yes
CRADD	down	no	no
TNFSF12	down	no	no
TNFRSF18	down	no	no
INPP4B	down	no	no
SOCS2	down	yes	yes
CFLAR	down	no	no
PROM1	down	no	no
PER3	down	no	no
SPHK1	down	no	no
MTMR2	down	no	no
SGCE	down	no	no
RAB29	down	yes	no
WNT3A	down	no	no
NAV3	down	yes	no
PAPLN	down	no	no
DPH6	down	yes	no
PHLDB2	down	yes	no
TSPAN18	down	no	no
HS6ST2	down	no	no
BRSK2	down	yes	no
LINC00263	down	no	no
SAMD1	down	yes	no
ARTN	down	yes	no
PSTPIP2	down	no	no
SCRN2	down	no	no
CCDC74A	down	no	no
LRSAM1	down	no	no
SPOCD1	down	no	no
FMNL3	down	no	yes
CCDC34	down	no	no
NMI	down	no	no
TMEM67	down	no	no
SLC16A6	down	yes	yes
SLC16A5	down	no	no
MSANTD3	down	no	no
KCNQ4	down	yes	yes
SYNGR1	down	no	no
UBXN11	down	no	no
SYT12	down	yes	no
AP4M1	down	no	no
ALKBH8	down	yes	no
SLC24A1	down	no	no
SLC16A7	down	no	no
DCLK1	down	no	no
ZMYM3	down	no	no
CTBP1-AS2	down	no	no
LINC01278	down	no	no
ATP6AP1L	down	no	no
MEX3A	down	no	no
IL32	down	no	no
UBE2L6	down	no	no
DHRS3	down	no	no
MGME1	down	no	no
SLC38A5	down	no	no
GPR56	down	no	no
CCDC102A	down	yes	no
S1PR2	down	no	no
ZBTB47	down	no	no
ACVR2B	down	yes	no
B3GNT7	down	yes	no
SOCS6	down	yes	yes
TMEM44	down	no	no
OLFM2	down	no	no
CCDC114	down	no	no
CD22	down	no	no
B4GALT6	down	no	no
LHX2	down	no	no
ARHGAP18	down	no	no
LIPG	down	no	yes
CAMK2N2	down	no	no
SYTL3	down	no	no
TJP2	down	no	no
HOMER3	down	yes	no
ARHGEF6	down	no	no
IL27RA	down	no	no
CHST3	down	yes	no
PIGB	down	no	no
RPH3AL	down	no	no
ADAMTS2	down	no	no
GDF15	down	no	no
CEP41	down	no	no
GTF2IRD1	down	no	no
CLOCK	down	yes	no
BRE	down	no	no
APOBEC3B	down	no	no
RAB36	down	no	no
GDA	down	no	no
MTL5	down	no	no
IKBKE	down	no	no
IQCB1	down	no	no
GREB1	down	no	no
KIAA0391	down	yes	no
CEP57	down	no	no
TMEM63A	down	no	no
KNTC1	down	no	no
IFT140	down	no	no
TBKBP1	down	no	no
RASSF2	down	no	no
KIAA0195	down	no	no
TBC1D5	down	no	no
GAB2	down	no	no
RUSC2	down	no	no
NUAK1	down	no	no
ATP2C2	down	no	no
KBTBD11	down	yes	no
DCLRE1A	down	no	no
XYLB	down	no	no
HS3ST1	down	yes	yes
FGFBP1	down	no	yes
HNRNPDL	down	yes	no

## Sheet: MED26 degron
Gene	MED26	down_overlap_MED26_RAD21	down_overlap_MED26_JQ1	sum_down_overlap_MED26_RAD21	sum_down_non-overlap_MED26_RAD21	sum_down_overlap_MED26_JQ1	sum_down_non-overlap_MED26_JQ1
TANK	down	no	yes	128	1021	284	865
MCTS2P	down	no	no	Common for all treatments_down
ZBTB42	down	no	no	50
LOC100129940	down	yes	yes
AGAP2-AS1	down	no	yes
TMEM194B	down	no	yes
GNE	down	no	no
HCN4	down	yes	no
LOC100287042	down	no	no
SMKR1	down	no	yes
LOXL1-AS1	down	no	yes
LOC100288123	down	no	no
ERVMER34-1	down	yes	no
HMGXB4	down	no	no
MAMLD1	down	yes	no
LOC100505549	down	no	no
CCAT1	down	no	yes
LOC100507217	down	yes	no
GJC1	down	no	no
UBA2	down	no	no
SNUPN	down	no	no
HEIH	down	no	yes
MRPS31P5	down	yes	no
TSPAN5	down	no	no
DNAH17-AS1	down	no	no
ARL4C	down	yes	no
ARL4A	down	no	no
RBM12	down	no	no
SLC25A13	down	no	yes
ELFN1-AS1	down	yes	yes
LOC101928100	down	yes	yes
LOC101928687	down	no	no
MPHOSPH9	down	no	no
NME6	down	no	yes
COQ7	down	no	yes
SPRY1	down	no	no
STAM2	down	no	no
RGS19	down	no	no
SMYD5	down	no	yes
WARS2	down	no	no
HMG20A	down	no	no
SEMA3A	down	no	yes
CDR2	down	no	no
MYL9	down	no	yes
PEMT	down	no	yes
CDC42EP2	down	no	no
EMG1	down	no	yes
MCRS1	down	no	no
PIBF1	down	no	no
CAP2	down	no	yes
SYNCRIP	down	no	no
SEMA3C	down	yes	no
MYBBP1A	down	yes	no
KAT5	down	no	no
IPO8	down	no	yes
NEBL	down	no	no
TACC2	down	no	yes
MTHFS	down	no	no
USP16	down	no	no
SH2B2	down	no	no
PAIP1	down	no	no
ARID3B	down	no	no
TRIM16	down	no	yes
TAF6L	down	no	no
DCTN6	down	no	no
GNB5	down	no	no
WDR4	down	no	no
IQGAP2	down	no	no
RPP40	down	no	no
CD3EAP	down	yes	no
WDR3	down	no	no
TCERG1	down	no	no
SPIN1	down	no	no
POP1	down	no	no
GLIPR1	down	no	yes
CYB561D2	down	no	no
CACFD1	down	no	no
PRSS23	down	yes	yes
PTPN21	down	no	no
HNRNPUL1	down	no	no
KRR1	down	yes	yes
SLC2A6	down	no	no
CHML	down	no	no
MRPL3	down	no	yes
RASSF8	down	no	no
PMF1	down	no	no
XPOT	down	no	no
DUSP12	down	no	no
WDR89	down	no	no
CCDC101	down	no	no
MED8	down	no	no
SCAMP4	down	no	no
MGAT4A	down	no	no
KIF12	down	no	yes
MGLL	down	no	yes
TOE1	down	yes	no
ERMAP	down	no	no
STK11IP	down	no	no
ELFN2	down	yes	yes
TMEM200A	down	no	yes
OSBPL6	down	no	no
C1QTNF1	down	no	yes
ZNF618	down	no	yes
DDIT4L	down	yes	no
ZNF689	down	no	yes
NUS1	down	no	no
ZNF837	down	no	no
TSEN15	down	no	no
MRPL54	down	no	no
SLC18B1	down	no	yes
ARAP2	down	no	no
TADA1	down	no	no
RAB3IP	down	no	no
SSX2IP	down	no	no
CLCN5	down	no	no
RPL23AP7	down	no	no
ZNF511	down	no	no
PSTK	down	no	no
ZNF488	down	no	no
SFXN4	down	no	yes
LRIG3	down	no	no
SLC15A4	down	no	no
TC2N	down	no	no
SLC25A29	down	no	no
LEO1	down	no	no
EARS2	down	no	no
USH1G	down	no	no
ANKRD13B	down	yes	yes
SPNS2	down	no	no
INO80C	down	no	no
SWSAP1	down	no	no
ZNF787	down	no	no
MISP	down	no	no
CNN3	down	yes	no
ATXN7L2	down	no	yes
LYPLAL1	down	no	no
FAM213B	down	no	no
GJB4	down	no	no
LIX1L	down	no	no
TMEM125	down	no	no
ARHGEF19	down	no	no
PIGU	down	no	no
NUP35	down	no	no
TMEM18	down	no	no
CLHC1	down	no	no
LYPD6	down	no	no
ZFAND2B	down	no	no
CCDC58	down	no	no
GLYCTK	down	no	yes
C4orf33	down	no	yes
MAP3K8	down	no	no
C4orf32	down	no	no
SLC9B2	down	no	yes
EMB	down	no	yes
PPARGC1B	down	yes	no
FAM173B	down	no	no
AFAP1L1	down	no	no
WDR36	down	no	no
IRAK1BP1	down	no	no
PM20D2	down	no	no
CLDN3	down	yes	no
S100A16	down	no	no
ZBTB46	down	no	no
NOL4L	down	no	no
ADAMTS14	down	yes	yes
MPP7	down	no	yes
CSF1	down	no	yes
ARHGAP42	down	yes	no
KBTBD3	down	no	no
PLEKHA7	down	no	yes
PRICKLE1	down	no	no
KRT80	down	yes	yes
FAM161B	down	no	no
RLTPR	down	no	no
MGAT5B	down	no	yes
B3GNTL1	down	no	no
RTN4RL1	down	no	no
VSIG10L	down	no	no
ILF3-AS1	down	no	yes
ZNF784	down	no	no
ZNF565	down	no	no
SAMD11	down	no	no
CTBP1	down	no	no
PDIK1L	down	no	no
LINC00896	down	no	yes
ZDHHC8P1	down	no	no
CTPS1	down	no	no
TTL	down	no	no
ITPRIPL1	down	no	no
METTL21A	down	no	no
SLC16A14	down	no	yes
MSL3P1	down	no	no
CCDC12	down	no	no
ZNF827	down	no	yes
PAQR3	down	no	no
SCFD2	down	no	yes
CYB5A	down	no	yes
THAP6	down	no	no
BTNL9	down	no	yes
CCDC112	down	no	no
CNKSR3	down	no	no
KCTD7	down	no	no
MGC27345	down	no	no
ADSL	down	no	no
TSTD2	down	no	no
CYP24A1	down	yes	yes
DENND5B	down	yes	no
GPR180	down	no	no
SYNE3	down	no	no
ZFP1	down	no	no
TMEM92	down	no	yes
TRPV3	down	no	no
ZNF579	down	no	no
ZNF114	down	no	no
PRR22	down	no	yes
CITED4	down	yes	yes
PAQR7	down	no	no
CCDC138	down	no	no
DDX11	down	yes	no
DCLK2	down	no	no
GPR125	down	no	no
MMAA	down	no	no
DFFB	down	no	no
CCDC71L	down	yes	yes
ADAMTS16	down	no	no
AFG3L1P	down	no	no
DLX1	down	no	no
TRDMT1	down	no	no
DPYSL2	down	no	yes
RCAN1	down	no	yes
DUSP6	down	no	no
E2F6	down	no	no
EDN1	down	no	no
AGO4	down	no	yes
EFNA1	down	no	no
EFNA3	down	no	no
EFNA4	down	no	no
GRAMD2	down	no	no
MLKL	down	no	yes
ZNF48	down	no	no
SERPINB1	down	no	no
THAP8	down	no	no
ADM5	down	no	no
ALG14	down	no	yes
TMEM201	down	yes	no
ARL13B	down	no	no
EML1	down	no	no
CENPV	down	yes	no
UNC13D	down	no	yes
DENND6A	down	no	no
AADACP1	down	no	yes
SLC10A4	down	no	no
AIM1	down	no	yes
DNAJC18	down	no	no
SLC29A1	down	no	no
C9orf91	down	no	yes
SUSD3	down	no	no
AK4	down	no	yes
STX2	down	no	no
TRIML2	down	no	yes
F2R	down	no	yes
F3	down	yes	yes
ALDH1B1	down	no	no
C10orf35	down	no	no
C11orf45	down	no	no
FAM124A	down	no	no
ZNF438	down	no	no
SLC16A9	down	no	yes
ZNF485	down	no	no
FAM171A1	down	no	yes
C6orf223	down	no	yes
LRRC73	down	no	no
RBM24	down	no	yes
RNF182	down	no	no
PXDC1	down	no	yes
FKTN	down	no	no
GPC2	down	no	no
BEND7	down	no	no
SEMA3D	down	no	no
FGF1	down	no	no
FGF2	down	no	no
HSPA4L	down	no	no
PUF60	down	no	no
ZFP30	down	no	no
COBLL1	down	no	no
ZNF507	down	no	yes
FASTKD2	down	no	no
ZHX2	down	no	yes
ABLIM3	down	no	no
ZNF365	down	no	yes
DENND3	down	no	no
BTBD3	down	no	no
DKK1	down	no	no
PDCD11	down	no	no
PALLD	down	yes	no
SAMD4A	down	no	no
PHLPP2	down	no	no
XPO7	down	no	no
ZHX3	down	no	no
RRP1B	down	yes	no
FOXO1	down	yes	no
N4BP3	down	no	no
GPD1L	down	no	no
FLNC	down	no	no
MDN1	down	no	no
RRS1	down	yes	no
DTX4	down	no	no
RRP12	down	no	no
SYNE2	down	yes	no
MTCL1	down	yes	no
MGA	down	no	no
ICOSLG	down	no	no
RPGRIP1L	down	no	no
TBC1D30	down	no	no
SYNE1	down	no	yes
DOCK9	down	no	no
CRTC1	down	no	no
ZDHHC17	down	no	no
NCAPH	down	no	no
KCNH3	down	yes	yes
TARDBP	down	no	no
SLC35A3	down	no	no
SF3B3	down	no	no
CBX6	down	no	no
MACF1	down	yes	no
LRRC8B	down	no	no
SKIV2L2	down	no	no
CLCF1	down	no	no
RASD2	down	no	no
TSPAN12	down	no	no
TSPAN15	down	no	no
SNAPIN	down	no	no
LPAR3	down	no	no
DDAH1	down	yes	no
PATZ1	down	no	no
HSPBP1	down	no	no
SNHG1	down	no	no
PPIL2	down	no	no
FXN	down	no	no
FJX1	down	no	no
CNOT6L	down	yes	no
FUT2	down	no	no
METAP1D	down	no	yes
PROSER2	down	no	no
MCOLN2	down	no	no
NUDT14	down	no	no
LYSMD2	down	no	yes
TINCR	down	no	no
SHPRH	down	no	no
C2orf72	down	no	no
FSCN2	down	no	no
DNAJB5	down	no	no
ANAPC13	down	no	no
TECPR1	down	no	no
POLR1A	down	no	no
INTS7	down	no	no
MTHFD1L	down	no	yes
POT1	down	no	no
FAM98A	down	no	no
PVRL3	down	yes	yes
TMEM87A	down	no	no
MMACHC	down	no	yes
DNAH1	down	no	no
OSBPL3	down	no	no
HACL1	down	no	yes
ZBTB20	down	no	yes
TMEM251	down	no	no
PITPNC1	down	no	no
GATA3	down	no	no
NKX2-8	down	no	yes
EHF	down	yes	yes
HSPB8	down	no	no
SLC17A5	down	no	no
TIMM9	down	no	no
PCOLCE2	down	no	yes
MYEOV	down	no	no
PGBD2	down	no	no
GFI1	down	no	no
GGT5	down	no	no
STEAP1	down	no	no
MLH3	down	no	no
PELP1	down	no	no
GJB3	down	no	yes
GJB5	down	no	yes
ATP5S	down	no	no
CYTH4	down	no	yes
COQ2	down	no	no
GOLIM4	down	no	no
UTP20	down	no	no
GLI1	down	no	no
GMPR	down	no	no
GNG11	down	no	no
SLCO1B3	down	no	yes
STK32C	down	no	no
MKX	down	yes	no
H19	down	no	no
KLHL35	down	no	yes
KCTD21	down	no	no
C14orf80	down	no	no
FAM98B	down	no	no
C17orf58	down	no	no
PIGW	down	no	no
C17orf89	down	no	no
ZNF780A	down	no	no
FAM102B	down	no	no
EPHA10	down	no	no
ZNF326	down	no	yes
RABL3	down	no	no
C3orf33	down	no	no
CTBP1-AS	down	no	no
DOK7	down	no	no
SH3PXD2B	down	no	no
DTWD2	down	no	no
LINC00326	down	no	no
SNHG15	down	yes	no
ZNF775	down	no	no
ANK1	down	no	yes
FAM83H	down	no	yes
GRK5	down	yes	no
MRPS28	down	no	no
COA3	down	no	yes
SNX24	down	no	no
MRPL42	down	no	no
RGCC	down	no	no
NTMT1	down	yes	no
GRIK4	down	no	no
GRIN2B	down	no	no
NDUFAF4	down	no	no
METTL5	down	no	no
N6AMT1	down	no	no
FHOD1	down	yes	no
CXCL1	down	no	no
CXCL2	down	no	no
GTF3C2	down	no	no
TMOD2	down	no	no
GRHL1	down	no	no
FAM216A	down	no	yes
HILPDA	down	no	no
SNX12	down	no	no
CDIP1	down	no	no
LRP12	down	no	no
MDFIC	down	no	yes
SLC39A3	down	no	no
LMCD1	down	no	no
HCFC1	down	no	yes
ANXA3	down	no	yes
SOX8	down	no	no
NT5C	down	no	yes
CDR2L	down	no	no
HK2	down	no	no
ANXA7	down	no	no
HMBS	down	no	no
HNF4G	down	no	no
SLC29A2	down	no	no
HNRNPD	down	no	yes
HNRNPH3	down	no	yes
HOXA13	down	yes	no
HOXB8	down	yes	yes
HOXD8	down	no	no
MMAB	down	no	no
HSD11B2	down	yes	no
BIRC3	down	no	yes
HSPA8	down	no	no
HTR7	down	no	yes
B4GALNT4	down	no	no
ZNF678	down	no	no
ICT1	down	no	no
C2orf70	down	no	no
ID3	down	no	no
NAT8L	down	yes	no
NANOS1	down	no	no
NEK5	down	no	no
SMTNL2	down	no	no
PALM3	down	no	no
IFIT2	down	no	no
IFIT1	down	no	no
IFIT3	down	no	no
LINC00883	down	no	no
MCIDAS	down	yes	no
MACC1	down	no	yes
LANCL3	down	no	no
IGF1R	down	no	no
GEN1	down	no	no
BMP8A	down	no	no
IL1R1	down	no	no
IL1RAP	down	no	no
CXCL8	down	no	yes
ARAF	down	no	no
ITGB8	down	yes	yes
JAG2	down	yes	no
CCDC23	down	no	no
PEAR1	down	no	yes
KCNF1	down	no	yes
RAB15	down	no	yes
KCNJ11	down	no	no
KLHL30	down	no	no
CA13	down	no	no
KRT7	down	no	yes
KRT13	down	no	yes
KRT15	down	yes	yes
NSUN4	down	no	no
KRT18	down	no	no
C15orf52	down	no	yes
GOLGA2P7	down	no	no
ZNF749	down	no	no
TRNP1	down	no	no
NOTCH2NL	down	no	no
KRT81	down	no	no
SNHG17	down	yes	no
LRRC75B	down	no	no
FAM212A	down	no	no
SAMD5	down	no	no
LAD1	down	no	yes
LAMB3	down	no	yes
LIF	down	yes	yes
LIFR	down	no	no
LIG3	down	no	yes
C17orf97	down	no	no
MED11	down	no	no
SH2D5	down	no	yes
C1orf226	down	yes	no
C3orf80	down	no	no
LINC00998	down	no	no
TOMM5	down	no	no
SNX30	down	yes	no
UFSP1	down	no	no
YY2	down	no	no
C16orf74	down	no	yes
SMAD6	down	no	no
MAOA	down	no	yes
C8orf82	down	no	no
PIM3	down	no	no
MCAM	down	no	no
MDM4	down	no	no
MAP3K5	down	yes	yes
MET	down	yes	no
METTL1	down	no	no
KITLG	down	yes	yes
BCL2L15	down	no	no
RNF216P1	down	no	no
RP9P	down	no	no
MTAP	down	no	no
MTR	down	no	yes
MUC1	down	no	yes
MUC2	down	no	no
MXI1	down	no	no
MYC	down	yes	no
MYO9A	down	no	no
NUBP1	down	no	no
NBN	down	no	no
SPIN2B	down	no	no
NF2	down	yes	no
NFATC2	down	no	yes
NFIB	down	no	yes
SLC11A2	down	no	yes
NTHL1	down	no	yes
CISD2	down	no	no
ORC2	down	no	no
OTX1	down	no	no
P2RY2	down	no	no
COL5A3	down	no	no
PAFAH2	down	no	no
SERPINE1	down	no	yes
GALNT9	down	no	no
SLC45A1	down	yes	no
PAX9	down	no	no
PARD6A	down	no	no
PCDH7	down	no	yes
EXOSC3	down	no	no
TMED7	down	yes	no
RRP15	down	no	no
YARS2	down	no	no
CUTC	down	no	yes
UTP18	down	no	no
SUV420H1	down	no	no
UTP11L	down	no	no
COMMD2	down	no	no
INSIG2	down	no	no
DCTN4	down	no	no
CPA4	down	no	no
DDX47	down	no	yes
MRPL27	down	no	no
ERGIC2	down	no	no
CD320	down	no	no
THEM6	down	no	no
DACT1	down	no	no
MBTPS2	down	no	yes
HOOK1	down	no	no
WNT16	down	yes	no
NIP7	down	no	no
PRKAG2	down	no	no
SCARA3	down	no	yes
NOP16	down	no	no
NELFCD	down	no	yes
NCKIPSD	down	no	no
C9orf156	down	no	no
MTFP1	down	no	no
PDGFA	down	no	no
PDGFB	down	yes	yes
NT5DC3	down	yes	no
PDGFRL	down	no	no
LARP7	down	no	no
AZIN1	down	no	no
UBE2D4	down	no	no
PDHB	down	no	no
KLF13	down	no	no
PDK1	down	no	no
OTUD6B	down	no	no
TMBIM4	down	no	yes
PTRH2	down	no	no
TMEM8B	down	no	yes
SIX4	down	yes	no
PFAS	down	yes	yes
ATP8B1	down	yes	no
PFN2	down	no	yes
PIK3R1	down	no	no
PITX1	down	no	no
PLA2G4A	down	no	yes
PLAT	down	yes	yes
PLAU	down	no	yes
PLCB2	down	no	no
PLCB4	down	no	yes
PLD1	down	no	no
PLSCR1	down	no	yes
PLXNB3	down	no	yes
PMM2	down	no	no
PMP22	down	no	no
FGFRL1	down	no	no
GPR87	down	no	yes
C11orf24	down	no	no
A4GALT	down	no	no
SMIM11	down	no	yes
SETD4	down	no	no
POLRMT	down	no	no
GAR1	down	no	no
SH3TC1	down	no	yes
ETAA1	down	no	no
NLE1	down	no	no
TRMT13	down	no	no
RBM47	down	no	yes
PUS7	down	no	no
EXOC6	down	no	no
ING3	down	no	no
EPB41L4B	down	no	no
GNB1L	down	no	no
INO80	down	no	no
PPARG	down	no	yes
SLC6A20	down	no	no
SLC35F2	down	no	no
NSMCE4A	down	no	no
DNAJB12	down	no	no
BSPRY	down	no	no
PAQR5	down	no	no
ELP6	down	no	no
DCAF16	down	no	no
CASZ1	down	no	no
SARS2	down	no	no
COMMD8	down	no	no
THG1L	down	no	no
OXSM	down	no	no
TRMT61B	down	no	yes
PARPBP	down	no	no
HEATR3	down	no	no
SLC35A5	down	no	no
ZWILCH	down	no	no
AIM1L	down	no	no
ZCWPW1	down	no	no
ANO1	down	yes	yes
XKR8	down	no	no
TMEM39B	down	no	no
ARMC4	down	yes	no
RBM23	down	no	no
PRMT6	down	no	no
MRPS10	down	no	no
PBRM1	down	no	no
ZNF532	down	no	yes
LRRC20	down	no	no
PPP2R3A	down	no	no
STEAP3	down	no	yes
NUDT15	down	no	no
CCDC91	down	no	no
BRIX1	down	no	yes
ZNF444	down	no	yes
CPPED1	down	no	no
UFSP2	down	no	no
AGPAT5	down	yes	yes
ABHD10	down	yes	yes
TBC1D2	down	no	no
BATF3	down	no	no
PRF1	down	yes	yes
FEM1A	down	no	no
HAUS7	down	no	no
CDV3	down	no	no
FERMT1	down	no	yes
TTC27	down	no	yes
ZNF407	down	no	no
G2E3	down	no	no
CHD7	down	no	no
SYBU	down	yes	no
MREG	down	no	no
TRMU	down	no	no
CCDC94	down	no	no
POLR3B	down	no	no
NDC1	down	no	yes
ZFP64	down	no	no
SAYSD1	down	no	no
FGD6	down	no	no
LMBRD1	down	no	yes
HR	down	no	yes
ITFG2	down	no	no
USE1	down	no	no
MYNN	down	no	no
LANCL2	down	no	no
SEPT3	down	no	yes
SMG9	down	no	no
PDGFC	down	no	yes
PCDHGA10	down	no	yes
KIAA1217	down	no	yes
GPCPD1	down	no	no
PPAN	down	no	no
KLK7	down	yes	no
DNAJC12	down	no	no
AGPAT4	down	no	no
SMARCAD1	down	no	yes
MRPS22	down	no	no
ANKMY2	down	no	no
AVEN	down	no	no
C12orf4	down	no	no
SMIM8	down	no	no
DOLPP1	down	no	no
ZNF248	down	no	no
SPRYD7	down	no	no
SMAGP	down	no	yes
S100A14	down	no	no
TMCC3	down	no	no
GRAMD1B	down	no	yes
USP31	down	no	no
NLN	down	no	no
RIMKLB	down	no	no
AARS2	down	no	no
SRGAP1	down	yes	yes
CGN	down	no	no
WDR35	down	no	no
CC2D2A	down	no	yes
ZNF624	down	no	no
IGSF9	down	no	yes
STAMBPL1	down	no	no
KIAA1407	down	no	yes
BEGAIN	down	no	no
KIAA1462	down	no	no
SHROOM3	down	no	no
LRFN1	down	yes	no
ZFAT	down	no	no
KIAA1549	down	no	no
BEND3	down	yes	yes
ZBTB26	down	no	no
PTPN2	down	no	no
METTL14	down	no	no
NCOA5	down	no	no
TRIB3	down	no	no
PTS	down	no	no
PTBP2	down	no	no
ARHGAP22	down	no	no
RABGGTB	down	no	no
RABIF	down	no	no
RAD23B	down	no	no
RAD51D	down	no	yes
HIVEP3	down	yes	no
NTN4	down	no	no
RELB	down	no	yes
RFX1	down	no	yes
RGS2	down	yes	no
ACTB	down	no	no
RGS16	down	no	no
AFAP1	down	no	no
APOBEC3G	down	no	no
BCL7A	down	no	no
GUF1	down	no	yes
RPGR	down	no	no
ZNF704	down	yes	yes
RPS26	down	no	no
S100A3	down	no	yes
S100A5	down	no	no
SCN1B	down	no	no
THADA	down	no	no
HEATR6	down	no	no
SH2D4A	down	no	no
ZNF335	down	no	no
MCUR1	down	no	no
EPB41L4A	down	no	no
LIN7B	down	no	no
PDF	down	no	no
POPDC3	down	no	no
MLST8	down	no	no
SRSF3	down	no	no
LOC642846	down	no	no
KIAA0754	down	yes	no
BLVRA	down	no	no
WIPF3	down	no	yes
POLR1E	down	no	no
ACTR6	down	no	no
NOM1	down	no	no
LINC00087	down	no	no
LINC01184	down	no	no
LOC644936	down	no	no
FAM86C2P	down	no	no
WFDC21P	down	no	no
LOC646762	down	no	no
C6orf132	down	no	no
MARC1	down	no	no
TNS3	down	no	yes
GAREM	down	yes	no
CEP85	down	no	no
DEPTOR	down	no	yes
ST6GAL1	down	no	yes
ST3GAL1	down	no	no
ST3GAL2	down	no	no
VWA1	down	yes	no
METTL4	down	no	no
ACTG1P4	down	no	no
CCDC71	down	no	no
STAG3L4	down	no	no
DLGAP1-AS1	down	no	no
MRPL1	down	no	no
TMEM237	down	no	no
SLC1A3	down	yes	no
NOL6	down	yes	no
JMJD4	down	no	no
INTS3	down	no	yes
ANKRD33B	down	yes	no
SLC5A1	down	no	no
COA7	down	no	no
UCA1	down	no	yes
KIAA0895L	down	no	no
SLC6A9	down	no	no
SLC7A1	down	no	yes
SLC7A2	down	no	yes
SLC9A2	down	no	yes
SLC12A2	down	yes	no
SLC19A1	down	yes	no
SLC20A1	down	no	no
SMARCB1	down	no	no
FAM173A	down	no	no
LYNX1	down	no	no
BNIP1	down	no	no
SNRPD1	down	no	no
SNTB1	down	yes	yes
BOK	down	no	no
SP2	down	no	no
SPAG1	down	no	no
SPARC	down	no	no
BPHL	down	no	no
SREBF1	down	no	no
SSBP1	down	no	no
SSFA2	down	yes	yes
SSR1	down	no	no
SSTR5	down	no	yes
SULT2B1	down	no	no
MED22	down	no	no
SURF6	down	no	no
TARBP1	down	no	no
GCFC2	down	no	no
TCOF1	down	yes	no
TDG	down	no	no
NR2F1	down	yes	yes
TGFB1I1	down	no	yes
BYSL	down	no	no
TGM2	down	yes	yes
THBS1	down	no	no
TRAF2	down	no	no
TRAF3	down	no	yes
TRAF5	down	no	yes
LOC728743	down	no	no
SCAMP1-AS1	down	no	no
ISPD	down	no	no
KRTAP2-3	down	no	no
UBE2I	down	no	no
UCK2	down	yes	no
NR1H2	down	no	no
UPP1	down	no	no
VCL	down	no	no
VGF	down	no	no
VSNL1	down	yes	yes
DAGLA	down	no	no
WNT6	down	no	no
WNT7A	down	no	no
WNT10B	down	no	yes
XK	down	no	no
ZNF2	down	no	no
ZNF16	down	no	no
ZNF19	down	no	no
ZNF22	down	no	no
ZNF33A	down	no	yes
ZNF33B	down	no	yes
ZNF70	down	no	no
ZNF74	down	no	no
ZNF76	down	no	no
MKRN3	down	no	no
ZNF133	down	no	yes
ZNF180	down	no	no
ZSCAN26	down	no	no
ZNF202	down	no	no
PTP4A1	down	no	no
ALMS1	down	no	no
CACNB4	down	no	no
SCG2	down	yes	yes
IFRD2	down	no	yes
MAPKAPK3	down	no	no
SEMA3B	down	yes	yes
PDCL3	down	no	no
KCTD15	down	no	yes
ASPSCR1	down	no	no
CCDC86	down	yes	no
WDR77	down	no	no
SMIM7	down	no	no
APOO	down	no	yes
FKRP	down	no	no
FA2H	down	no	no
PLEKHF1	down	no	no
ZNF343	down	no	no
THOC6	down	no	no
OR51B4	down	no	no
KREMEN2	down	no	no
ZBED2	down	no	yes
NKAIN1	down	no	no
TANGO6	down	no	yes
CCNJL	down	no	no
GALNT14	down	no	yes
SH3TC2	down	no	yes
TMEM53	down	no	no
MCPH1	down	no	yes
AIMP2	down	no	no
C3orf52	down	no	no
OGFOD3	down	no	no
NOL9	down	no	no
GTDC1	down	no	no
NARS2	down	no	no
BBS10	down	no	yes
CLIP4	down	no	yes
ASB13	down	no	no
ARMC5	down	no	no
VASH2	down	no	yes
METTL8	down	no	no
KDM8	down	no	no
LONRF3	down	no	no
TMC5	down	no	yes
ZBTB3	down	no	no
RBFA	down	no	no
UBA5	down	no	no
TMC7	down	no	no
PYROXD1	down	no	no
SETD6	down	no	no
MRM1	down	no	yes
ADM2	down	no	yes
MAP6D1	down	no	no
UBXN8	down	no	yes
DENND2D	down	no	yes
TRMT2B	down	no	yes
GREB1L	down	no	no
NAA25	down	no	no
CEBPA-AS1	down	no	no
CCDC176	down	no	yes
TRIM46	down	no	yes
RPF1	down	no	no
NAA15	down	no	no
FLJ22184	down	yes	yes
PAAF1	down	no	no
TET1	down	no	no
CCDC68	down	no	no
PBX4	down	no	no
TSEN2	down	no	yes
PRR7	down	no	no
B9D2	down	no	no
USP5	down	no	no
YEATS4	down	no	no
IFT88	down	no	no
VOPP1	down	no	yes
CLPB	down	no	no
LBH	down	no	no
CAMK2D	down	yes	no
PPP1R14C	down	no	no
NUAK2	down	yes	yes
NETO2	down	no	no
SBF2	down	no	no
ZNF239	down	no	yes
FAHD1	down	no	no
SEH1L	down	no	no
MKKS	down	no	no
UBL4A	down	no	no
TRRAP	down	no	no
CDC7	down	no	no
EOMES	down	no	no
ABHD11	down	no	no
RPS6KL1	down	yes	yes
SH3BGRL2	down	no	no
RIOK1	down	no	no
GRWD1	down	no	no
RBM4B	down	no	no
NME5	down	no	no
FSD1L	down	no	no
ATAD3B	down	no	no
CDCA7	down	yes	no
TMEM133	down	no	no
KATNAL1	down	no	yes
PLEKHN1	down	no	yes
SLC41A2	down	no	no
TOMM40L	down	no	yes
UTP15	down	no	no
FAM161A	down	no	no
RPF2	down	no	no
LOXL4	down	no	yes
POLR1B	down	no	no
METTL25	down	no	no
TMEM126A	down	no	yes
CAMKK1	down	no	no
PSMG3	down	no	no
HAGHL	down	no	no
CHCHD5	down	no	yes
NTPCR	down	no	yes
ING5	down	no	no
UQCC2	down	no	no
PDCD2L	down	no	no
C7orf50	down	no	no
CCDC77	down	no	no
ZBED3	down	no	no
ZNF414	down	no	no
DOT1L	down	no	no
DYRK2	down	no	no
L3MBTL3	down	yes	yes
FAXC	down	no	no
SLC12A8	down	no	yes
ZBTB37	down	no	no
ZNF469	down	yes	yes
GPT2	down	no	no
PIGO	down	no	yes
CBX2	down	yes	no
PCGF1	down	no	no
C19orf48	down	no	no
PERM1	down	no	yes
ANKRD36BP1	down	no	no
MINA	down	no	no
ZC3H10	down	no	no
LINGO1	down	no	yes
ZNF341	down	no	no
SLC35B4	down	no	no
PRSS12	down	no	yes
FIZ1	down	no	no
ZNF566	down	no	no
SERAC1	down	no	no
TIGD5	down	no	no
ARHGAP19	down	no	yes
SYDE1	down	no	yes
RHPN2	down	no	no
ZIC5	down	no	no
DIXDC1	down	no	yes
EPT1	down	no	no
GFM1	down	no	no
CAV1	down	no	yes
CAV2	down	no	yes
PPAP2A	down	no	no
PPAP2B	down	yes	no
PSMG1	down	no	no
JRK	down	no	no
B4GALT2	down	no	yes
PNPT1	down	no	no
ADAM19	down	yes	yes
SAP30	down	no	no
SOCS2	down	yes	yes
FUBP1	down	no	no
CCNB1	down	no	no
RAB29	down	no	yes
USP13	down	no	no
NAV3	down	no	yes
FGD3	down	no	no
MVB12B	down	no	no
C16orf45	down	yes	no
SAPCD2	down	no	no
DPH6	down	no	yes
FLJ20021	down	no	no
UBE3D	down	no	no
PHLDB2	down	no	yes
TAF1B	down	no	no
MPZL1	down	no	no
ZNF551	down	no	no
BRSK2	down	no	yes
CTU1	down	no	no
SAMD1	down	no	yes
DCAF15	down	no	no
KNSTRN	down	no	no
ERI1	down	no	no
ARTN	down	no	yes
FAM104B	down	no	no
TRIM47	down	no	no
SLC16A6	down	yes	yes
KCNQ4	down	yes	yes
RRP9	down	yes	no
RPS19BP1	down	no	no
SYT12	down	no	yes
LONRF1	down	no	no
ALKBH8	down	no	yes
BUB3	down	no	no
TTC5	down	no	no
FDXACB1	down	no	no
RAB11B	down	no	no
NOG	down	no	no
BBIP1	down	no	no
DPH7	down	no	no
IMP4	down	no	no
CCDC102A	down	no	yes
ACVR2B	down	no	yes
B3GNT7	down	no	yes
SOCS6	down	yes	yes
PGAP3	down	no	no
ARMC6	down	no	no
TRMT10A	down	no	no
RAB28	down	no	no
NMT2	down	no	no
ARHGAP29	down	yes	no
SYTL5	down	no	no
HOMER3	down	no	yes
CHST3	down	no	yes
ENTPD1	down	no	no
BAG2	down	no	no
SPAG7	down	no	no
CLOCK	down	no	yes
SOX13	down	yes	no
FEZ2	down	no	no
MICAL2	down	yes	no
CD58	down	yes	no
TTC37	down	no	no
CEP135	down	no	no
KIAA0391	down	no	yes
VPRBP	down	no	no
DOCK4	down	no	no
ZFYVE16	down	no	no
RNF144A	down	no	no
BMS1	down	no	no
MRPL19	down	no	no
URB2	down	yes	no
MFAP3L	down	no	no
LRIG2	down	no	no
RHOBTB1	down	no	no
TMCC2	down	no	no
KBTBD11	down	no	yes
KIAA0020	down	no	no
HS3ST1	down	yes	yes
DOPEY2	down	no	no
THOC1	down	no	no
HNRNPDL	down	no	yes
