# Supplementary material for: 3D chromatin architecture, BRD4, and Mediator have distinct roles in regulating genome-wide transcriptional bursting and gene network
Source: Sci Adv. 2024 Aug 9;10(32):eadl4893. doi: 10.1126/sciadv.adl4893 (PMC11313860; doi:10.1126/sciadv.adl4893)
Supplement: Supplementary file 2 — Data S1 to S8 [file sciadv.adl4893_data_s1_to_s8.zip › sciadv.adl4893_data_s8.csv]

## Sheet: smRNA-FISH_probes
Gene	Probe #	Probes oriented in the 5' to 3' direction	Source
MYC	1	ggtgaagctaacgttgaggg	This paper
	2	tcgtagtcgaggtcatagtt
	3	agtagaaatacggctgcacc
	4	aacgtaggagggcgagcaga
	5	cgaagggagaagggtgtgac
	6	aaactctggttcaccatgtc
	7	agaagccgctccacatacag
	8	cttctctgagacgagcttgg
	9	ttgagagggtaggggaagac
	10	agagaaggcgctggagtctt
	11	cgtcgaggagagcagagaat
	12	tttccttacttttccttacg
	13	gcatttgatcatgcatttga
	14	gactcagccaaggttgtgag
	15	tggctaaatctttcagtctc
	16	gtccaatttgaggcagttta
	17	aaaaagttcttttatgccca
	18	acaacttaagatttggctca
	19	ctctgaaggggcaattgatg
	20	actcttgcctttcttaagac
	21	agacccatttcaacagagga
	22	acttaaagaccttaaggccc
	23	ccaggaagcatcttagaacc
	24	actctggctgttatcatagt
	25	tacctttgacctcttgtatc
	26	tatgcctctttgtgtactta
	27	gactggcactggttaactaa
	28	catcaactgggcagaattcc
	29	gggttaagtgttttgaacag
	30	tgaaccaaggcatgatagcg
	31	tgatctcagcacattagacc
	32	tccattaggtcctaaacctt
	33	gcattgttatgacttgagtc
	34	ctgagaggtggcttggacag
	35	ctgtactcacaagcagccag
	36	gaccaggcttagatgttgag
	37	agatggtgaccttctcattg
	38	caaatggctaaggtaggagt
	39	gcaaggagagtttgtagttt
	40	gagcatgtgtcatgagtatg
	41	taccttttcaaggactcagg
	42	ataggttttcagaggcttat
	43	aacatcatttctggtttggg
	44	cagcaatagcatccttcatt
SOX9	1	ctgaagtttccagtcagttt	This paper
	2	ggttgaaactggcgagtctc
	3	gtccaggagattcatacgcg
	4	cgtcggtcatcttcatgaag
	5	ttgtgcaagtgcgggtactg
	6	tggtacttgtaatccgggtg
	7	aagatggcgttgggggagat
	8	cacgtcgcggaagtcgatag
	9	cgatgttggagatgacgtcg
	10	ggtactggtcaaactcgttg
	11	tgtagtgtgggaggttgaag
	12	cggtgtagtcgtactgtgag
	13	tagtaggagctggagttctg
	14	aggtgaaggtggagtagagg
	15	gagtgagctgtgtgtagacg
	16	ctctctttcttcggttattt
	17	ccaaagggaattctggttgg
	18	tgtgtcttggaaatttgggt
	19	aatgcgcttggataggtcat
	20	cactgattggccacaagtgg
	21	ctccatttagccaaggttgg
	22	aagtccagtttctcgttgat
	23	cttgctctgaagagggttta
	24	atcacacgattctccatcat
	25	ggcagagagatttagcacac
	26	agagtagtttagctgttgga
	27	gaaaagctagggcacactgt
	28	attaagcaaagttaaccccc
	29	ccttaaatcgcaaagcctga
	30	tgtttactcccataattgca
	31	gcttaccaaatgcttctcta
	32	caccgttttaaggctcaagg
	33	aagagtgcaaatgtttccca
	34	cctctttcttaagactgcag
	35	ctgctgaaacattcccagaa
	36	taactgctggtgttctgaga
	37	ggaaagctccaacaacctat
	38	aacagatgaccatacccttt
	39	actacatttgcaatctctca
	40	atgacacatgcttgcattgt
	41	cctcactccaagagaagatg
	42	gattaaggtctgtcagtggg
	43	ctcaaactctctagccacag
	44	gccaggtttcttaagttaca
	45	aacaaaaggtttggggctgg
ERRFI1	1	atcggagcagatttggaagc	Wan et al. (ref 39)
	2	ccattttctgcaaagcagtg
	3	taagaagagggggcaagctg
	4	tggtcccaagttttcacttg
	5	ccacatacaacttgatcctc
	6	gaagcacaaaccccattcac
	7	tttttatgggtgtcagtgga
	8	tagaaccccgttcacaaaga
	9	gattggcaacggtggaagag
	10	tgtgtcatccagagagaggg
	11	ttaggaattccacctcacag
	12	aggaagtctgtatctgagct
	13	atagttgatttgtccacacc
	14	cagaaacagctggggtatca
	15	gacacatagctgagatctgc
	16	tctgggacacctccattttg
	17	ctgaggtggaggaggatttg
	18	agaccttcttaatcttcggt
	19	cttgttaaaggagccagctg
	20	agttggatatccttatggct
	21	ggagaagctctgtgtataca
	22	caggtttgtcttcatcggag
	23	tatgggaactctggggggaa
	24	aatctggctttactggtcta
	25	taacttctgctgaccatctt
	26	ttcatcactataggtgctcg
	27	gcgagttactcggtgacaaa
	28	aaggcttttgggactcggtg
	29	atgaccccattgaggtaaga
	30	atcaggggcaaagctctgtg
	31	ctttgctgctgacatacttg
	32	tcgctgttctgtctttgcag
	33	aaggaaccttactggcagat
	34	gtgttgaactaaccttcttc
	35	cgttcaggtagtaggtaata
	36	tccatttgtttcttctgctt
	37	caggtaatggctggatttgg
	38	ctgtggctgaagatataccg
	39	aatgtttacgcttcacgtgg
HMMR	1	ccacgttcctgtagaagaac	This paper
	2	agagagatgttttttccctt
	3	gtttttccagtgtagcatta
	4	gtcctggtcaattcaataag
	5	ctccaagcttagaattctca
	6	ttcttgcttagccatcatac
	7	ttccacttgatctgaagcac
	8	actgggcaatatctagcttg
	9	tattctcctcaagagactgc
	10	tgttctctattcctgttgac
	11	gcatctctgcatttagattt
	12	agcttctgatgaagactcga
	13	ctttaaccatttcctcttga
	14	tcttcctcaaacagattctt
	15	ctcatccagtgtttgcttta
	16	cctccttttgctgtaattta
	17	atgagcagcactacttttct
	18	acttttcctgcaaaagcagg
	19	gcagtaacatcttcaaggct
	20	gctgttaacgctttatagct
	21	ccagcttaagatcttctatc
	22	ctgaacatcctctgcatttt
	23	agctctcagttgccaaaatc
	24	gacttggtctgcagatctag
	25	tgttgcttgagttggttctg
	26	ctgttttctaaagtcttcct
	27	gacgccacttgttaatttct
	28	tgcctgtttttctacttcaa
	29	gatgacccaataatttagca
	30	ccgatttgagttggctattt
	31	aagctgacagcggagttttg
	32	gcctttgaaggatcaaagtg
	33	ttttaatggggtcttcaggg
	34	cggtaacagtttgtattgcc
	35	ttcttgacactccataggag
	36	ttctcagatgtttacttcca
	37	aaggtgagcattagggagga
	38	ccagcgaaagggttcagaat
	39	gagatgcattctaagctgga
	40	aggtttcagaacaggaggat
	41	gaatctggggtttagactct
	42	aaagacctccaggatcaagc
	43	agcctagctaaagaagctca
	44	gtaggaccaagtgagcatta
	45	atgctgagtagacatgcaga
KIF2C	1	tccttcggatgtaagggaag	This paper
	2	tgttacattttcctgcaagg
	3	gatctccgtttttgtttctg
	4	ggagcaggaattttggagtt
	5	acaagacatgatttcctccg
	6	tctcatttcagagttctggg
	7	tcccagtttggaaaactact
	8	attctttaatcattcgggca
	9	gatgacattccaaagtagcc
	10	cgtttcctaacacagacaca
	11	gaggagacacttgctaggaa
	12	tcaacttgggttcatgtacc
	13	ccagatactttgttaagtcc
	14	gtcaaagcagaatgcttggt
	15	cttcattcgaagctgtttca
	16	ccaccttcaaagattgtctg
	17	gtctggccatatgcaaaaca
	18	atagatccctttggatgcat
	19	tagcagggttgattcttcag
	20	atgtcacatagacttccagg
	21	ttcccattgtagatctcgaa
	22	cttgttgagcaggtcaaaca
	23	catcagcagagttaaccaga
	24	ccatgtcgatcatcttgatg
	25	ggaggaattggagttggcaa
	26	taatttggaagcacgcgtgg
	27	ctgccagatctaccaaagag
	28	ttcagggctaagagactctt
	29	tagagttctccccaatgaag
	30	tattcacaggagcttatgcc
	31	tgcatatctcagggtgttta
	32	ctggacatctgggaagacag
	33	ctgagtcatggcttcgttaa
	34	gtcatctcagagagctcaag
	35	gctttgttcacaaaggtctc
	36	cagggctgagaaatgcttgg
	37	aagggtaactaagagctcct
	38	ccttgatggaaagaagggca
	39	cggagaaagctctatgctga
	40	atagctgtactaaaggctcc
	41	cgtagaaggtttagagccag
	42	tctaggatctctagggagac
PPM1G	1	acgcaaggtgccggtgaaag	This paper
	2	ctcaggtgcaggaaagctgg
	3	aatacagttgtgagcatcct
	4	aacatggctgtctcactgtc
	5	tccatgtccatcgtagacag
	6	ttggcacagtacaaggcaac
	7	gtcaatttggcgtcaatagc
	8	ccagctctttaatgacttct
	9	atggtagcctcttcatgcag
	10	tgtcagcagctcttcaatag
	11	cagatttgctgtggggaggg
	12	gccattttcttgtgaaggag
	13	cgagttggaggaaaagcctg
	14	aactcgaggcagcttgtcag
	15	tcctcaaagaacttggactt
	16	ctcatctgactcatcctcac
	17	ctgttgtaccactgtcagag
	18	tgcgttggctacaatcaact
	19	aggacatgtctaaagctttg
	20	tcatcctctggtttgtgatc
	21	cttgatgcgtgctagttcta
	22	gaattcatggtcgtcagtga
	23	aatctacaacttcctggctg
	24	gctggctgatctttgattga
	25	aataaccgaagctccccatt
	26	atgatgcaggtcatgttgtc
	27	gtttcggggcttgaagcaaa
	28	tctggatgactgctagtctc
	29	acctcatacccactgctaag
	30	ttggaatgggcggagtgaag
	31	gctgggaaggacagcagagg
	32	ggcacagaaccggtgatgag
	33	ttccctccaacacaacagag
	34	taaaaaccagaaccgccagt
	35	agtgtacaacagagagcggg
	36	gttttggcctttagtctgaa
PSMD14	1	cattcaaaagagttgcccgg	This paper
	2	caaaccggcgatgaatcagc
	3	cgaagacagaggcaacagca
	4	cgatatggacccttgtcttg
	5	attctggcaggtacaacttc
	6	ccttcaatttgttgagtttg
	7	actacaactcttaaggtgtt
	8	atacctcctccaagtctaag
	9	tatagacttgttctgctgtg
	10	catcaatcactctgacggta
	11	cctgactgtggcatagcaaa
	12	tagcttggaacactggatca
	13	gtctgcttcaacatatccaa
	14	gtgataccaaccaacaacca
	15	aagccaacaaccaaagccag
	16	tgctgagtgttgatatccac
	17	tctccgacaaggcttcaaag
	18	ttgtttgtcttggttcatgt
	19	ccagttcatttttccgatag
	20	accactgattcattgtgttt
	21	gctgttcaggtgtcatctta
	22	ttgccaacattctttattgc
	23	caaatgacgtttggggtcct
	24	taagtacatccacatgttcc
	25	cactggacaatatttgaggt
	26	agtatccaacatagctgcta
	27	tagcgtttttcgttgcttta
	28	tatacactgaaggcatcatt
	29	atttagccaagtacaccttc
	30	ctgcaaatgatgccagatgt
	31	gcacaactgagactgaaggt
	32	ttgtccactttgatgtattc
